# Supplementary material for: Local glycolysis supports injury-induced axonal regeneration
Source: J Cell Biol. 2024 Oct 1;223(12):e202402133. doi: 10.1083/jcb.202402133 (PMC11451009; doi:10.1083/jcb.202402133)
Supplement: Table S1 — contains all the results from the differential expression analysis, as output from PyDeSeq2. [file JCB_202402133_TableS1.xlsx]

## Sheet: WT-7dpi vs WT-Naive
	baseMean	log2FoldChange	lfcSE	stat	pvalue	padj	Symbol
Colec10	306.232	12.1754	1.67918	7.25079	4.14338e-13	3.75118e-12	Colec10
Ucn	1391.39	10.6992	0.578433	18.4968	2.19054e-76	2.55612e-74	Ucn
Gm43003	95.6493	10.5565	1.68532	6.2638	3.75718e-10	2.6062e-09	Gm43003
Cryba2	284.255	10.28	0.878967	11.6956	1.34303e-31	3.5981e-30	Cryba2
Rnf183	69.6037	9.89884	1.70641	5.80099	6.59264e-09	4.0811e-08	Rnf183
Ngf	132.866	9.74469	1.11213	8.7622	1.91479e-18	2.54385e-17	Ngf
Csn3	227.746	9.73692	0.944324	10.311	6.28485e-25	1.22455e-23	Csn3
Dsp	79.546	9.66551	1.30353	7.41486	1.21757e-13	1.14681e-12	Dsp
Cckbr	133.586	9.08185	0.876442	10.3622	3.68441e-25	7.32141e-24	Cckbr
Gml	39.6371	9.03849	1.67716	5.38918	7.07802e-08	3.87658e-07	Gml
Ecel1	17693.6	8.99658	0.669699	13.4338	3.83322e-41	1.49375e-39	Ecel1
Sprr1a	12429.1	8.98349	0.781873	11.4897	1.4863e-30	3.82108e-29	Sprr1a
AC154039.2	131.196	8.95246	1.02438	8.73936	2.34434e-18	3.093e-17	AC154039.2
Rspo1	709.593	8.95206	0.407195	21.9847	4.03367e-107	1.07245e-104	Rspo1
Cdc42ep1	101.7	8.91969	1.03399	8.62651	6.32502e-18	8.15536e-17	Cdc42ep1
Tgif1	134.53	8.69778	0.741549	11.7292	9.03049e-32	2.44428e-30	Tgif1
Fam159a	382.144	8.61944	0.510056	16.899	4.57413e-64	3.65305e-62	Fam159a
Dnmt3l	258.314	8.42918	0.639772	13.1753	1.21765e-39	4.50275e-38	Dnmt3l
Trim54	31.0624	8.31581	1.34658	6.17549	6.59568e-10	4.46457e-09	Trim54
Prss56	172.269	8.2617	0.670002	12.3309	6.17841e-35	1.90002e-33	Prss56
Gm29374	515.398	8.23679	0.339456	24.2646	4.63204e-130	2.11503e-127	Gm29374
Gm26870	466.966	8.10563	0.539435	15.0261	4.95136e-51	2.79565e-49	Gm26870
Olfr313	15.0373	7.82995	1.70239	4.59938	4.23757e-06	1.8489e-05	Olfr313
Mustn1	939.582	7.78548	0.38575	20.1827	1.38865e-90	2.19302e-88	Mustn1
Ankrd1	28.6772	7.73463	1.31134	5.89827	3.67322e-09	2.32526e-08	Ankrd1
Mfge8	1770.37	7.73221	0.347808	22.2313	1.71183e-109	4.92538e-107	Mfge8
Krt90	74.3059	7.72241	0.805108	9.59177	8.65881e-22	1.41533e-20	Krt90
Gpr119	12.9327	7.70158	1.68213	4.57847	4.68395e-06	2.03184e-05	Gpr119
Mmp12	14521.9	7.6857	0.408472	18.8157	5.61309e-79	6.8545e-77	Mmp12
Cdsn	818.349	7.66435	0.374328	20.475	3.60061e-93	6.05017e-91	Cdsn
Taf7l	464.546	7.646	0.372787	20.5104	1.74015e-93	2.97155e-91	Taf7l
Elf4	28.8699	7.63235	1.30182	5.86283	4.55034e-09	2.8479e-08	Elf4
4930438A08Rik	50.8768	7.61182	0.906125	8.40041	4.44922e-17	5.43638e-16	4930438A08Rik
Gm4131	19.1252	7.52519	1.32551	5.6772	1.36919e-08	8.19327e-08	Gm4131
Gprc5a	22.0262	7.46411	1.35796	5.49655	3.87285e-08	2.19319e-07	Gprc5a
H2-Q1	63.7773	7.4112	0.75447	9.82304	8.95979e-23	1.55145e-21	H2-Q1
Mall	10.576	7.40839	1.71332	4.32399	1.53232e-05	6.14683e-05	Mall
Tmem154	62.9441	7.35201	0.844813	8.70253	3.24555e-18	4.25528e-17	Tmem154
Atf3	17648.3	7.26192	0.165019	44.0065	0	0	Atf3
Tnfrsf12a	24382.1	7.25723	0.301069	24.1049	2.22194e-128	9.9297e-126	Tnfrsf12a
Itga5	295.254	7.21681	0.399515	18.0639	6.13293e-73	6.50586e-71	Itga5
Cox6a2	3020.38	7.19419	0.25234	28.5099	8.82977e-179	1.03034e-175	Cox6a2
Gphb5	47.0987	7.18828	0.795006	9.04179	1.54124e-19	2.2052e-18	Gphb5
Ifi202b	17.0375	7.17514	1.9198	3.73744	0.000185907	0.000623569	Ifi202b
Olfr311	25.8704	7.15011	1.10063	6.49637	8.22788e-11	6.08944e-10	Olfr311
9930111J21Rik2	91.2503	7.13078	0.583978	12.2107	2.725e-34	8.17655e-33	9930111J21Rik2
Steap1	228.881	7.08212	0.408581	17.3335	2.63055e-67	2.33131e-65	Steap1
1700024P16Rik	71.2076	7.07046	0.629631	11.2295	2.92018e-29	7.04195e-28	1700024P16Rik
Akr1b8	47.2126	7.05628	0.787355	8.96201	3.18802e-19	4.44335e-18	Akr1b8
Fam167a	28.6912	7.0512	1.0642	6.62585	3.45263e-11	2.6409e-10	Fam167a
Oas1e	38.6784	7.00539	1.03476	6.77006	1.28726e-11	1.03276e-10	Oas1e
Dusp9	125.842	7.00387	0.521073	13.4412	3.46549e-41	1.358e-39	Dusp9
Wnt16	29.9722	6.95008	0.885294	7.85059	4.14099e-15	4.40615e-14	Wnt16
Krt19	24.3617	6.94426	1.08349	6.40915	1.46329e-10	1.06055e-09	Krt19
Nts	766.133	6.94371	0.608158	11.4176	3.41488e-30	8.65214e-29	Nts
Fosl1	90.5635	6.92654	0.605332	11.4425	2.56276e-30	6.53254e-29	Fosl1
Aldh3b2	117.811	6.92184	0.560811	12.3426	5.34358e-35	1.6457e-33	Aldh3b2
Gm15473	11.4529	6.89763	1.67846	4.10949	3.96525e-05	0.000149151	Gm15473
Npy	4047.93	6.83203	0.395056	17.2938	5.23512e-67	4.58161e-65	Npy
Meiob	12.7697	6.8224	1.31959	5.17008	2.33997e-07	1.20374e-06	Meiob
Emp3	713.797	6.79707	0.286636	23.7132	2.63339e-124	1.00567e-121	Emp3
Xirp2	352.651	6.77934	0.343488	19.7368	1.04223e-86	1.50973e-84	Xirp2
Cmtm3	451.712	6.75972	0.401736	16.8263	1.56626e-63	1.23676e-61	Cmtm3
Fev	197.804	6.73386	0.408471	16.4855	4.66229e-61	3.49738e-59	Fev
Tnni1	144.875	6.73053	0.521451	12.9073	4.09404e-38	1.44523e-36	Tnni1
Hrk	1383.77	6.71846	0.270332	24.8526	2.42324e-136	1.37561e-133	Hrk
Lgals3	2669.83	6.70132	0.278623	24.0516	8.03261e-128	3.37434e-125	Lgals3
Gm11714	12.9997	6.69083	1.34108	4.98913	6.06521e-07	2.9592e-06	Gm11714
Il13ra1	100.682	6.68478	0.497195	13.445	3.29502e-41	1.29362e-39	Il13ra1
Ifi203	10.9304	6.68371	1.32155	5.05746	4.24871e-07	2.11119e-06	Ifi203
Rbp2	78.214	6.65377	0.572958	11.613	3.53862e-31	9.26749e-30	Rbp2
Sema3c	414.441	6.55913	0.295311	22.211	2.69135e-109	7.53722e-107	Sema3c
Gm45609	111.729	6.54004	0.574188	11.3901	4.68678e-30	1.18127e-28	Gm45609
Cd109	101.828	6.50011	0.411548	15.7943	3.40651e-56	2.27868e-54	Cd109
Flnc	459.083	6.45408	0.258794	24.9391	2.80725e-137	1.68467e-134	Flnc
Afap1l2	43.4552	6.42415	0.811998	7.91153	2.54241e-15	2.76116e-14	Afap1l2
Trp53cor1	35.69	6.42107	0.748214	8.58186	9.33526e-18	1.18907e-16	Trp53cor1
Tmem140	93.6532	6.41057	0.564828	11.3496	7.44986e-30	1.85399e-28	Tmem140
Pmaip1	88.2628	6.35815	0.573214	11.0921	1.37028e-28	3.18731e-27	Pmaip1
Gm13912	12.8159	6.34796	1.68019	3.77813	0.000158014	0.000537389	Gm13912
Crh	906.514	6.31503	0.617781	10.2221	1.57862e-24	3.00339e-23	Crh
Cyb5r2	591.928	6.30461	0.272631	23.1251	2.59081e-118	8.63768e-116	Cyb5r2
Bpifc	97.6146	6.29741	0.477529	13.1875	1.03555e-39	3.83611e-38	Bpifc
Plaur	76.8768	6.26159	0.853831	7.33353	2.24167e-13	2.07419e-12	Plaur
Timp1	25.4216	6.17297	0.805448	7.66402	1.80204e-14	1.82146e-13	Timp1
Slc7a3	1272.59	6.1636	0.159866	38.5548	0	0	Slc7a3
Tmem40	86.945	6.10177	0.552249	11.049	2.21787e-28	5.0856e-27	Tmem40
Gpnmb	716.408	6.09118	0.27374	22.2517	1.08502e-109	3.16525e-107	Gpnmb
Gm21984	50.669	6.04624	0.571348	10.5824	3.59586e-26	7.46318e-25	Gm21984
AC165164.2	393.955	6.03363	0.398377	15.1455	8.11182e-52	4.70665e-50	AC165164.2
Fgf3	38.1235	6.01531	0.657199	9.15296	5.53954e-20	8.14793e-19	Fgf3
Ednrb	128.82	6.0059	0.395188	15.1976	3.66888e-52	2.17074e-50	Ednrb
Gprc5c	328.165	5.95047	0.285924	20.8113	3.41757e-96	6.64654e-94	Gprc5c
Snhg7os	19.1432	5.85813	0.803262	7.29293	3.03287e-13	2.77682e-12	Snhg7os
Cryab	340.623	5.75966	0.374422	15.3828	2.13489e-53	1.31499e-51	Cryab
Mlxipl	101.107	5.74909	0.457231	12.5737	2.94612e-36	9.68391e-35	Mlxipl
Htr2b	12.0264	5.69588	1.08817	5.23438	1.65538e-07	8.67072e-07	Htr2b
Rsad2	132.099	5.65479	0.4385	12.8958	4.75573e-38	1.67319e-36	Rsad2
Arid5a	3263.78	5.62787	0.258525	21.7692	4.54855e-105	1.09813e-102	Arid5a
Slamf9	58.6841	5.62323	0.613361	9.16789	4.82352e-20	7.1448e-19	Slamf9
Prss12	944.694	5.60796	0.257577	21.772	4.27721e-105	1.04463e-102	Prss12
Ifi204	26.3088	5.57855	0.647168	8.61994	6.69891e-18	8.62685e-17	Ifi204
Gm37855	40.2415	5.57827	0.6193	9.00738	2.11036e-19	2.9829e-18	Gm37855
Fbln5	60.7615	5.5664	0.485125	11.4741	1.7792e-30	4.55735e-29	Fbln5
Cx3cr1	283.001	5.56372	0.672388	8.27456	1.28929e-16	1.52909e-15	Cx3cr1
Tnfaip6	30.5141	5.53631	0.589867	9.38569	6.25056e-21	9.78292e-20	Tnfaip6
Mmp19	85.6596	5.53028	0.427434	12.9383	2.73564e-38	9.72239e-37	Mmp19
Cd68	1524.14	5.52465	0.291899	18.9266	6.88854e-80	8.71608e-78	Cd68
4930431P03Rik	24.7213	5.52342	1.04175	5.30204	1.14514e-07	6.11403e-07	4930431P03Rik
Rab7b	24.0813	5.46191	0.703439	7.76458	8.19167e-15	8.50088e-14	Rab7b
Glyat	46.0681	5.45928	0.682533	7.99857	1.25875e-15	1.39518e-14	Glyat
Elovl3	17.204	5.43338	1.0676	5.08934	3.59309e-07	1.8029e-06	Elovl3
Phgdh	10582.9	5.4119	0.368856	14.6721	9.72247e-49	4.99293e-47	Phgdh
Gch1	112.301	5.38631	0.386055	13.9522	3.0508e-44	1.36049e-42	Gch1
Slc1a7	18.9334	5.36798	0.746439	7.19145	6.41049e-13	5.7e-12	Slc1a7
Ifih1	36.9173	5.34633	0.491435	10.879	1.45089e-27	3.22481e-26	Ifih1
Gm44080	47.7112	5.30901	0.625027	8.49406	1.99549e-17	2.48008e-16	Gm44080
Ddr2	26.1829	5.30681	0.735321	7.21701	5.31449e-13	4.75813e-12	Ddr2
Sh2d6	127.223	5.24601	0.319307	16.4294	1.17871e-60	8.77932e-59	Sh2d6
Cd14	81.5643	5.22526	0.336699	15.5191	2.57758e-54	1.64059e-52	Cd14
Prss23	238.088	5.21495	0.252076	20.6881	4.43748e-95	8.03491e-93	Prss23
Ggta1	18.0827	5.17977	0.826646	6.26601	3.70414e-10	2.57281e-09	Ggta1
Nes	43.0602	5.1519	0.598325	8.61054	7.27183e-18	9.34174e-17	Nes
Adm2	955.401	5.13303	0.239832	21.4026	1.26403e-101	2.73707e-99	Adm2
Cth	453.103	5.11398	0.163788	31.2232	5.15579e-214	1.08292e-210	Cth
Ifi44	41.6906	5.09288	0.615497	8.27442	1.29082e-16	1.53005e-15	Ifi44
Crabp2	1064.66	5.07995	0.23365	21.7417	8.27685e-105	1.95334e-102	Crabp2
Prrx2	25.6684	5.07044	0.600924	8.43774	3.23534e-17	3.9833e-16	Prrx2
Dach2	385.179	5.05772	0.188475	26.835	1.26214e-158	9.81852e-156	Dach2
Apol9b	14.8708	5.02344	0.80519	6.23882	4.40879e-10	3.03714e-09	Apol9b
Snx33	47.472	5.01939	0.510682	9.82881	8.46148e-23	1.46638e-21	Snx33
Tnfrsf1b	60.4056	5.01773	0.427613	11.7343	8.50344e-32	2.3046e-30	Tnfrsf1b
Fabp7	17.4974	4.98916	0.661651	7.54047	4.68268e-14	4.56403e-13	Fabp7
Trim47	19.4042	4.98656	0.628141	7.9386	2.04469e-15	2.23797e-14	Trim47
Sash3	11.4234	4.96594	0.892567	5.56367	2.64165e-08	1.53232e-07	Sash3
Abca1	92.2909	4.96108	0.39459	12.5728	2.98164e-36	9.78536e-35	Abca1
Usp18	458.456	4.95749	0.84133	5.89245	3.80516e-09	2.40444e-08	Usp18
Creb5	1315.57	4.94959	0.17855	27.7211	3.89255e-169	3.71633e-166	Creb5
Rtp4	384.076	4.93721	0.780631	6.32464	2.53821e-10	1.79202e-09	Rtp4
Chrne	10.7236	4.9075	1.34805	3.64045	0.000272163	0.000886517	Chrne
Rin1	76.7189	4.89032	0.389361	12.5599	3.50895e-36	1.14444e-34	Rin1
Trib3	1029.2	4.88644	0.303595	16.0953	2.75398e-58	1.98098e-56	Trib3
Il17rb	18.8814	4.85745	0.913628	5.31666	1.05691e-07	5.66886e-07	Il17rb
Dnase2a	536.28	4.84473	0.279228	17.3504	1.95723e-67	1.75683e-65	Dnase2a
Tgfbi	16.4888	4.84401	0.664074	7.29439	3.00013e-13	2.74814e-12	Tgfbi
Lrrc2	89.5154	4.82769	0.34127	14.1463	1.96961e-45	9.11227e-44	Lrrc2
Irf7	257.656	4.818	0.668501	7.20718	5.71237e-13	5.10131e-12	Irf7
Gm15413	11.5432	4.80736	1.05919	4.53872	5.65979e-06	2.42956e-05	Gm15413
Rlbp1	764.244	4.78054	0.266571	17.9334	6.46564e-72	6.6246e-70	Rlbp1
Baz1a	61.3958	4.73962	0.355728	13.3237	1.68481e-40	6.44585e-39	Baz1a
Mcub	710.92	4.73172	0.224392	21.0868	1.05096e-98	2.14314e-96	Mcub
Inhba	86.135	4.73043	0.330289	14.3221	1.59226e-46	7.67058e-45	Inhba
Eif4ebp1	1636.85	4.72834	0.231153	20.4555	5.37147e-93	8.95415e-91	Eif4ebp1
Pmch	27.3612	4.72098	0.574779	8.21356	2.14719e-16	2.50415e-15	Pmch
Cdkn1a	5352.32	4.71559	0.238743	19.7517	7.75722e-87	1.13148e-84	Cdkn1a
Itgb8	19.189	4.68239	0.611639	7.65549	1.92582e-14	1.9419e-13	Itgb8
Far2os1	234.656	4.66727	0.200291	23.3025	4.18598e-120	1.44135e-117	Far2os1
Csrp3	312.431	4.65806	0.313093	14.8775	4.61104e-50	2.51559e-48	Csrp3
Smim3	261.456	4.6579	0.235105	19.812	2.34649e-87	3.49543e-85	Smim3
Cd44	362.505	4.63114	0.339566	13.6384	2.36628e-42	9.881e-41	Cd44
Fut1	10.035	4.62616	1.07941	4.28583	1.82055e-05	7.2269e-05	Fut1
Dusp13	14.5809	4.61506	0.6843	6.74421	1.53859e-11	1.2218e-10	Dusp13
Rrad	267.661	4.61255	0.386405	11.9371	7.58418e-33	2.15559e-31	Rrad
Nov	30.1045	4.61019	0.551618	8.35758	6.40183e-17	7.73672e-16	Nov
Pycr1	440.097	4.6094	0.273059	16.8806	6.24999e-64	4.97253e-62	Pycr1
Ggt1	31.5546	4.56635	0.515409	8.85966	8.02601e-19	1.09183e-17	Ggt1
AA467197	959.322	4.56584	0.203171	22.4729	7.63539e-112	2.32426e-109	AA467197
Anxa3	1903.07	4.56496	0.255813	17.8449	3.16724e-71	3.12322e-69	Anxa3
Tlr2	23.7506	4.55311	0.586951	7.75722	8.68111e-15	8.9866e-14	Tlr2
Ifit1	718.988	4.54741	0.65786	6.91243	4.76426e-12	3.94904e-11	Ifit1
Mmp28	15.815	4.51807	0.680194	6.64233	3.08772e-11	2.37649e-10	Mmp28
Qrfpr	320.005	4.51458	0.24462	18.4555	4.70969e-76	5.4353e-74	Qrfpr
Prrg4	26.6536	4.51031	0.533613	8.45239	2.85389e-17	3.51778e-16	Prrg4
Car6	20.4067	4.50971	0.577956	7.80286	6.05183e-15	6.35245e-14	Car6
Chaf1b	228.546	4.50865	0.21064	21.4045	1.21388e-101	2.68382e-99	Chaf1b
Tubb6	648.071	4.4896	0.35367	12.6943	6.35665e-37	2.12266e-35	Tubb6
Epcam	92.4214	4.48928	0.321013	13.9847	1.93205e-44	8.65262e-43	Epcam
Hspa1l	110.243	4.46449	0.32638	13.6788	1.35886e-42	5.71975e-41	Hspa1l
Lamb3	104.319	4.4622	0.311923	14.3054	2.02368e-46	9.72661e-45	Lamb3
Tes	2037.96	4.45742	0.189229	23.5557	1.09679e-122	4.04158e-120	Tes
Vim	570.76	4.45697	0.130705	34.0995	7.50547e-255	3.1529e-251	Vim
Cd200r1	49.3001	4.44625	0.620387	7.1669	7.67166e-13	6.76471e-12	Cd200r1
Gm17224	10.0937	4.44057	0.810238	5.48057	4.23952e-08	2.38924e-07	Gm17224
Carhsp1	962.284	4.42127	0.165904	26.6496	1.80946e-156	1.35735e-153	Carhsp1
4932414J04Rik	10.1351	4.40677	0.821416	5.36485	8.10168e-08	4.40735e-07	4932414J04Rik
Trim15	203.896	4.38982	0.273404	16.0562	5.17345e-58	3.69602e-56	Trim15
1700125H20Rik	39.9881	4.36722	0.445833	9.79564	1.17553e-22	2.02716e-21	1700125H20Rik
Ddit3	40118.9	4.33857	0.220833	19.6463	6.21304e-86	8.81748e-84	Ddit3
Sdc1	148.498	4.32353	0.236616	18.2723	1.37455e-74	1.5522e-72	Sdc1
Gm6569	141.025	4.32207	0.238997	18.0842	4.24485e-73	4.52583e-71	Gm6569
Pon2	34.854	4.31228	0.400914	10.7561	5.54476e-27	1.19694e-25	Pon2
Ifi47	11.4726	4.30221	0.630913	6.81903	9.16588e-12	7.45335e-11	Ifi47
Oas1a	31.0191	4.29362	0.918213	4.67606	2.92437e-06	1.30494e-05	Oas1a
Mamdc2	22.5897	4.2834	0.515512	8.30903	9.64896e-17	1.15743e-15	Mamdc2
Nlrc5	22.962	4.27202	0.669615	6.37981	1.77305e-10	1.27538e-09	Nlrc5
Gbp3	54.4129	4.26467	0.615713	6.92638	4.31733e-12	3.58708e-11	Gbp3
Steap3	180.547	4.25857	0.199751	21.3194	7.50245e-101	1.60797e-98	Steap3
Zbtb42	78.7569	4.24247	0.326032	13.0124	1.04011e-38	3.74082e-37	Zbtb42
Uba7	16.9637	4.23518	0.533564	7.93752	2.0626e-15	2.2564e-14	Uba7
P2rx5	273.985	4.23284	0.215132	19.6756	3.49217e-86	4.98977e-84	P2rx5
Gramd3	97.425	4.22696	0.317644	13.3072	2.10108e-40	7.9659e-39	Gramd3
Nox4	98.9115	4.2258	0.243046	17.3868	1.03856e-67	9.36221e-66	Nox4
Chac1	5896.81	4.21301	0.284946	14.7853	1.82334e-49	9.74489e-48	Chac1
Trdc	25.4629	4.19115	0.571715	7.33084	2.2871e-13	2.11436e-12	Trdc
Lama3	107.758	4.18666	0.337746	12.3959	2.75084e-35	8.63657e-34	Lama3
Zcchc12	3054.78	4.179	0.134389	31.0964	2.69732e-212	5.15042e-209	Zcchc12
Bst2	642.134	4.1715	0.728194	5.72856	1.01288e-08	6.14694e-08	Bst2
Spp1	10056.4	4.16631	0.298899	13.9388	3.67949e-44	1.63391e-42	Spp1
Slc15a3	21.0006	4.16085	0.521954	7.97169	1.56523e-15	1.72578e-14	Slc15a3
Pgghg	39.2836	4.15706	0.347688	11.9563	6.01889e-33	1.71767e-31	Pgghg
1700016K19Rik	62.2228	4.15149	0.433685	9.57258	1.04269e-21	1.69641e-20	1700016K19Rik
Erich2	29.9762	4.14514	0.44851	9.24202	2.41877e-20	3.64708e-19	Erich2
Fgl2	13.1566	4.1392	0.629527	6.5751	4.8622e-11	3.66436e-10	Fgl2
Slc13a5	16.4575	4.10717	0.541188	7.58918	3.21943e-14	3.18217e-13	Slc13a5
Vgf	11076.2	4.1055	0.245963	16.6916	1.50992e-62	1.1617e-60	Vgf
Klhl41	18.6715	4.08131	0.519783	7.85196	4.09591e-15	4.36039e-14	Klhl41
Fbln2	38.7632	4.06949	0.454375	8.95625	3.35903e-19	4.6693e-18	Fbln2
Gdf15	736.444	4.06893	0.265361	15.3336	4.56156e-53	2.7691e-51	Gdf15
Btg3	290.249	4.05264	0.294004	13.7843	3.16773e-43	1.37469e-41	Btg3
Liph	375.959	4.04539	0.253203	15.9768	1.85285e-57	1.28865e-55	Liph
Oasl2	412.853	4.0448	0.676929	5.97523	2.29769e-09	1.47676e-08	Oasl2
Wwtr1	62.706	4.04256	0.323035	12.5143	6.23621e-36	2.01206e-34	Wwtr1
Gadd45a	11452.5	4.03789	0.197843	20.4096	1.37499e-92	2.27404e-90	Gadd45a
Mical1	104.675	4.03069	0.305356	13.2	8.77906e-40	3.27523e-38	Mical1
AC100386.1	24.1376	3.99574	0.641718	6.22662	4.76592e-10	3.26708e-09	AC100386.1
Ccdc33	140.793	3.98777	0.303186	13.1529	1.63813e-39	6.02581e-38	Ccdc33
Slc37a1	56.1939	3.97323	0.316129	12.5684	3.15033e-36	1.03229e-34	Slc37a1
Sgk2	24.4443	3.96938	0.504791	7.86341	3.73828e-15	3.99798e-14	Sgk2
Cyb5r1	5126.05	3.95526	0.180054	21.9671	5.94907e-107	1.54265e-104	Cyb5r1
AC132623.2	53.9013	3.94764	0.34722	11.3693	5.94854e-30	1.49097e-28	AC132623.2
Aldh1l2	420.967	3.94625	0.209604	18.8272	4.52357e-79	5.58901e-77	Aldh1l2
Zc3hav1	849.28	3.93713	0.303149	12.9875	1.44139e-38	5.15756e-37	Zc3hav1
Vstm4	12.0204	3.9309	0.640218	6.13995	8.25494e-10	5.53421e-09	Vstm4
Gm43591	35.0652	3.92796	0.455539	8.62265	6.54229e-18	8.43032e-17	Gm43591
Areg	28.9724	3.92576	0.497915	7.88439	3.1608e-15	3.40109e-14	Areg
Trim30a	14.7523	3.92311	0.542316	7.23398	4.69026e-13	4.22626e-12	Trim30a
Gm37194	56.7107	3.90735	0.413128	9.45797	3.13976e-21	5.02265e-20	Gm37194
Il6ra	52.0266	3.90156	0.295636	13.1972	9.10787e-40	3.38587e-38	Il6ra
Krt24	12.9621	3.88753	0.662505	5.86792	4.41289e-09	2.7693e-08	Krt24
S100a11	46.5896	3.88269	0.350265	11.085	1.48331e-28	3.4426e-27	S100a11
Acvr1c	66.2974	3.86667	0.343007	11.2728	1.78692e-29	4.36931e-28	Acvr1c
Pde6b	97.8575	3.86503	0.309747	12.478	9.84041e-36	3.15073e-34	Pde6b
1700063D05Rik	14.6225	3.85497	0.60939	6.32594	2.51692e-10	1.77758e-09	1700063D05Rik
Col18a1	163.565	3.84698	0.248099	15.5058	3.17015e-54	2.01166e-52	Col18a1
Avil	451.61	3.84569	0.358858	10.7165	8.51937e-27	1.81666e-25	Avil
Gm43636	20.0313	3.84019	0.477349	8.04483	8.63628e-16	9.66417e-15	Gm43636
MSTRG.383	19.8377	3.8037	0.657772	5.78269	7.35135e-09	4.52809e-08	MSTRG.383
Ccnd2	653.461	3.79991	0.337591	11.256	2.16465e-29	5.25623e-28	Ccnd2
Trhr2	27.564	3.79937	0.430347	8.82863	1.05962e-18	1.42944e-17	Trhr2
Dusp14	1025.62	3.79834	0.285389	13.3094	2.04246e-40	7.7717e-39	Dusp14
Xaf1	258.814	3.78447	0.356496	10.6158	2.51751e-26	5.27722e-25	Xaf1
Slc26a7	42.1611	3.78164	0.420932	8.98397	2.61158e-19	3.66424e-18	Slc26a7
Gm13889	61937	3.76867	0.2498	15.0868	1.97897e-51	1.1326e-49	Gm13889
Chst5	12.3611	3.7649	0.617543	6.09657	1.08367e-09	7.17123e-09	Chst5
Cd63	17247.5	3.75948	0.228649	16.4421	9.54897e-61	7.1376e-59	Cd63
Gm12002	10.2594	3.75799	0.643872	5.83654	5.32946e-09	3.32265e-08	Gm12002
Ptx3	88.3037	3.75646	0.260024	14.4466	2.63396e-47	1.29261e-45	Ptx3
Qpct	1496.17	3.74342	0.152807	24.4977	1.56327e-132	7.63604e-130	Qpct
5930412G12Rik	38.2763	3.73856	0.357996	10.443	1.57686e-25	3.18466e-24	5930412G12Rik
Ticam1	71.9396	3.73529	0.342618	10.9022	1.12521e-27	2.5036e-26	Ticam1
MSTRG.14775	3019.19	3.72718	0.969056	3.8462	0.000119963	0.000416894	MSTRG.14775
Tmod1	809.782	3.71728	0.133297	27.8873	3.80679e-171	3.99789e-168	Tmod1
AU020206	17.3014	3.71291	0.4311	8.61262	7.14074e-18	9.17895e-17	AU020206
Sox11	8816.21	3.71222	0.196104	18.9298	6.47601e-80	8.24376e-78	Sox11
Cpne2	425.349	3.70806	0.198037	18.7241	3.15024e-78	3.82472e-76	Cpne2
Procr	103.572	3.70622	0.311423	11.9009	1.17077e-32	3.29635e-31	Procr
Hmox1	1708.34	3.68757	0.112124	32.8884	3.22103e-237	9.66494e-234	Hmox1
G530011O06Rik	131.208	3.67802	0.252212	14.583	3.60158e-48	1.81409e-46	G530011O06Rik
Isg15	143.041	3.66909	0.516771	7.10002	1.24736e-12	1.08667e-11	Isg15
Tagln2	1546.52	3.65265	0.32906	11.1002	1.2511e-28	2.92304e-27	Tagln2
Trim56	111.11	3.63677	0.21214	17.1432	7.06123e-66	5.83914e-64	Trim56
Bcl2l11	920.785	3.62587	0.210416	17.2319	1.53088e-66	1.32324e-64	Bcl2l11
4933408N05Rik	23.1834	3.61731	0.481021	7.52006	5.47524e-14	5.31678e-13	4933408N05Rik
Atf5	12411.2	3.61087	0.231418	15.6032	6.92212e-55	4.51528e-53	Atf5
Igfbp3	186.532	3.60478	0.416002	8.66529	4.50384e-18	5.8684e-17	Igfbp3
Hao1	23.1068	3.59424	0.611141	5.8812	4.07298e-09	2.56595e-08	Hao1
Slc6a12	54.1682	3.58403	0.405581	8.83677	9.85221e-19	1.33163e-17	Slc6a12
Lrrc10b	247.62	3.58169	0.137359	26.0753	6.95082e-150	4.8665e-147	Lrrc10b
Ell2	329.157	3.58149	0.181226	19.7626	6.24992e-87	9.17995e-85	Ell2
Glipr2	471.83	3.57297	0.235849	15.1494	7.64398e-52	4.44748e-50	Glipr2
Arhgef2	1368.25	3.56898	0.198289	17.9989	1.98725e-72	2.06634e-70	Arhgef2
Fezf2	41.6704	3.56021	0.356429	9.98856	1.71053e-23	3.0999e-22	Fezf2
Syngr2	15.4348	3.55948	0.54292	6.55618	5.52031e-11	4.14398e-10	Syngr2
Shmt2	2671.65	3.55189	0.243432	14.5909	3.20813e-48	1.6198e-46	Shmt2
Ctsc	35.715	3.54543	0.355916	9.96142	2.24836e-23	4.05014e-22	Ctsc
Stc2	238.311	3.53933	0.167304	21.1551	2.47736e-99	5.15192e-97	Stc2
Slc26a4	20.7246	3.51694	0.599521	5.86626	4.4574e-09	2.79389e-08	Slc26a4
1110002O04Rik	14.4585	3.51266	0.577474	6.08281	1.18097e-09	7.78324e-09	1110002O04Rik
Bace2	257.811	3.50791	0.265617	13.2066	8.0355e-40	3.00316e-38	Bace2
Ndc80	263.465	3.50743	0.243419	14.409	4.54078e-47	2.20264e-45	Ndc80
Gm15890	69.3072	3.49821	0.31647	11.0539	2.09972e-28	4.82523e-27	Gm15890
Pawr	22.7646	3.49814	0.468206	7.47138	7.93597e-14	7.59741e-13	Pawr
Gm19705	45.7905	3.49787	0.376983	9.27857	1.71773e-20	2.61824e-19	Gm19705
CT030247.1	50.0701	3.4813	0.347821	10.0089	1.39285e-23	2.53074e-22	CT030247.1
Slc47a1	14.8817	3.47678	0.580813	5.98606	2.14992e-09	1.38433e-08	Slc47a1
Tmem98	33.1826	3.47603	0.433027	8.02728	9.96589e-16	1.10988e-14	Tmem98
Adgre5	10.1496	3.47429	0.626773	5.54314	2.97091e-08	1.71243e-07	Adgre5
Traf3ip3	36.186	3.47321	0.403579	8.60603	7.56312e-18	9.68633e-17	Traf3ip3
Wisp1	238.451	3.4698	0.280566	12.3671	3.93655e-35	1.22313e-33	Wisp1
Socs3	285.161	3.46464	0.753172	4.60007	4.22349e-06	1.84314e-05	Socs3
Gm26801	11.724	3.46207	0.611741	5.65938	1.51924e-08	9.04995e-08	Gm26801
Upp1	75.1181	3.46012	0.311983	11.0907	1.39138e-28	3.23281e-27	Upp1
Shisa3	22.3627	3.45097	0.438207	7.87521	3.40178e-15	3.65291e-14	Shisa3
B3gnt5	115.949	3.44756	0.250791	13.7468	5.32615e-43	2.28774e-41	B3gnt5
Gm16133	90.7734	3.44441	0.669787	5.14254	2.71045e-07	1.38113e-06	Gm16133
Plscr2	24.4663	3.44015	0.44439	7.74128	9.84202e-15	1.01381e-13	Plscr2
Gng5	4057.09	3.43669	0.167796	20.4813	3.16021e-93	5.353e-91	Gng5
Parp14	16.5021	3.43249	0.768478	4.46661	7.94704e-06	3.33239e-05	Parp14
Slc4a11	57.4433	3.43176	0.273345	12.5547	3.74709e-36	1.22021e-34	Slc4a11
Gbp7	125.572	3.43003	0.520473	6.59021	4.39214e-11	3.32322e-10	Gbp7
Cfap58	65.5298	3.42044	0.415111	8.23983	1.72455e-16	2.02248e-15	Cfap58
Sct	96.6497	3.4188	0.212851	16.0619	4.71789e-58	3.38207e-56	Sct
Gm3411	17.8266	3.41424	0.443172	7.7041	1.31766e-14	1.34351e-13	Gm3411
Cp	11.3915	3.40741	0.597203	5.70561	1.15926e-08	6.97884e-08	Cp
B2m	7695.13	3.40627	0.667201	5.10531	3.30253e-07	1.66466e-06	B2m
Plscr1	83.1049	3.3962	0.251752	13.4903	1.78452e-41	7.18049e-40	Plscr1
Tuba1c	56.4787	3.38832	0.360927	9.38783	6.12515e-21	9.60812e-20	Tuba1c
Tex14	232.381	3.38426	0.160714	21.0576	1.9488e-98	3.89835e-96	Tex14
Gal	3558.27	3.37939	0.33766	10.0083	1.40162e-23	2.54447e-22	Gal
Apobec1	15.5153	3.36838	0.547698	6.15008	7.74448e-10	5.20695e-09	Apobec1
S1pr2	121.706	3.36375	0.254921	13.1953	9.34281e-40	3.46707e-38	S1pr2
H2-T23	381.925	3.34402	0.286483	11.6727	1.75855e-31	4.66371e-30	H2-T23
Stard5	392.011	3.3401	0.242891	13.7514	4.9951e-43	2.14994e-41	Stard5
Tmem74	140.241	3.32625	0.189398	17.5622	4.79636e-69	4.53797e-67	Tmem74
Gm3488	15.2144	3.32109	0.523669	6.34197	2.26845e-10	1.61131e-09	Gm3488
Gm11131	19.0715	3.31251	0.716721	4.62175	3.80509e-06	1.66887e-05	Gm11131
Cd300a	28.878	3.30407	0.423399	7.80367	6.01299e-15	6.318e-14	Cd300a
Trim12a	10.9164	3.3	0.630662	5.2326	1.67142e-07	8.75036e-07	Trim12a
Matn2	88.1012	3.29142	0.515086	6.39003	1.65849e-10	1.19544e-09	Matn2
Msc	111.083	3.28688	0.365503	8.99274	2.41151e-19	3.39033e-18	Msc
Trabd2b	24.4407	3.27995	0.469389	6.98771	2.79411e-12	2.35882e-11	Trabd2b
Casp3	1591.26	3.27812	0.136396	24.0339	1.23143e-127	5.07158e-125	Casp3
Cela1	273.098	3.27714	0.249679	13.1254	2.35477e-39	8.63168e-38	Cela1
Camk1	20671.8	3.2766	0.278616	11.7603	6.25476e-32	1.70617e-30	Camk1
Gpr132	16.2026	3.27615	0.556495	5.88712	3.92988e-09	2.47803e-08	Gpr132
Map3k8	52.7259	3.2749	0.338643	9.67066	4.01791e-22	6.72447e-21	Map3k8
Plekho1	4113.09	3.2684	0.135757	24.0753	4.53228e-128	1.94277e-125	Plekho1
Ptk2b	55.8758	3.2665	0.268553	12.1634	4.8718e-34	1.44734e-32	Ptk2b
Psph	4678.75	3.26105	0.171881	18.9728	2.86489e-80	3.71446e-78	Psph
Csf1	145.922	3.25271	0.211184	15.4023	1.57996e-53	9.76043e-52	Csf1
H2-Q4	364.074	3.25169	0.805749	4.03562	5.44588e-05	0.000200044	H2-Q4
Fam151b	34.5828	3.25063	0.954578	3.4053	0.000660906	0.00199909	Fam151b
Cebpb	2674.14	3.24052	0.416433	7.7816	7.16114e-15	7.47206e-14	Cebpb
Gm45671	39.5237	3.23972	0.409467	7.91205	2.53185e-15	2.75112e-14	Gm45671
Plin5	78.1445	3.23925	0.321555	10.0737	7.2212e-24	1.33398e-22	Plin5
Cd1d1	250.739	3.23601	0.191705	16.8801	6.30069e-64	4.99395e-62	Cd1d1
Gbp2	11.2772	3.23494	0.705332	4.58641	4.50938e-06	1.96179e-05	Gbp2
Pparg	37.7484	3.22133	0.304792	10.5689	4.15142e-26	8.58232e-25	Pparg
Gm14221	12.34	3.19165	0.576188	5.53924	3.03781e-08	1.74716e-07	Gm14221
Cd274	159.564	3.18672	0.381524	8.35261	6.67732e-17	8.06037e-16	Cd274
Gm14964	76.7216	3.18549	0.257126	12.3888	3.00445e-35	9.3907e-34	Gm14964
Dclk3	43.4991	3.18531	0.409446	7.77956	7.27772e-15	7.58617e-14	Dclk3
Gm13031	38.5363	3.18242	0.398705	7.98189	1.4411e-15	1.5931e-14	Gm13031
Hspb7	32.3296	3.17911	0.432929	7.34327	2.08437e-13	1.93205e-12	Hspb7
Gm43144	12.6665	3.17439	0.647218	4.90466	9.35874e-07	4.46347e-06	Gm43144
Trim12c	16.8545	3.15793	0.508879	6.20565	5.44702e-10	3.71579e-09	Trim12c
Doc2b	58.7833	3.15294	0.307149	10.2652	1.01139e-24	1.94002e-23	Doc2b
Stac	37.1225	3.15225	0.33899	9.29896	1.41826e-20	2.17597e-19	Stac
Adam8	181.322	3.14312	0.179013	17.558	5.16635e-69	4.8661e-67	Adam8
Ppp1r36	28.3288	3.1353	0.405966	7.72305	1.13579e-14	1.16485e-13	Ppp1r36
Gm19434	195.965	3.13361	0.315905	9.91947	3.42582e-23	6.10831e-22	Gm19434
A530013C23Rik	13.3418	3.11521	0.486112	6.40842	1.47034e-10	1.0653e-09	A530013C23Rik
Gm5532	19.3413	3.10013	0.42472	7.29924	2.89395e-13	2.66015e-12	Gm5532
Far2os2	52.4437	3.09895	0.292009	10.6125	2.60672e-26	5.44791e-25	Far2os2
Slc6a2	10.4945	3.09272	0.651561	4.74663	2.06833e-06	9.42163e-06	Slc6a2
Gpat3	266.343	3.09143	0.162241	19.0546	6.01786e-81	7.89995e-79	Gpat3
Tex33	27.4515	3.07747	0.569676	5.40215	6.5848e-08	3.61871e-07	Tex33
AC126459.3	10.2126	3.06661	0.842503	3.63988	0.000272761	0.000887954	AC126459.3
Rhoc	10650.7	3.06385	0.294497	10.4037	2.38578e-25	4.78158e-24	Rhoc
Socs1	196.354	3.03474	0.288764	10.5094	7.81885e-26	1.60065e-24	Socs1
Usp43	10.581	3.03081	0.574763	5.27314	1.34109e-07	7.106e-07	Usp43
Tmc1	79.6372	3.03066	0.30809	9.83694	7.8052e-23	1.35825e-21	Tmc1
Arhgef39	12.3749	3.02479	0.553049	5.4693	4.51812e-08	2.53604e-07	Arhgef39
1700003F12Rik	116.42	3.02355	0.252557	11.9717	4.9976e-33	1.43205e-31	1700003F12Rik
Pde8a	122.304	3.02137	0.197235	15.3186	5.74262e-53	3.4561e-51	Pde8a
Nnat	3589.39	3.01732	0.268734	11.2279	2.97401e-29	7.16355e-28	Nnat
Prss35	15.6243	3.01262	0.511464	5.8902	3.85734e-09	2.43595e-08	Prss35
Hax1	90.6087	3.01108	0.483379	6.22922	4.68757e-10	3.21758e-09	Hax1
Hist1h1c	1144.17	2.99151	0.145526	20.5565	6.72665e-94	1.19734e-91	Hist1h1c
Slco2a1	73.1128	2.98307	0.247367	12.0593	1.73343e-33	5.015e-32	Slco2a1
Hhipl1	499.602	2.98089	0.170787	17.4539	3.21428e-68	2.96109e-66	Hhipl1
Cnksr3	11.0085	2.9759	0.677004	4.3957	1.10417e-05	4.5226e-05	Cnksr3
Hmga2	10.6088	2.97401	0.827227	3.59515	0.000324203	0.00104106	Hmga2
Smagp	24.1215	2.96887	0.456321	6.50611	7.7124e-11	5.72205e-10	Smagp
Crem	2901.16	2.95764	0.13126	22.5327	1.98462e-112	6.13015e-110	Crem
Clic4	1969.68	2.95677	0.153888	19.2138	2.83799e-82	3.8211e-80	Clic4
Il4i1	21.0616	2.94141	0.43877	6.70377	2.03112e-11	1.58889e-10	Il4i1
Tecta	37.7942	2.93943	0.37814	7.77338	7.64191e-15	7.95001e-14	Tecta
Gm4951	32.3551	2.93715	0.904856	3.24598	0.00117046	0.00336773	Gm4951
Akna	27.8872	2.93343	0.39343	7.45606	8.9151e-14	8.50376e-13	Akna
Slc3a2	15912.4	2.93093	0.210103	13.95	3.14752e-44	1.40065e-42	Slc3a2
Kcnt2	15.0242	2.92284	0.628965	4.64706	3.36694e-06	1.48789e-05	Kcnt2
Igtp	270.926	2.91757	0.460254	6.33904	2.31205e-10	1.64006e-09	Igtp
Slc7a5	2620.79	2.9086	0.304945	9.53811	1.45461e-21	2.3502e-20	Slc7a5
Fgfr1	1050.01	2.90438	0.229219	12.6708	8.58278e-37	2.85694e-35	Fgfr1
Isg20	99.0912	2.89876	0.326826	8.86942	7.35246e-19	1.00476e-17	Isg20
Acoxl	18.341	2.8941	0.423415	6.83513	8.19294e-12	6.68549e-11	Acoxl
Twist1	10.4191	2.89388	0.522242	5.54126	3.00309e-08	1.72956e-07	Twist1
AC133934.1	17.8925	2.88911	0.641375	4.50456	6.65097e-06	2.82387e-05	AC133934.1
Galnt3	45.3765	2.88834	0.308833	9.35244	8.56486e-21	1.32667e-19	Galnt3
Entpd2	1055.33	2.86245	0.206695	13.8487	1.29593e-43	5.68262e-42	Entpd2
Stmn4	52145	2.85653	0.221637	12.8883	5.2361e-38	1.82993e-36	Stmn4
Lix1	765.904	2.85218	0.203917	13.987	1.87178e-44	8.40644e-43	Lix1
Dnah5	13.1506	2.8514	0.436317	6.53516	6.35436e-11	4.74634e-10	Dnah5
Serpinf1	1523.92	2.84533	0.2549	11.1626	6.21804e-29	1.47076e-27	Serpinf1
Cyp4f16	2305.85	2.8444	0.216983	13.1089	2.92969e-39	1.06647e-37	Cyp4f16
Mthfd2	4135.81	2.84325	0.213519	13.3161	1.86504e-40	7.10948e-39	Mthfd2
1500017E21Rik	116.132	2.84028	0.208548	13.6193	3.07484e-42	1.27636e-40	1500017E21Rik
Myc	248.914	2.83939	0.166627	17.0404	4.11751e-65	3.36514e-63	Myc
Pbxip1	227.104	2.83821	0.141055	20.1213	4.80035e-90	7.46864e-88	Pbxip1
Bbc3	2801.34	2.83476	0.251271	11.2817	1.61589e-29	3.95572e-28	Bbc3
Rnf122	195.286	2.83176	0.209028	13.5472	8.22627e-42	3.36157e-40	Rnf122
Notch3	11.3816	2.81623	0.475588	5.92157	3.18886e-09	2.02843e-08	Notch3
Tmem144	124.06	2.81327	0.257767	10.914	9.88091e-28	2.20083e-26	Tmem144
Psat1	3330.27	2.80593	0.133247	21.058	1.9305e-98	3.89835e-96	Psat1
2810408A11Rik	72.6959	2.79591	0.289564	9.65557	4.65563e-22	7.75471e-21	2810408A11Rik
Vsig10l	195.247	2.79577	0.242192	11.5436	7.95209e-31	2.0595e-29	Vsig10l
Gnpnat1	1629.18	2.79209	0.0944894	29.5493	6.7083e-192	1.00644e-188	Gnpnat1
Pkib	2066.22	2.79158	0.17736	15.7396	8.09234e-56	5.37885e-54	Pkib
Amz1	414.319	2.78704	0.168018	16.5878	8.54369e-62	6.4551e-60	Amz1
Sphk1	283.67	2.78325	0.315756	8.81456	1.20152e-18	1.61567e-17	Sphk1
2310034O05Rik	12.2639	2.78118	0.502758	5.53185	3.16872e-08	1.81549e-07	2310034O05Rik
Adra1b	716.795	2.76691	0.151011	18.3225	5.46939e-75	6.20968e-73	Adra1b
Sesn2	1582.48	2.76567	0.272435	10.1517	3.25728e-24	6.09767e-23	Sesn2
Phf10	1831.51	2.75925	0.112354	24.5585	3.51003e-133	1.79816e-130	Phf10
Insm1	23.6246	2.75367	0.469459	5.86562	4.47464e-09	2.80302e-08	Insm1
Irf1	89.6629	2.74575	0.538659	5.09737	3.44401e-07	1.73182e-06	Irf1
4930458D05Rik	53.2568	2.73396	0.296674	9.21537	3.10215e-20	4.64416e-19	4930458D05Rik
Gm11454	296.268	2.72746	0.197952	13.7784	3.43874e-43	1.48922e-41	Gm11454
Tgfb2	242.777	2.72718	0.139817	19.5054	9.88015e-85	1.38348e-82	Tgfb2
Gm45381	205.782	2.72618	0.389651	6.99647	2.62499e-12	2.22679e-11	Gm45381
Rgcc	87.8718	2.72499	0.206871	13.1724	1.26461e-39	4.66819e-38	Rgcc
Jun	16462.4	2.7186	0.17926	15.1657	5.9643e-52	3.47984e-50	Jun
Batf3	11.3731	2.71659	0.568316	4.78007	1.75233e-06	8.07265e-06	Batf3
Srxn1	24675.1	2.71495	0.230548	11.7761	5.18349e-32	1.41763e-30	Srxn1
Hn1	14240.5	2.71469	0.278642	9.74257	1.98474e-22	3.37824e-21	Hn1
Gm37420	62.8839	2.70649	0.222847	12.1451	6.09388e-34	1.80022e-32	Gm37420
Paqr5	12.5718	2.70107	0.50502	5.34845	8.87126e-08	4.80237e-07	Paqr5
Gm26797	77.7336	2.6975	0.194888	13.8412	1.43722e-43	6.28903e-42	Gm26797
Clic1	15588.2	2.68482	0.206199	13.0205	9.3495e-39	3.37418e-37	Clic1
Atp6v1c2	14.5996	2.68315	0.55295	4.85242	1.21963e-06	5.73473e-06	Atp6v1c2
Sdcbp2	60.7418	2.68019	0.260059	10.3061	6.61402e-25	1.28511e-23	Sdcbp2
Ccl12	22.5215	2.67012	0.700414	3.8122	0.000137737	0.000473207	Ccl12
Star	118.433	2.66998	0.255846	10.4359	1.69997e-25	3.42342e-24	Star
Fam129a	916.732	2.66989	0.161384	16.5437	1.7766e-61	1.33748e-59	Fam129a
Msn	191.812	2.66294	0.245318	10.855	1.88715e-27	4.1812e-26	Msn
Parp9	20.7954	2.65625	0.467999	5.67578	1.38061e-08	8.25695e-08	Parp9
Dusp16	313.657	2.65098	0.239761	11.0568	2.03323e-28	4.68283e-27	Dusp16
Wls	572.785	2.64785	0.183214	14.4522	2.42652e-47	1.1936e-45	Wls
MSTRG.5722	28.0504	2.64172	0.486447	5.43064	5.61528e-08	3.10868e-07	MSTRG.5722
Irgm1	99.1824	2.63926	0.468152	5.63761	1.72424e-08	1.02218e-07	Irgm1
Frrs1	53.6873	2.633	0.251471	10.4704	1.1813e-25	2.3973e-24	Frrs1
Lonp1	3775.54	2.63011	0.105469	24.9374	2.92767e-137	1.70814e-134	Lonp1
P4ha3	161.078	2.62964	0.229379	11.4642	1.99632e-30	5.10107e-29	P4ha3
Nacad	7515.69	2.61786	0.19077	13.7226	7.43591e-43	3.16803e-41	Nacad
Tssk3	39.3004	2.61046	0.335601	7.77846	7.34141e-15	7.64496e-14	Tssk3
Mcm7	863.371	2.60925	0.118334	22.0499	9.57845e-108	2.57931e-105	Mcm7
Apol9a	22.1117	2.60276	0.522446	4.98187	6.29724e-07	3.06387e-06	Apol9a
Grp	36.0287	2.58795	0.331291	7.8117	5.64204e-15	5.94608e-14	Grp
Mcm3	10.2488	2.58625	0.47123	5.48829	4.05849e-08	2.29337e-07	Mcm3
Gm42826	41.4591	2.58549	0.817254	3.16363	0.00155816	0.0043631	Gm42826
Lpo	10.441	2.58369	0.558935	4.62252	3.79108e-06	1.66377e-05	Lpo
Myoz2	13.4346	2.58098	0.627363	4.11401	3.88837e-05	0.000146469	Myoz2
Dlgap2	271.679	2.58087	0.250915	10.2858	8.16275e-25	1.57438e-23	Dlgap2
Iigp1	14.2918	2.57776	1.05451	2.44452	0.0145045	0.0320006	Iigp1
Ybx3	572.296	2.57704	0.383524	6.71938	1.82501e-11	1.43567e-10	Ybx3
Ddx60	47.6554	2.5742	0.314841	8.17619	2.92951e-16	3.38084e-15	Ddx60
Adcyap1	1216.69	2.57137	0.226577	11.3488	7.52251e-30	1.86986e-28	Adcyap1
Hspa5	17300.8	2.57049	0.103792	24.7659	2.08907e-135	1.09697e-132	Hspa5
Litaf	97.5747	2.56566	0.211492	12.1312	7.2182e-34	2.1234e-32	Litaf
Gadd45g	9775.76	2.56472	0.123486	20.7693	8.20896e-96	1.56746e-93	Gadd45g
Dleu2	562.447	2.56241	0.147371	17.3875	1.02684e-67	9.29644e-66	Dleu2
Rnh1	11825.9	2.55901	0.152356	16.7963	2.59918e-63	2.04469e-61	Rnh1
Xdh	22.465	2.55746	0.461688	5.53936	3.03581e-08	1.74649e-07	Xdh
Ly96	255.883	2.55197	0.145722	17.5126	1.1491e-68	1.06796e-66	Ly96
Defb20	11.7351	2.54673	0.496017	5.13436	2.83109e-07	1.43842e-06	Defb20
Eif2ak2	142.989	2.54638	0.27863	9.13893	6.30733e-20	9.26428e-19	Eif2ak2
Cd34	21.7739	2.54517	0.357687	7.11563	1.11401e-12	9.74136e-12	Cd34
Fam229a	849.4	2.54005	0.237204	10.7083	9.30588e-27	1.98035e-25	Fam229a
Ccnf	40.5231	2.53468	0.341135	7.43013	1.08492e-13	1.02739e-12	Ccnf
Tor3a	171.294	2.53169	0.238548	10.6129	2.5952e-26	5.42925e-25	Tor3a
Ltbp1	11.4499	2.53014	0.458865	5.51392	3.50937e-08	1.99867e-07	Ltbp1
Pcdhga8	20.6551	2.52997	0.499522	5.06478	4.0887e-07	2.03795e-06	Pcdhga8
Igfbp6	618.487	2.52915	0.172876	14.6299	1.81083e-48	9.20938e-47	Igfbp6
Cr2	13.2648	2.52855	0.480857	5.25844	1.45286e-07	7.6673e-07	Cr2
Nppa	148.145	2.52315	0.308873	8.16891	3.112e-16	3.58358e-15	Nppa
Ccdc122	206.344	2.52205	0.247968	10.1709	2.67523e-24	5.03049e-23	Ccdc122
Crlf1	74.4772	2.51682	0.294247	8.55343	1.19487e-17	1.51096e-16	Crlf1
Adnp	42.1698	2.51454	0.978943	2.56862	0.0102104	0.023611	Adnp
H2-Q6	746.433	2.50938	1.01315	2.4768	0.0132566	0.0296025	H2-Q6
Gm20417	161.811	2.50845	0.731043	3.43133	0.00060064	0.00183263	Gm20417
Gm7361	13.6484	2.50795	0.429958	5.83301	5.44366e-09	3.38781e-08	Gm7361
Efna4	66.3221	2.50754	0.293372	8.54731	1.25989e-17	1.5884e-16	Efna4
Nmi	114.777	2.50699	0.271912	9.21986	2.97499e-20	4.46015e-19	Nmi
Adad2	63.7233	2.50465	0.382607	6.54629	5.89847e-11	4.41839e-10	Adad2
Hspb1	9357.81	2.50203	0.190799	13.1134	2.75793e-39	1.00744e-37	Hspb1
Nradd	253.585	2.49999	0.165212	15.132	9.96464e-52	5.76577e-50	Nradd
H2-K1	4503.88	2.49593	0.722072	3.45663	0.000546984	0.00168458	H2-K1
Artn	107.858	2.4924	0.304341	8.18949	2.62343e-16	3.03762e-15	Artn
Ndrg1	879.653	2.48942	0.131267	18.9645	3.35077e-80	4.29143e-78	Ndrg1
Cln8	1224.03	2.48878	0.119625	20.8048	3.91486e-96	7.54383e-94	Cln8
Fzd5	31.0622	2.48674	0.484758	5.12985	2.89972e-07	1.47151e-06	Fzd5
Mcm6	295.262	2.48618	0.455293	5.4606	4.74516e-08	2.65316e-07	Mcm6
AA387200	56.0194	2.48216	0.357779	6.93771	3.98508e-12	3.32285e-11	AA387200
Krt25	668.294	2.47892	0.260213	9.5265	1.62683e-21	2.62442e-20	Krt25
Gm28884	36.5494	2.46804	0.412376	5.98493	2.16481e-09	1.39349e-08	Gm28884
Kbtbd12	30.3438	2.46769	0.338157	7.29745	2.93279e-13	2.68997e-12	Kbtbd12
Itgb5	83.8124	2.46018	0.265617	9.26212	2.00406e-20	3.03923e-19	Itgb5
Iqgap2	26.2786	2.46015	0.387762	6.34448	2.23175e-10	1.58686e-09	Iqgap2
Tnnc1	776.809	2.45882	0.167176	14.708	5.73117e-49	2.96496e-47	Tnnc1
Cldn23	79.5634	2.45687	0.278792	8.81255	1.22327e-18	1.64281e-17	Cldn23
Ccdc155	141.073	2.44938	0.234944	10.4254	1.89877e-25	3.81278e-24	Ccdc155
3100002H09Rik	33.983	2.43791	0.315347	7.73087	1.06811e-14	1.09704e-13	3100002H09Rik
Pqlc1	5091.85	2.43458	0.191006	12.7461	3.27667e-37	1.11364e-35	Pqlc1
Crym	96.0275	2.43247	0.405382	6.00043	1.96797e-09	1.27185e-08	Crym
Sh3bp2	20.3336	2.4285	0.360009	6.74566	1.52335e-11	1.21015e-10	Sh3bp2
Ildr2	163.431	2.42451	0.226182	10.7193	8.25983e-27	1.7631e-25	Ildr2
Hpgds	249.907	2.42171	0.140832	17.1957	2.85891e-66	2.42131e-64	Hpgds
Sox9	57.7279	2.42006	0.234463	10.3217	5.6232e-25	1.09869e-23	Sox9
Cald1	431.549	2.41856	0.131537	18.3869	1.67404e-75	1.91095e-73	Cald1
Gpc4	13.3167	2.40919	0.395546	6.09079	1.12358e-09	7.42361e-09	Gpc4
Arpc1b	390.901	2.40628	0.223371	10.7725	4.63989e-27	1.00574e-25	Arpc1b
Capg	86.7949	2.40043	0.2556	9.39136	5.92283e-21	9.31161e-20	Capg
Sla	13.4845	2.39906	0.502224	4.77687	1.78044e-06	8.19557e-06	Sla
Gfra1	101.829	2.39744	0.303478	7.89986	2.79211e-15	3.0183e-14	Gfra1
Spata13	161.556	2.3971	0.160181	14.9649	1.24462e-50	6.9159e-49	Spata13
Pim1	2345.76	2.39668	0.17041	14.0642	6.30234e-45	2.84676e-43	Pim1
Marcksl1	14500	2.39386	0.306141	7.81948	5.30402e-15	5.60108e-14	Marcksl1
Espl1	23.1657	2.39167	0.460684	5.19156	2.08541e-07	1.08099e-06	Espl1
Herc6	104.993	2.39092	0.218587	10.9381	7.57941e-28	1.6954e-26	Herc6
Cdk15	946.874	2.38911	0.262501	9.10133	8.92303e-20	1.29612e-18	Cdk15
Gm4952	14.5914	2.38911	0.440874	5.41902	5.99272e-08	3.30718e-07	Gm4952
Gm12454	98.7282	2.38553	0.31801	7.50143	6.31235e-14	6.09024e-13	Gm12454
Angptl2	258.417	2.38224	0.289674	8.22387	1.97045e-16	2.3057e-15	Angptl2
Rcan1	2741.05	2.37167	0.201473	11.7716	5.46609e-32	1.49297e-30	Rcan1
Ankrd28	213.867	2.37126	0.219996	10.7787	4.34165e-27	9.44995e-26	Ankrd28
Fam71a	97.8948	2.36816	0.40223	5.88757	3.91917e-09	2.47276e-08	Fam71a
Asns	16578.3	2.36789	0.0964951	24.539	5.66996e-133	2.83552e-130	Asns
Creb3	6173.25	2.366	0.244283	9.68552	3.47439e-22	5.84276e-21	Creb3
Snhg15	725.427	2.36482	0.130665	18.0983	3.28655e-73	3.54004e-71	Snhg15
Rhov	1862.13	2.36302	0.290769	8.12677	4.40874e-16	5.00818e-15	Rhov
Cnppd1	2158.48	2.36194	0.205377	11.5005	1.31152e-30	3.37588e-29	Cnppd1
Pold1	519.099	2.35995	0.265554	8.88689	6.28446e-19	8.61611e-18	Pold1
Otulin	1563.05	2.35959	0.167385	14.0968	3.9739e-45	1.82244e-43	Otulin
Tcn2	133.418	2.35543	0.25378	9.2814	1.67267e-20	2.55325e-19	Tcn2
Mapkapk3	23.8212	2.35328	0.373701	6.29723	3.03017e-10	2.12152e-09	Mapkapk3
Clcf1	42.9519	2.34193	0.261114	8.96901	2.99189e-19	4.17552e-18	Clcf1
Pop5	9693.85	2.34178	0.16127	14.5208	8.94078e-48	4.45005e-46	Pop5
Nfil3	1345.61	2.34043	0.081693	28.6491	1.64667e-180	2.03451e-177	Nfil3
Csf1r	27.3346	2.33945	0.439846	5.3188	1.04453e-07	5.60963e-07	Csf1r
Pcolce2	443.931	2.33939	0.182173	12.8416	9.59175e-38	3.31903e-36	Pcolce2
Trim21	11.5307	2.338	0.530413	4.40789	1.04382e-05	4.28965e-05	Trim21
2210011C24Rik	98.532	2.33559	0.260655	8.96047	3.23311e-19	4.50319e-18	2210011C24Rik
Rapgef3	17.2295	2.33499	0.333306	7.00554	2.46044e-12	2.09312e-11	Rapgef3
Gm26812	196.069	2.33359	0.638459	3.65504	0.000257143	0.000841022	Gm26812
Ctgf	34.9078	2.33069	0.484822	4.80732	1.52969e-06	7.0989e-06	Ctgf
9330179D12Rik	456.295	2.329	0.221876	10.4968	8.93403e-26	1.82185e-24	9330179D12Rik
Mcam	251.545	2.3173	0.36828	6.29223	3.12947e-10	2.18745e-09	Mcam
Ffar1	34.9204	2.31644	0.32802	7.06188	1.64269e-12	1.41522e-11	Ffar1
Ankrd33b	236.495	2.31076	0.161928	14.2703	3.35067e-46	1.59949e-44	Ankrd33b
Cftr	105.86	2.30597	0.192336	11.9893	4.04399e-33	1.16516e-31	Cftr
Csrp1	1477.01	2.30294	0.208862	11.0261	2.85933e-28	6.52089e-27	Csrp1
Ifrd1	3879.16	2.30223	0.0983914	23.3987	4.40344e-121	1.5415e-118	Ifrd1
Galns	596.356	2.29813	0.184663	12.445	1.48861e-35	4.73739e-34	Galns
Hebp1	849.414	2.2949	0.177564	12.9243	3.28276e-38	1.16275e-36	Hebp1
Csrnp1	564.489	2.29391	0.378115	6.0667	1.30563e-09	8.5725e-09	Csrnp1
4833407H14Rik	11.3126	2.2922	1.02418	2.23808	0.0252159	0.0518691	4833407H14Rik
Pgm1	407.896	2.28742	0.27563	8.29887	1.05111e-16	1.25654e-15	Pgm1
Dok1	18.4301	2.28207	0.441577	5.16799	2.36626e-07	1.21667e-06	Dok1
2010111I01Rik	3565.73	2.28123	0.0832966	27.3868	3.93514e-165	3.4439e-162	2010111I01Rik
Ppp1r14b	1595.53	2.28118	0.194906	11.704	1.2157e-31	3.26112e-30	Ppp1r14b
Rnase4	29.5045	2.27928	0.407213	5.59728	2.17736e-08	1.27391e-07	Rnase4
Hes7	107.896	2.27721	0.34319	6.63541	3.23593e-11	2.48419e-10	Hes7
Sstr3	38.4944	2.27576	0.360467	6.31337	2.73025e-10	1.92114e-09	Sstr3
Gm27010	16.0404	2.27226	0.457123	4.97079	6.6681e-07	3.23906e-06	Gm27010
Barx2	43.591	2.2713	0.265095	8.56788	1.05406e-17	1.33854e-16	Barx2
Gap43	45670	2.26662	0.250063	9.06417	1.25557e-19	1.80383e-18	Gap43
Gfpt2	12.2478	2.26455	0.458121	4.94313	7.68778e-07	3.70268e-06	Gfpt2
Gm5544	28.0116	2.26332	0.296048	7.64511	2.0877e-14	2.09709e-13	Gm5544
Cdkn2c	28.7199	2.25535	0.307088	7.34429	2.06857e-13	1.91824e-12	Cdkn2c
Gm9947	44.8976	2.25218	0.254916	8.83499	1.0011e-18	1.35135e-17	Gm9947
Ezr	295.029	2.2521	0.284349	7.92019	2.37148e-15	2.57952e-14	Ezr
Col5a3	122.318	2.2516	0.212875	10.5771	3.80691e-26	7.89341e-25	Col5a3
Card19	2013.26	2.25052	0.234516	9.59644	8.27561e-22	1.35586e-20	Card19
Adpgk	905.862	2.24981	0.123523	18.2136	4.02224e-74	4.51782e-72	Adpgk
Ifi27	2400.51	2.24654	0.145778	15.4107	1.3874e-53	8.59613e-52	Ifi27
Rab15	3435.62	2.24594	0.184902	12.1467	5.97379e-34	1.76723e-32	Rab15
H2-M3	199.528	2.24278	0.237389	9.4477	3.4635e-21	5.51116e-20	H2-M3
Gm37079	45.4699	2.23846	0.346186	6.46607	1.00584e-10	7.40247e-10	Gm37079
Gm44514	11.673	2.23742	0.577728	3.87279	0.000107597	0.000377227	Gm44514
Igf2bp2	235.369	2.23702	0.201037	11.1274	9.23243e-29	2.17153e-27	Igf2bp2
Inhbb	112.541	2.23426	0.202059	11.0574	2.01773e-28	4.65719e-27	Inhbb
5430416N02Rik	823.645	2.23266	0.153195	14.574	4.10837e-48	2.06441e-46	5430416N02Rik
Gm37376	427.651	2.23203	0.315732	7.06937	1.55637e-12	1.34306e-11	Gm37376
Paqr3	717.806	2.2285	0.164923	13.5124	1.32161e-41	5.36925e-40	Paqr3
MSTRG.15693	24.2851	2.22671	0.398597	5.58636	2.31877e-08	1.35287e-07	MSTRG.15693
Gdf5	58.3156	2.22369	0.280574	7.92549	2.27247e-15	2.47439e-14	Gdf5
Efna1	582.964	2.22233	0.324328	6.85211	7.27677e-12	5.9564e-11	Efna1
Serinc2	158.795	2.21825	0.274512	8.0807	6.43981e-16	7.24876e-15	Serinc2
Lgals3bp	402.703	2.21802	0.332108	6.6786	2.41232e-11	1.87106e-10	Lgals3bp
Gm16907	12.7852	2.21262	0.878552	2.51848	0.0117861	0.0267805	Gm16907
Irak3	103.692	2.21096	0.219799	10.059	8.3846e-24	1.54483e-22	Irak3
Rasl10a	129.585	2.21039	0.202522	10.9144	9.84174e-28	2.19677e-26	Rasl10a
Fam64a	154.977	2.20576	0.269489	8.18496	2.72402e-16	3.15062e-15	Fam64a
Stx11	18.44	2.20466	0.396165	5.56502	2.62125e-08	1.52091e-07	Stx11
Igsf9	54.6294	2.20373	0.229472	9.60348	7.72927e-22	1.26932e-20	Igsf9
1700013F07Rik	33.1082	2.20213	0.304396	7.23443	4.67504e-13	4.21617e-12	1700013F07Rik
Gm32856	247.079	2.19491	0.189401	11.5887	4.70212e-31	1.22687e-29	Gm32856
Fam150b	506.616	2.19391	0.11658	18.819	5.27839e-79	6.48347e-77	Fam150b
Srpx2	79.9044	2.19041	0.304638	7.19022	6.46865e-13	5.74493e-12	Srpx2
Leprotl1	6657.46	2.18942	0.109849	19.9311	2.18791e-88	3.35437e-86	Leprotl1
Tbc1d20	2370.71	2.18667	0.238772	9.15796	5.28864e-20	7.7898e-19	Tbc1d20
Gm42809	13.2472	2.18658	0.482472	4.53202	5.84214e-06	2.50374e-05	Gm42809
Tmc6	45.8588	2.18561	0.29331	7.45156	9.22405e-14	8.78648e-13	Tmc6
Cep72	17.2701	2.18486	0.399233	5.47265	4.43359e-08	2.49281e-07	Cep72
Smox	381.377	2.18408	0.211375	10.3328	5.01029e-25	9.81679e-24	Smox
Igsf10	115.214	2.1818	0.180626	12.0791	1.36213e-33	3.95715e-32	Igsf10
Rad51b	26.528	2.1811	0.294631	7.40282	1.33319e-13	1.25346e-12	Rad51b
Yap1	21.8367	2.17814	0.314868	6.91762	4.59286e-12	3.81298e-11	Yap1
Tmco4	13.7749	2.17773	0.453282	4.80436	1.55247e-06	7.20142e-06	Tmco4
Clu	18600.9	2.17404	0.147405	14.7487	3.13694e-49	1.65548e-47	Clu
Htr2a	27.4228	2.17049	0.358064	6.06174	1.34654e-09	8.83556e-09	Htr2a
Psmb8	374	2.16796	0.694124	3.12331	0.0017883	0.00494294	Psmb8
AC153380.1	19.9286	2.16747	0.465694	4.65428	3.25119e-06	1.44159e-05	AC153380.1
AC157822.3	13.2276	2.15676	0.620484	3.47592	0.000509098	0.00157901	AC157822.3
Metrnl	334.959	2.15459	0.287168	7.50288	6.2433e-14	6.03194e-13	Metrnl
Pnp2	36.3606	2.15164	0.28671	7.5046	6.16148e-14	5.96386e-13	Pnp2
Smpd2	87.7351	2.15085	0.302336	7.11413	1.12623e-12	9.83996e-12	Smpd2
Rnf213	71.1154	2.15067	0.24307	8.84793	8.91536e-19	1.20968e-17	Rnf213
Foxq1	24.9741	2.15029	0.348822	6.16445	7.0729e-10	4.77376e-09	Foxq1
2810459M11Rik	14.0211	2.14952	0.540557	3.97648	6.99423e-05	0.000252417	2810459M11Rik
Vasn	132.434	2.14571	0.187724	11.4301	2.95625e-30	7.52643e-29	Vasn
AC132085.1	54.4797	2.14415	0.318137	6.73969	1.58724e-11	1.25853e-10	AC132085.1
Bank1	11.6119	2.14019	0.529912	4.03876	5.37341e-05	0.000197486	Bank1
Pdcl3	4070.17	2.13962	0.138084	15.4951	3.74652e-54	2.36312e-52	Pdcl3
Ribc1	65.1845	2.13759	0.259036	8.25211	1.55619e-16	1.83219e-15	Ribc1
Metrn	59.4601	2.13669	0.280564	7.61568	2.62302e-14	2.61604e-13	Metrn
Col4a4	39.2749	2.13529	0.278871	7.65691	1.90458e-14	1.92142e-13	Col4a4
Gm37472	45.32	2.13389	0.272243	7.83817	4.57143e-15	4.84941e-14	Gm37472
MSTRG.10878	30.3689	2.13	0.435127	4.89512	9.82457e-07	4.67396e-06	MSTRG.10878
Gm45836	13.3518	2.12961	0.450141	4.73098	2.23436e-06	1.01408e-05	Gm45836
Gm37868	10.7473	2.1295	0.60129	3.54156	0.000397773	0.00125637	Gm37868
AC124579.1	10.8711	2.12299	0.758604	2.79854	0.00513336	0.0127871	AC124579.1
Klf6	5923.22	2.12178	0.0984666	21.5483	5.49805e-103	1.25523e-100	Klf6
Hspa9	9860.15	2.12129	0.305987	6.93261	4.13134e-12	3.43798e-11	Hspa9
Zfp697	661.107	2.1212	0.148788	14.2565	4.0816e-46	1.93085e-44	Zfp697
Lhfpl2	835.615	2.1188	0.18864	11.232	2.8399e-29	6.85623e-28	Lhfpl2
Phlda3	2572.72	2.11581	0.174834	12.1018	1.03314e-33	3.01809e-32	Phlda3
Mafk	182.154	2.11183	0.443159	4.7654	1.88476e-06	8.64923e-06	Mafk
Atf4	16155.8	2.10354	0.212588	9.89494	4.37875e-23	7.76128e-22	Atf4
Tmem123	13.3199	2.10203	0.52713	3.98768	6.67218e-05	0.000241833	Tmem123
Scg2	49282.9	2.10173	0.167798	12.5254	5.42329e-36	1.75247e-34	Scg2
Sap30	1145.38	2.09541	0.135434	15.4718	5.38083e-54	3.36366e-52	Sap30
Zfp945	1622.19	2.09537	0.206742	10.1352	3.85611e-24	7.20586e-23	Zfp945
Dleu7	2210.92	2.0949	0.215484	9.72184	2.43352e-22	4.12539e-21	Dleu7
Piezo1	15.0099	2.08962	0.593958	3.51813	0.000434607	0.00136307	Piezo1
Elmsan1	157.177	2.08863	0.329167	6.34519	2.22145e-10	1.58006e-09	Elmsan1
C1ql2	829.663	2.08489	0.635648	3.27994	0.00103828	0.00302545	C1ql2
Mfsd2a	14.1681	2.08352	0.403393	5.16499	2.40456e-07	1.23485e-06	Mfsd2a
Gm15270	178.779	2.0827	0.32313	6.4454	1.15297e-10	8.43502e-10	Gm15270
Nupr1	3309.84	2.07893	0.2038	10.2008	1.96588e-24	3.71993e-23	Nupr1
Gm16630	15.9763	2.07497	0.402045	5.16103	2.45597e-07	1.25879e-06	Gm16630
Zyx	3605.79	2.07247	0.187976	11.0251	2.89099e-28	6.58595e-27	Zyx
Mknk1	1294.92	2.07171	0.104094	19.9023	3.88561e-88	5.91401e-86	Mknk1
Hmgb2	781.306	2.06984	0.199987	10.3498	4.1923e-25	8.28364e-24	Hmgb2
Scpep1	456.178	2.06875	0.116753	17.7191	2.98888e-70	2.89302e-68	Scpep1
Stbd1	4239.9	2.06742	0.129178	16.0045	1.18903e-57	8.40889e-56	Stbd1
1810032O08Rik	991.962	2.06619	0.155882	13.2548	4.23127e-40	1.59272e-38	1810032O08Rik
Gm16099	205.262	2.05792	0.191977	10.7197	8.23033e-27	1.7586e-25	Gm16099
Gm26590	20.9835	2.05526	0.367491	5.59267	2.23604e-08	1.30678e-07	Gm26590
Tex26	38.0898	2.05515	0.396131	5.18804	2.12514e-07	1.09969e-06	Tex26
Gm26953	11.4327	2.05427	0.452468	4.54014	5.62174e-06	2.4147e-05	Gm26953
Syde1	382.792	2.05129	0.311638	6.5823	4.63241e-11	3.49368e-10	Syde1
Ier5	3458.92	2.04745	0.0820911	24.9412	2.66098e-137	1.64386e-134	Ier5
Fam179a	17.3198	2.0467	0.382703	5.34801	8.8928e-08	4.81279e-07	Fam179a
AC114645.5	10.3506	2.04485	0.435985	4.6902	2.72943e-06	1.22262e-05	AC114645.5
Fam129b	320.48	2.04477	0.247784	8.25224	1.5545e-16	1.83122e-15	Fam129b
Dok5	4294.33	2.04278	0.128262	15.9266	4.14227e-57	2.84328e-55	Dok5
Tbx6	25.7284	2.04271	0.353462	5.77915	7.50784e-09	4.61635e-08	Tbx6
Gars	12023.3	2.04139	0.11225	18.1861	6.6472e-74	7.38718e-72	Gars
Pnp	614.538	2.03992	0.113879	17.913	9.33472e-72	9.51779e-70	Pnp
Gcnt4	19.7316	2.03832	0.402976	5.05816	4.23318e-07	2.10397e-06	Gcnt4
Med22	4098.59	2.03726	0.19508	10.4432	1.57371e-25	3.18134e-24	Med22
Pappa2	13.055	2.0365	0.440273	4.62554	3.73632e-06	1.64111e-05	Pappa2
Fam107b	63.9277	2.03326	0.302628	6.71868	1.83376e-11	1.44201e-10	Fam107b
Tns3	14.1481	2.03167	0.458677	4.42942	9.44888e-06	3.91371e-05	Tns3
Exoc3l4	27.9055	2.02657	0.315317	6.42709	1.30068e-10	9.46294e-10	Exoc3l4
Cbx2	25.0687	2.02358	0.426267	4.74721	2.06246e-06	9.39696e-06	Cbx2
Clspn	10.5746	2.02109	0.477721	4.23069	2.32973e-05	9.09042e-05	Clspn
Cstb	8853.18	2.01794	0.229202	8.80416	1.31838e-18	1.76716e-17	Cstb
Lck	263.464	2.01789	0.338187	5.96679	2.41968e-09	1.55279e-08	Lck
Gm3667	55.5146	2.01507	0.360572	5.58854	2.28983e-08	1.33711e-07	Gm3667
9130017K11Rik	25.6749	2.0133	0.323506	6.22338	4.86572e-10	3.33332e-09	9130017K11Rik
Eprs	8490.76	2.01198	0.17621	11.4181	3.39499e-30	8.61212e-29	Eprs
Pkp3	13.7491	2.01179	0.477701	4.21139	2.53802e-05	9.85552e-05	Pkp3
MSTRG.19539	337.45	2.00861	0.221066	9.08601	1.02744e-19	1.48727e-18	MSTRG.19539
Scel	61.0942	2.00852	0.242115	8.29574	1.07915e-16	1.28787e-15	Scel
Gstt2	287.077	2.0081	0.15317	13.1103	2.87598e-39	1.04873e-37	Gstt2
Psg29	11.6478	2.00781	0.678205	2.96048	0.00307162	0.0080579	Psg29
Sars	27736.7	2.00104	0.116475	17.18	3.74891e-66	3.14969e-64	Sars
Ddx58	210.044	2.00075	0.195154	10.2521	1.15743e-24	2.21611e-23	Ddx58
Mettl21a	857.964	1.99834	0.176182	11.3425	8.08222e-30	2.00661e-28	Mettl21a
Angptl6	2857.2	1.99727	0.202046	9.88522	4.82523e-23	8.53107e-22	Angptl6
Crisp1	14.402	1.99651	0.597213	3.34305	0.000828637	0.00246107	Crisp1
Tpm4	3427.76	1.99626	0.0946441	21.0923	9.35485e-99	1.92637e-96	Tpm4
Eps8	164.742	1.99542	0.259463	7.69059	1.46459e-14	1.48969e-13	Eps8
Lars	2388.36	1.99448	0.18436	10.8184	2.81703e-27	6.20871e-26	Lars
Casp7	62.8806	1.99302	0.197895	10.0711	7.41589e-24	1.36875e-22	Casp7
Xbp1	5163.17	1.99197	0.265471	7.50352	6.21246e-14	6.0049e-13	Xbp1
Lamc2	27.4913	1.9897	0.305194	6.51946	7.05628e-11	5.24637e-10	Lamc2
Ucp1	16.1119	1.98902	0.417366	4.76566	1.88238e-06	8.6402e-06	Ucp1
Limd1	83.3948	1.98797	0.234261	8.48613	2.13627e-17	2.64877e-16	Limd1
Scd3	146.985	1.98597	0.244198	8.13261	4.20131e-16	4.77771e-15	Scd3
Gm3468	53.9493	1.98442	0.445006	4.45931	8.2225e-06	3.43761e-05	Gm3468
Dnttip1	3026.99	1.98291	0.181033	10.9533	6.40456e-28	1.43413e-26	Dnttip1
Spry2	451.393	1.98048	0.38295	5.17163	2.32061e-07	1.19437e-06	Spry2
Gm45838	82.4725	1.97812	0.267263	7.4014	1.34753e-13	1.26581e-12	Gm45838
Gm16201	147.853	1.97736	0.252446	7.83281	4.77083e-15	5.05328e-14	Gm16201
Krtcap2	12732.4	1.97684	0.158353	12.4837	9.15911e-36	2.93707e-34	Krtcap2
Arhgap28	11.5535	1.97456	0.414187	4.76732	1.86694e-06	8.57493e-06	Arhgap28
Cryba4	67.3469	1.97288	0.325574	6.05969	1.36383e-09	8.94537e-09	Cryba4
Nudt9	7032.65	1.97092	0.194789	10.1182	4.58643e-24	8.53263e-23	Nudt9
Mir703	674.405	1.96886	0.252115	7.80936	5.74776e-15	6.05143e-14	Mir703
Gm42902	6131.67	1.96829	0.598286	3.28989	0.00100226	0.00292706	Gm42902
Bbox1	22.1519	1.96742	0.357437	5.50425	3.70737e-08	2.10458e-07	Bbox1
Zscan2	279.438	1.96098	0.146091	13.423	4.43351e-41	1.72128e-39	Zscan2
Arhgap42	126.968	1.95498	0.146161	13.3755	8.40705e-41	3.25196e-39	Arhgap42
Gucy2g	15.6519	1.95323	0.392236	4.97974	6.36703e-07	3.09568e-06	Gucy2g
AC118476.6	83.2062	1.95227	0.236941	8.23947	1.7297e-16	2.02737e-15	AC118476.6
Spata1	180.294	1.95212	0.144341	13.5244	1.12289e-41	4.57076e-40	Spata1
St6galnac4	1193.71	1.95186	0.134425	14.52	9.05117e-48	4.49434e-46	St6galnac4
Slc7a1	1113.94	1.94999	0.156713	12.4431	1.52561e-35	4.84249e-34	Slc7a1
Nup62	1380.68	1.94974	0.109615	17.7872	8.87898e-71	8.71468e-69	Nup62
Tmem43	1261.65	1.94964	0.143455	13.5906	4.5539e-42	1.87549e-40	Tmem43
Irgm2	22.564	1.9496	0.538081	3.62325	0.00029092	0.000942393	Irgm2
Sdc2	1062.97	1.94889	0.152379	12.7898	1.87014e-37	6.38706e-36	Sdc2
Mpp6	1530.38	1.9477	0.08861	21.9806	4.41436e-107	1.15899e-104	Mpp6
Lmna	3318.72	1.94736	0.0784902	24.8102	6.9524e-136	3.74431e-133	Lmna
Pdgfb	26.4866	1.94579	0.306517	6.34806	2.18053e-10	1.55254e-09	Pdgfb
Gm15825	497.085	1.94476	0.142758	13.6228	2.9324e-42	1.22206e-40	Gm15825
Herpud1	7740.46	1.94415	0.125871	15.4456	8.08047e-54	5.03627e-52	Herpud1
Arhgap45	155.216	1.94048	0.231313	8.38897	4.90437e-17	5.97861e-16	Arhgap45
Scara3	46.004	1.93913	0.262671	7.38233	1.55548e-13	1.45659e-12	Scara3
Plet1	24.5416	1.93784	0.369606	5.243	1.57985e-07	8.29372e-07	Plet1
Fgfrl1	17.0021	1.93503	0.346749	5.5805	2.39826e-08	1.39692e-07	Fgfrl1
Slc39a6	2657.12	1.93502	0.108171	17.8886	1.44794e-71	1.46214e-69	Slc39a6
Slc46a2	60.5641	1.93485	0.292426	6.61654	3.67707e-11	2.80236e-10	Slc46a2
Cebpg	3481.52	1.93177	0.24327	7.94086	2.0078e-15	2.19874e-14	Cebpg
Brms1	1237.38	1.93141	0.194309	9.93986	2.79215e-23	4.99543e-22	Brms1
Slc6a8	3367.59	1.92825	0.195885	9.84378	7.29167e-23	1.26994e-21	Slc6a8
Sdf2l1	1023.44	1.92709	0.257047	7.49704	6.52749e-14	6.29204e-13	Sdf2l1
Dok7	831.906	1.92569	0.124809	15.429	1.04396e-53	6.48739e-52	Dok7
Gypc	19.3162	1.9156	0.533721	3.58915	0.000331764	0.0010642	Gypc
Wdr54	1392.54	1.91406	0.228881	8.3627	6.12983e-17	7.42081e-16	Wdr54
Slco1c1	11.5501	1.91276	0.483028	3.95995	7.49669e-05	0.000268887	Slco1c1
Slc39a2	83.5645	1.91134	0.204157	9.36213	7.81441e-21	1.21581e-19	Slc39a2
Dysf	130.608	1.9096	0.158059	12.0815	1.32243e-33	3.84712e-32	Dysf
Cars	4718.7	1.90875	0.178913	10.6686	1.42772e-26	3.01993e-25	Cars
Vamp8	377.443	1.90801	0.269008	7.09274	1.31479e-12	1.1421e-11	Vamp8
Cfap53	10.7521	1.90399	0.524921	3.62719	0.000286527	0.000929309	Cfap53
Taf15	2937.96	1.90227	0.0832592	22.8476	1.5456e-115	4.99444e-113	Taf15
Gm43890	94.9387	1.90218	0.231311	8.22348	1.97678e-16	2.31053e-15	Gm43890
Gpr35	21.8721	1.90013	0.383656	4.95268	7.31968e-07	3.536e-06	Gpr35
Rhoq	2641.77	1.89817	0.0876981	21.6443	6.87361e-104	1.60415e-101	Rhoq
Gm37537	25.0702	1.8975	0.516268	3.67542	0.000237461	0.000781516	Gm37537
Cttn	2536.2	1.89677	0.114276	16.5981	7.18881e-62	5.45104e-60	Cttn
Tex264	8341.81	1.89334	0.221676	8.54105	1.33004e-17	1.67382e-16	Tex264
2200002D01Rik	61.5395	1.89035	0.279477	6.7639	1.34327e-11	1.07523e-10	2200002D01Rik
Aim1	97.6729	1.88785	0.223796	8.43559	3.29538e-17	4.05484e-16	Aim1
Ptges	81.2021	1.8858	0.312613	6.03239	1.61551e-09	1.05151e-08	Ptges
Fes	122.783	1.88308	0.20379	9.24031	2.45777e-20	3.70323e-19	Fes
Rbp3	12.1961	1.88295	0.692515	2.719	0.00654797	0.0159035	Rbp3
Casp6	94.3192	1.88248	0.21249	8.85914	8.06323e-19	1.09618e-17	Casp6
Mfsd4b1	45.1087	1.88015	0.254282	7.39396	1.42515e-13	1.33813e-12	Mfsd4b1
A530095I07Rik	29.7394	1.87978	0.361444	5.20076	1.98477e-07	1.03214e-06	A530095I07Rik
MSTRG.4108	663.404	1.87907	0.628038	2.99197	0.00277184	0.00735375	MSTRG.4108
2310022A10Rik	1382.37	1.87904	0.22058	8.51867	1.61395e-17	2.01782e-16	2310022A10Rik
Rp1	17.6932	1.87808	0.798668	2.35152	0.018697	0.0399098	Rp1
Lrrc51	367.564	1.87614	0.296748	6.32234	2.57636e-10	1.81834e-09	Lrrc51
Zfp655	1152.81	1.87602	0.0965594	19.4287	4.41378e-84	6.13953e-82	Zfp655
Elk3	20.5863	1.87556	0.333282	5.62755	1.82783e-08	1.07963e-07	Elk3
Gm20559	49.5979	1.87396	0.497354	3.76785	0.000164656	0.000558173	Gm20559
Snhg1	5623.26	1.8726	0.175256	10.6849	1.19723e-26	2.54006e-25	Snhg1
Slc35d2	10.5466	1.87229	0.398907	4.69355	2.68508e-06	1.20353e-05	Slc35d2
Nfya	177.866	1.86996	0.198822	9.40519	5.19372e-21	8.18986e-20	Nfya
Ang	10.52	1.8691	0.475572	3.93022	8.48686e-05	0.000302081	Ang
Mdfic	42.4903	1.86693	0.295462	6.31867	2.63831e-10	1.86039e-09	Mdfic
Fchsd1	183.469	1.86265	0.178402	10.4407	1.6158e-25	3.25703e-24	Fchsd1
Tln1	7674.77	1.85788	0.160964	11.5422	8.07954e-31	2.08993e-29	Tln1
Helz2	10.0155	1.85771	0.457951	4.05657	4.97979e-05	0.000184147	Helz2
Itga6	67.4529	1.85756	0.207396	8.95659	3.34877e-19	4.65811e-18	Itga6
Myh3	141.739	1.85748	0.514542	3.60997	0.000306238	0.000987598	Myh3
Mrm1	585.861	1.8567	0.179328	10.3537	4.02727e-25	7.97256e-24	Mrm1
Tmem120a	1568.58	1.85656	0.294425	6.30571	2.86871e-10	2.01452e-09	Tmem120a
Zfand2b	4310.8	1.85639	0.212202	8.74819	2.1681e-18	2.86588e-17	Zfand2b
Vwa5a	270.562	1.85026	0.182679	10.1285	4.13055e-24	7.69132e-23	Vwa5a
MSTRG.20892	28.3943	1.85011	0.339598	5.44794	5.09579e-08	2.83905e-07	MSTRG.20892
Cyth2	6705.44	1.85009	0.1807	10.2385	1.33296e-24	2.54986e-23	Cyth2
Gm45153	429.775	1.84682	0.161689	11.422	3.24498e-30	8.25152e-29	Gm45153
Prph2	44.6783	1.84617	0.750666	2.45937	0.013918	0.0308727	Prph2
Trp53	1336.27	1.8439	0.138904	13.2747	3.24776e-40	1.2247e-38	Trp53
Map2k3	728.401	1.84335	0.110027	16.7536	5.33411e-63	4.16497e-61	Map2k3
MSTRG.13329	63.1831	1.84178	0.244393	7.53614	4.841e-14	4.71179e-13	MSTRG.13329
Tyw5	1595.59	1.84137	0.123838	14.8692	5.22589e-50	2.84364e-48	Tyw5
Llph	2890.84	1.84077	0.198784	9.26018	2.04086e-20	3.09057e-19	Llph
Zfp57	236.328	1.84055	0.220051	8.36421	6.05176e-17	7.33475e-16	Zfp57
Wtip	85.7608	1.83892	0.484762	3.79344	0.000148573	0.000507667	Wtip
Tbc1d10a	1068.13	1.83863	0.146954	12.5116	6.45027e-36	2.07475e-34	Tbc1d10a
Calcrl	17.5662	1.83848	0.401176	4.58274	4.58931e-06	1.99367e-05	Calcrl
Slc22a4	88.6365	1.83662	0.194183	9.45821	3.13252e-21	5.01489e-20	Slc22a4
Gm27042	10.5749	1.83263	0.546185	3.35534	0.000792689	0.00236433	Gm27042
Rho	234.097	1.82964	0.628794	2.90976	0.00361711	0.00934946	Rho
Spsb2	1518.02	1.82859	0.179754	10.1728	2.62327e-24	4.9372e-23	Spsb2
Uap1l1	871.427	1.82793	0.206316	8.85985	8.01256e-19	1.09071e-17	Uap1l1
MSTRG.13567	16.8644	1.82765	0.355368	5.14298	2.70413e-07	1.37825e-06	MSTRG.13567
Gm37805	46.9714	1.82574	0.242444	7.53058	5.05168e-14	4.91002e-13	Gm37805
Olfr920	33.3758	1.82423	0.345507	5.27987	1.29274e-07	6.86542e-07	Olfr920
Ube2l6	204.576	1.82421	0.289575	6.29962	2.98377e-10	2.09183e-09	Ube2l6
Kif14	10.079	1.82284	0.484645	3.76119	0.000169109	0.000571721	Kif14
CT009757.7	175.565	1.81939	0.705169	2.58007	0.00987794	0.0229154	CT009757.7
Dusp4	432.29	1.81925	0.277919	6.54599	5.91026e-11	4.42563e-10	Dusp4
Chst2	1903.42	1.81754	0.350368	5.1875	2.13133e-07	1.10208e-06	Chst2
Necap2	950.125	1.81728	0.17659	10.2909	7.74393e-25	1.50073e-23	Necap2
Slc6a9	872.074	1.81716	0.186254	9.75639	1.73203e-22	2.95769e-21	Slc6a9
Epb41l4a	1053.16	1.81243	0.105485	17.1819	3.6287e-66	3.06093e-64	Epb41l4a
Tars	2036.97	1.81236	0.0882282	20.5417	9.12671e-94	1.58428e-91	Tars
Plscr4	18.909	1.80988	0.639577	2.82981	0.00465761	0.0117244	Plscr4
Spag6	15.5874	1.80906	0.408924	4.42396	9.69069e-06	4.00755e-05	Spag6
Cd9	31.272	1.8088	0.42282	4.27794	1.88627e-05	7.46968e-05	Cd9
Tal2	11.7499	1.80675	0.483154	3.73949	0.000184392	0.000618983	Tal2
Yars	7822.88	1.8061	0.195254	9.25004	2.24411e-20	3.38616e-19	Yars
Chka	5196.92	1.80213	0.102941	17.5064	1.28041e-68	1.18474e-66	Chka
Gas6	6150.43	1.80176	0.129292	13.9356	3.85058e-44	1.70628e-42	Gas6
Fndc3a	1417.43	1.79949	0.103352	17.4112	6.78556e-68	6.19669e-66	Fndc3a
1700101I11Rik	378.012	1.79948	0.184231	9.76748	1.55268e-22	2.66225e-21	1700101I11Rik
Gm15648	22.7086	1.79784	0.863247	2.08265	0.0372832	0.0726367	Gm15648
Gm15767	13.0604	1.79392	0.469261	3.82287	0.000131907	0.000455236	Gm15767
Bach1	402.094	1.79339	0.277787	6.45598	1.07522e-10	7.89094e-10	Bach1
Gm12927	14.7835	1.7932	0.411916	4.35332	1.34094e-05	5.42994e-05	Gm12927
Cnbd2	525.637	1.79239	0.247618	7.23853	4.5357e-13	4.09578e-12	Cnbd2
Zdhhc18	460.211	1.79225	0.376667	4.75817	1.95351e-06	8.94129e-06	Zdhhc18
Tnik	5253.18	1.79036	0.0835172	21.437	6.04023e-102	1.34967e-99	Tnik
4930524B15Rik	11.9046	1.79022	0.447879	3.9971	6.41233e-05	0.000232978	4930524B15Rik
Parp10	36.5136	1.7894	0.35852	4.99107	6.0046e-07	2.93167e-06	Parp10
Cpe	72754.6	1.78895	0.22067	8.10692	5.1919e-16	5.86925e-15	Cpe
Gm3294	239.803	1.78863	0.200678	8.91293	4.9702e-19	6.84552e-18	Gm3294
Mbd2	976.581	1.78636	0.570386	3.13185	0.00173708	0.00481151	Mbd2
Rcsd1	21.1515	1.78551	0.680872	2.62239	0.00873161	0.0204938	Rcsd1
Derl1	3010.4	1.78544	0.0834187	21.4034	1.24247e-101	2.71843e-99	Derl1
Slc12a3	61.0399	1.78426	0.332252	5.37019	7.86521e-08	4.28982e-07	Slc12a3
Cdk2	16.0423	1.78357	0.344923	5.17092	2.3294e-07	1.19859e-06	Cdk2
Csmd2os	10.1931	1.77966	0.514532	3.45879	0.000542601	0.00167255	Csmd2os
Trafd1	1133.2	1.7794	0.0901967	19.728	1.24055e-86	1.7847e-84	Trafd1
Lifr	516.895	1.77803	0.168576	10.5473	5.22777e-26	1.07651e-24	Lifr
Sertad1	1406.49	1.777	0.217176	8.1823	2.78482e-16	3.2174e-15	Sertad1
AC153370.2	19.9826	1.77405	0.349348	5.07817	3.81096e-07	1.90675e-06	AC153370.2
Tead1	111.009	1.77237	0.393747	4.5013	6.75396e-06	2.8647e-05	Tead1
Gm8773	55.9706	1.77068	0.215556	8.21447	2.1311e-16	2.48676e-15	Gm8773
Lrrc38	20.0777	1.7641	0.514593	3.42815	0.000607718	0.001851	Lrrc38
Gm10524	11.9669	1.76361	0.700144	2.51892	0.0117716	0.0267528	Gm10524
Wfdc3	31.9223	1.76193	0.266015	6.62345	3.50905e-11	2.67917e-10	Wfdc3
MSTRG.1309	919.077	1.76134	0.288921	6.09629	1.08561e-09	7.17954e-09	MSTRG.1309
Ppp1r15a	1658.16	1.76076	0.163145	10.7926	3.73177e-27	8.1563e-26	Ppp1r15a
Dusp10	583.436	1.75971	0.130661	13.4678	2.41979e-41	9.62602e-40	Dusp10
Tap1	184.709	1.75931	0.632281	2.78248	0.00539445	0.0133725	Tap1
Nars	22444.2	1.75858	0.119206	14.7524	2.96925e-49	1.57093e-47	Nars
Mex3d	199.777	1.75574	0.293447	5.98316	2.18849e-09	1.40831e-08	Mex3d
Ppef1	173.677	1.75558	0.28525	6.15452	7.53043e-10	5.06953e-09	Ppef1
Serpinb6a	1365.57	1.7548	0.133541	13.1405	1.92893e-39	7.08308e-38	Serpinb6a
Sat1	3873.25	1.75131	0.162344	10.7876	3.93781e-27	8.58877e-26	Sat1
Cebpd	91.3176	1.74982	0.251797	6.94933	3.67036e-12	3.07018e-11	Cebpd
1110038B12Rik	3213.74	1.74685	0.158544	11.0181	3.12739e-28	7.10905e-27	1110038B12Rik
Plat	1534.41	1.74428	0.153194	11.3861	4.90662e-30	1.23424e-28	Plat
H2-T22	1023.86	1.7441	0.219292	7.95334	1.8155e-15	1.99543e-14	H2-T22
Dusp5	421.787	1.74333	0.141011	12.3631	4.14117e-35	1.28102e-33	Dusp5
Parp4	176.977	1.74329	0.158968	10.9663	5.54952e-28	1.24665e-26	Parp4
Mfap3l	329.422	1.73749	0.135161	12.855	8.06101e-38	2.79857e-36	Mfap3l
Gm28496	35.3177	1.72887	0.258006	6.70092	2.07111e-11	1.61776e-10	Gm28496
Gm37666	12.1415	1.72863	0.52087	3.31873	0.000904277	0.00266574	Gm37666
Ano4	1035.3	1.7278	0.0751157	23.0019	4.46056e-117	1.4639e-114	Ano4
Slc35e4	2043	1.72555	0.178662	9.65818	4.53838e-22	7.57141e-21	Slc35e4
AC126459.2	86.7852	1.72223	0.225312	7.64375	2.10986e-14	2.11732e-13	AC126459.2
Col26a1	120.966	1.72207	0.239796	7.18141	6.8996e-13	6.10186e-12	Col26a1
Ccdc112	636.678	1.72165	0.151677	11.3508	7.35052e-30	1.83144e-28	Ccdc112
Ly75	23.1993	1.71934	0.314091	5.47401	4.39966e-08	2.47484e-07	Ly75
Rbms2	176.652	1.7186	0.171609	10.0147	1.31404e-23	2.38961e-22	Rbms2
Pex11a	388.783	1.7176	0.127317	13.4907	1.77381e-41	7.15109e-40	Pex11a
Ptpn5	574.405	1.71743	0.146135	11.7524	6.86692e-32	1.87072e-30	Ptpn5
Stab1	47.3107	1.7169	0.268351	6.39796	1.57467e-10	1.13814e-09	Stab1
MSTRG.7718	3536.7	1.71649	0.659783	2.60159	0.0092792	0.0216484	MSTRG.7718
Oxt	22.638	1.71622	0.313627	5.47218	4.44538e-08	2.49855e-07	Oxt
1700007B14Rik	13.8959	1.71422	0.481282	3.56177	0.000368362	0.00117246	1700007B14Rik
Masp2	27.3637	1.71088	0.313408	5.45898	4.78886e-08	2.67656e-07	Masp2
Gm28402	12.1166	1.71037	0.517623	3.30428	0.000952201	0.0027976	Gm28402
D430019H16Rik	404.86	1.70893	0.115775	14.7608	2.62267e-49	1.3946e-47	D430019H16Rik
Snhg5	3073.71	1.70841	0.401347	4.25669	2.0748e-05	8.15781e-05	Snhg5
Tspan15	167.733	1.70561	0.175674	9.70894	2.76182e-22	4.66687e-21	Tspan15
Mdh1b	21.3221	1.70503	0.319959	5.3289	9.88084e-08	5.32556e-07	Mdh1b
Cntfr	3263.69	1.7033	0.175582	9.70088	2.98919e-22	5.04297e-21	Cntfr
Perp	72.6492	1.70233	0.183612	9.27134	1.83823e-20	2.79582e-19	Perp
Zfp146	65.7394	1.70207	0.45639	3.72942	0.000191917	0.000641475	Zfp146
Adhfe1	13.7318	1.70184	0.363357	4.68366	2.81796e-06	1.25986e-05	Adhfe1
Stx5a	4255.88	1.70181	0.200561	8.48527	2.15226e-17	2.66545e-16	Stx5a
Fgf5	13.699	1.70017	0.388432	4.377	1.20323e-05	4.90349e-05	Fgf5
Ppp2cb	150.846	1.69921	0.733765	2.31574	0.0205727	0.0433362	Ppp2cb
S100a6	92.9646	1.69717	0.189499	8.95609	3.36384e-19	4.67288e-18	S100a6
Xylt1	193.207	1.69696	0.185019	9.17185	4.64982e-20	6.89723e-19	Xylt1
Ccnjl	14.0426	1.69646	0.34812	4.87322	1.09793e-06	5.19623e-06	Ccnjl
Stk40	1280.14	1.69537	0.221369	7.65858	1.87999e-14	1.89751e-13	Stk40
Trim66	1096.16	1.69487	0.109447	15.4858	4.32646e-54	2.72075e-52	Trim66
Tmem53	888.029	1.68977	0.269472	6.27068	3.59477e-10	2.50015e-09	Tmem53
Pip5kl1	673.484	1.68864	0.251409	6.71671	1.85868e-11	1.45888e-10	Pip5kl1
Tmem88b	27.1767	1.68745	0.314515	5.36525	8.0839e-08	4.39881e-07	Tmem88b
Mmp11	92.4258	1.68585	0.264763	6.36737	1.92294e-10	1.37801e-09	Mmp11
C430014B12Rik	27.9717	1.68521	0.291579	5.77959	7.48843e-09	4.60577e-08	C430014B12Rik
Eldr	15.314	1.68448	0.366876	4.59142	4.4024e-06	1.91723e-05	Eldr
Nppc	67.0142	1.68069	0.466061	3.60615	0.000310771	0.00100114	Nppc
Klf5	113.812	1.67877	0.213492	7.8634	3.73835e-15	3.99798e-14	Klf5
B230216N24Rik	308.295	1.67646	0.111298	15.0629	2.84257e-51	1.61366e-49	B230216N24Rik
H2-D1	12581.1	1.67628	0.337872	4.96127	7.00323e-07	3.39165e-06	H2-D1
Aldh18a1	524.982	1.6756	0.365874	4.57972	4.65593e-06	2.0201e-05	Aldh18a1
Il11ra1	1239.59	1.67446	0.186681	8.96959	2.97618e-19	4.15913e-18	Il11ra1
Gm3739	282.651	1.67406	0.162674	10.2909	7.74514e-25	1.50073e-23	Gm3739
Serpinh1	56.3634	1.67075	0.211838	7.88692	3.09724e-15	3.33783e-14	Serpinh1
Fam171b	11682.3	1.67064	0.0932804	17.9099	9.87034e-72	1.00153e-69	Fam171b
Nkain1	53.8057	1.66951	0.223032	7.48551	7.12676e-14	6.83518e-13	Nkain1
Gm38377	43.9657	1.66879	0.369996	4.51028	6.47408e-06	2.75378e-05	Gm38377
Plpp2	1035.5	1.66825	0.177113	9.4191	4.54956e-21	7.19029e-20	Plpp2
Tekt1	13.632	1.66515	0.393077	4.23619	2.27348e-05	8.87754e-05	Tekt1
Eef2kmt	266.421	1.66469	0.123199	13.5122	1.3242e-41	5.3694e-40	Eef2kmt
Rhou	339.581	1.66419	0.289892	5.74073	9.4268e-09	5.74414e-08	Rhou
Mylpf	76.076	1.66316	0.301625	5.51399	3.50786e-08	1.99835e-07	Mylpf
Rrp15	362.249	1.66098	0.17098	9.71445	2.61648e-22	4.42484e-21	Rrp15
Hopx	104.92	1.66037	0.409567	4.05398	5.03546e-05	0.000186009	Hopx
Gm37651	23.5432	1.65929	0.355422	4.66851	3.03396e-06	1.35097e-05	Gm37651
Ifitm10	465.055	1.65904	0.352263	4.70965	2.48138e-06	1.11915e-05	Ifitm10
Ankrd33	44.2512	1.6574	0.343847	4.82017	1.43436e-06	6.68011e-06	Ankrd33
Cnpy2	4463.6	1.65642	0.192383	8.61001	7.30573e-18	9.37382e-17	Cnpy2
1700108F19Rik	29.2743	1.6561	0.646916	2.55999	0.0104676	0.0241207	1700108F19Rik
Gm44711	43.3859	1.65422	0.303776	5.44553	5.16511e-08	2.87614e-07	Gm44711
Rbp4	77.356	1.65415	0.21753	7.60423	2.8661e-14	2.85036e-13	Rbp4
Rad18	568.978	1.65264	0.12278	13.4602	2.68099e-41	1.06248e-39	Rad18
Fam122b	691.887	1.65239	0.111854	14.7728	2.19454e-49	1.1699e-47	Fam122b
Eaf2	74.0335	1.64967	0.201127	8.20214	2.36144e-16	2.74639e-15	Eaf2
Ctxn1	547.556	1.64947	0.238827	6.90654	4.96602e-12	4.1114e-11	Ctxn1
Rab31	168.755	1.64858	0.145624	11.3208	1.03529e-29	2.56732e-28	Rab31
Gm43533	13.4601	1.64763	0.487284	3.38126	0.000721544	0.00216876	Gm43533
Bdkrb2	19.2566	1.64669	0.40245	4.09167	4.28282e-05	0.000160236	Bdkrb2
Twf2	1418.21	1.64579	0.19422	8.47382	2.37468e-17	2.93572e-16	Twf2
H2-Q7	618.632	1.64537	0.666441	2.46889	0.0135534	0.0301787	H2-Q7
Tax1bp3	1065.4	1.64469	0.299527	5.49096	3.99748e-08	2.2595e-07	Tax1bp3
March11	3585.3	1.64467	0.188304	8.73411	2.45578e-18	3.23596e-17	March11
Ptpn22	620.045	1.64443	0.118543	13.8721	9.35327e-44	4.10996e-42	Ptpn22
Arhgef28	248.789	1.64277	0.164619	9.97921	1.87955e-23	3.40035e-22	Arhgef28
Angpt2	27.1913	1.64251	0.310102	5.29666	1.17937e-07	6.28399e-07	Angpt2
Rgs20	817.036	1.64211	0.152856	10.7429	6.40109e-27	1.38038e-25	Rgs20
Tram2	17.8592	1.64119	0.376055	4.36422	1.27575e-05	5.18095e-05	Tram2
Rcc1	611.962	1.64116	0.16196	10.1331	3.93884e-24	7.34737e-23	Rcc1
Ascc2	262.69	1.63865	0.137268	11.9376	7.5401e-33	2.14596e-31	Ascc2
Iah1	2857.03	1.63632	0.190101	8.60763	7.45833e-18	9.55795e-17	Iah1
Wnt5b	58.3168	1.63538	0.280594	5.82828	5.60012e-09	3.48209e-08	Wnt5b
Pmm1	19542.5	1.62817	0.146973	11.078	1.60407e-28	3.71876e-27	Pmm1
Rcc2	1306.75	1.62712	0.115876	14.0419	8.63673e-45	3.89283e-43	Rcc2
Net1	138.078	1.62332	0.173164	9.37447	6.95264e-21	1.08575e-19	Net1
Thnsl2	266.915	1.6231	0.265459	6.11433	9.69621e-10	6.44899e-09	Thnsl2
Rhbdd1	147.765	1.62207	0.193597	8.37861	5.35581e-17	6.51758e-16	Rhbdd1
Lrig1	21.0709	1.62107	0.29416	5.51086	3.5708e-08	2.032e-07	Lrig1
Mpped1	34.4068	1.61967	0.251311	6.44491	1.15672e-10	8.45949e-10	Mpped1
Pld4	17.1463	1.61633	0.549422	2.94188	0.00326229	0.00851301	Pld4
Cyp4f13	158.838	1.61493	0.254238	6.35207	2.12442e-10	1.51515e-09	Cyp4f13
Rnd1	4736.44	1.61479	0.285235	5.66127	1.50261e-08	8.95597e-08	Rnd1
MSTRG.2156	58.6991	1.61474	0.216948	7.44299	9.84348e-14	9.35109e-13	MSTRG.2156
Pthlh	51.625	1.61403	0.395869	4.07717	4.55863e-05	0.000169829	Pthlh
4930415F15Rik	56.7074	1.61249	0.299781	5.37889	7.4947e-08	4.09518e-07	4930415F15Rik
Rrp12	190.048	1.60908	0.213058	7.55232	4.27558e-14	4.18278e-13	Rrp12
Gbp6	19.1717	1.60826	0.724587	2.21955	0.0264494	0.0540622	Gbp6
Tbpl1	2919.61	1.60795	0.123694	12.9994	1.23291e-38	4.42669e-37	Tbpl1
Gm45852	10.4672	1.60758	0.432144	3.72002	0.000199208	0.000663609	Gm45852
Fam110c	348.485	1.60738	0.124794	12.8804	5.8071e-38	2.02276e-36	Fam110c
Ormdl3	4258.1	1.60579	0.106179	15.1233	1.13661e-51	6.54064e-50	Ormdl3
Abca8b	247.795	1.60389	0.167256	9.58942	8.85774e-22	1.44559e-20	Abca8b
Nhsl1	38.2831	1.60293	0.239974	6.6796	2.39596e-11	1.85906e-10	Nhsl1
Pbdc1	3042.3	1.60274	0.177738	9.01742	1.92578e-19	2.73119e-18	Pbdc1
Ube2g2	3541.29	1.60116	0.2315	6.91645	4.63086e-12	3.84301e-11	Ube2g2
Gdf9	76.1182	1.60045	0.229021	6.98821	2.78415e-12	2.35231e-11	Gdf9
Rpusd2	72.8693	1.59995	0.192858	8.296	1.07673e-16	1.28571e-15	Rpusd2
Inf2	102.406	1.59933	0.181824	8.79604	1.4173e-18	1.89854e-17	Inf2
Ifit2	487.656	1.59707	0.306533	5.21012	1.88723e-07	9.83853e-07	Ifit2
Met	15.1386	1.59508	0.424989	3.75324	0.000174564	0.000588718	Met
Crls1	1042.62	1.59405	0.260627	6.11621	9.58296e-10	6.38175e-09	Crls1
Gm42437	20.9248	1.59382	0.300031	5.31218	1.08322e-07	5.80258e-07	Gm42437
Itpkc	190.461	1.59157	0.268944	5.91784	3.26194e-09	2.07303e-08	Itpkc
Ctso	188.281	1.59005	0.183675	8.6569	4.84766e-18	6.30076e-17	Ctso
Hfm1	117.508	1.58996	0.185915	8.55212	1.20851e-17	1.52637e-16	Hfm1
Ormdl1	1125.82	1.58932	0.111665	14.2329	5.7255e-46	2.69034e-44	Ormdl1
1700086L19Rik	625.762	1.58926	0.249736	6.36375	1.96886e-10	1.40996e-09	1700086L19Rik
Eif3c	9744.05	1.58898	0.206671	7.68846	1.48913e-14	1.51319e-13	Eif3c
Gm42651	15.1749	1.58788	0.46934	3.38321	0.000716444	0.00215436	Gm42651
4930463O16Rik	12.0913	1.58775	0.477247	3.32689	0.000878203	0.0025958	4930463O16Rik
Ifitm3	20.6945	1.58735	0.709705	2.23663	0.0253104	0.0520584	Ifitm3
Pip5k1b	269.435	1.58731	0.220585	7.1959	6.2049e-13	5.5247e-12	Pip5k1b
Por	3061.09	1.58438	0.212248	7.46472	8.34754e-14	7.96962e-13	Por
2410006H16Rik	15355.6	1.58335	0.124344	12.7336	3.84589e-37	1.30079e-35	2410006H16Rik
B230398E01Rik	21.0603	1.58329	0.344101	4.60125	4.1997e-06	1.83314e-05	B230398E01Rik
Plcd1	163.362	1.58104	0.135029	11.7089	1.14751e-31	3.09401e-30	Plcd1
Cd24a	495.511	1.5807	0.262646	6.01837	1.76182e-09	1.14214e-08	Cd24a
Saraf	14593.1	1.58035	0.215763	7.3245	2.39795e-13	2.21391e-12	Saraf
BC018473	20.4821	1.57999	0.552799	2.85816	0.00426104	0.0108234	BC018473
Rars	3572.85	1.57704	0.0732188	21.5387	6.76042e-103	1.52684e-100	Rars
Dus2	1132.14	1.57701	0.201066	7.84324	4.39066e-15	4.66235e-14	Dus2
Micall1	735.68	1.57514	0.150078	10.4955	9.06211e-26	1.84617e-24	Micall1
Hmgn1	5747.68	1.57327	0.150659	10.4426	1.58392e-25	3.19583e-24	Hmgn1
Gm37964	30.8477	1.57177	0.548304	2.8666	0.00414905	0.0105696	Gm37964
Pcnx	1153.85	1.57174	0.113727	13.8203	1.92312e-43	8.38032e-42	Pcnx
Mex3a	127.89	1.57141	0.164478	9.55395	1.24838e-21	2.02166e-20	Mex3a
AI506816	121.002	1.57014	0.138987	11.2971	1.35662e-29	3.33659e-28	AI506816
Bcl2l12	62.8195	1.56977	0.255286	6.14909	7.79286e-10	5.23612e-09	Bcl2l12
Xpot	1163.47	1.56947	0.224455	6.99234	2.70334e-12	2.28955e-11	Xpot
Arpc5	4150.48	1.56663	0.188951	8.29118	1.12128e-16	1.33436e-15	Arpc5
CT030173.1	66.2618	1.5651	0.223148	7.01375	2.32016e-12	1.97778e-11	CT030173.1
3110002H16Rik	862.749	1.56039	0.136252	11.4523	2.28968e-30	5.84354e-29	3110002H16Rik
Rnf185	1196.17	1.55917	0.103448	15.072	2.47687e-51	1.40987e-49	Rnf185
S100a3	29.653	1.55905	0.542689	2.87282	0.00406828	0.0103828	S100a3
Dusp1	5106.56	1.55728	0.099126	15.7102	1.28869e-55	8.53866e-54	Dusp1
Gm43514	10.339	1.55691	0.507639	3.06696	0.00216244	0.00586367	Gm43514
Il18	274.794	1.55687	0.239095	6.51152	7.43917e-11	5.52519e-10	Il18
Dhrs7	3278.01	1.5564	0.190659	8.16328	3.26058e-16	3.74484e-15	Dhrs7
Atp8b2	89.1848	1.55479	0.399117	3.89558	9.79631e-05	0.000345354	Atp8b2
Htatip2	619.85	1.55373	0.2156	7.20653	5.73977e-13	5.12359e-12	Htatip2
Hmgn5	78.6011	1.55218	0.231714	6.69869	2.10295e-11	1.64202e-10	Hmgn5
Plxnb1	36.8228	1.55145	0.232256	6.67991	2.39093e-11	1.85584e-10	Plxnb1
Pvt1	162.288	1.55044	0.140659	11.0227	2.96865e-28	6.75553e-27	Pvt1
Stard3nl	3899.05	1.54998	0.149936	10.3376	4.76346e-25	9.36815e-24	Stard3nl
Eef1a1	48311.2	1.5477	0.162301	9.53602	1.48422e-21	2.39619e-20	Eef1a1
Cish	390.165	1.54736	0.135667	11.4056	3.92041e-30	9.90906e-29	Cish
Tbrg1	4039.15	1.54733	0.146868	10.5355	5.924e-26	1.21749e-24	Tbrg1
Shc2	1023.25	1.54732	0.145939	10.6025	2.90163e-26	6.04021e-25	Shc2
Anxa2	4893.36	1.54655	0.118794	13.0188	9.56796e-39	3.44709e-37	Anxa2
Ptrf	27.428	1.54594	0.296578	5.21259	1.8622e-07	9.71526e-07	Ptrf
Map2k3os	97.7166	1.54579	0.205066	7.53801	4.7721e-14	4.64904e-13	Map2k3os
Timm8a1	83.8019	1.54465	0.292074	5.28856	1.23281e-07	6.56375e-07	Timm8a1
Aipl1	20.8245	1.54316	0.433937	3.55619	0.000376277	0.00119548	Aipl1
Anln	14.2642	1.54132	0.386869	3.9841	6.77368e-05	0.000245343	Anln
Rab32	48.5964	1.53598	0.246283	6.23667	4.46978e-10	3.07814e-09	Rab32
Zbtb21	607.841	1.53572	0.275491	5.57448	2.48272e-08	1.44252e-07	Zbtb21
Ypel1	183.658	1.53559	0.17094	8.98322	2.62962e-19	3.68462e-18	Ypel1
Speg	806.396	1.53265	0.162616	9.42497	4.30232e-21	6.81352e-20	Speg
Ctsb	36381.8	1.53202	0.2044	7.49521	6.61933e-14	6.37763e-13	Ctsb
2610042L04Rik	12.5397	1.53153	0.469197	3.26416	0.00109789	0.00317895	2610042L04Rik
Dhps	3115.33	1.53096	0.085115	17.9869	2.46741e-72	2.55298e-70	Dhps
Eif2ak3	322.86	1.52886	0.178488	8.56561	1.07502e-17	1.36434e-16	Eif2ak3
Nfu1	8612.43	1.52759	0.192798	7.92326	2.31357e-15	2.51784e-14	Nfu1
Ern1	49.5988	1.52626	0.244774	6.23538	4.50675e-10	3.10258e-09	Ern1
Gm2237	59.5907	1.52613	0.228727	6.67225	2.51918e-11	1.94891e-10	Gm2237
Arl14ep	1069.4	1.52536	0.210719	7.23881	4.52628e-13	4.08903e-12	Arl14ep
Bcl6	75.307	1.52531	0.388178	3.92939	8.51605e-05	0.000303017	Bcl6
Mllt1	415.717	1.52481	0.158918	9.59494	8.39651e-22	1.37352e-20	Mllt1
Gng10	25.7923	1.52292	0.30672	4.96518	6.86369e-07	3.32944e-06	Gng10
Tmem178	2156.01	1.52266	0.135147	11.2667	1.916e-29	4.67405e-28	Tmem178
Tnip2	221.304	1.52226	0.161042	9.45255	3.3068e-21	5.2738e-20	Tnip2
Lzts3	113.906	1.52148	0.649756	2.34162	0.0192001	0.0408342	Lzts3
Prnp	32682	1.52075	0.136777	11.1185	1.02003e-28	2.38849e-27	Prnp
Zp3	28.3474	1.52021	0.409664	3.71088	0.00020654	0.000685876	Zp3
Ankrd35	140.521	1.51881	0.326753	4.6482	3.34845e-06	1.48034e-05	Ankrd35
Ston2	27.1381	1.51739	0.297037	5.10842	3.2487e-07	1.6391e-06	Ston2
Gm8237	29.1339	1.51347	0.384376	3.93748	8.23421e-05	0.000293735	Gm8237
Psmb9	143.168	1.51171	0.778488	1.94186	0.0521546	0.0967204	Psmb9
Plekhg2	20.817	1.51136	0.326303	4.63178	3.62541e-06	1.59673e-05	Plekhg2
Ptgr1	61.5965	1.51067	0.262878	5.74665	9.10265e-09	5.55629e-08	Ptgr1
Homer3	690.59	1.51067	0.210629	7.17218	7.38152e-13	6.51709e-12	Homer3
H3f3b	53882.8	1.509	0.139354	10.8285	2.52121e-27	5.57427e-26	H3f3b
Ypel3	44328	1.50786	0.247386	6.09516	1.09326e-09	7.22553e-09	Ypel3
Bbs9	300.677	1.50725	0.16219	9.29313	1.49821e-20	2.29195e-19	Bbs9
Btc	10.8748	1.50631	0.390851	3.85392	0.000116242	0.000404767	Btc
Olfr57	77.4238	1.50613	0.233955	6.4377	1.21295e-10	8.84306e-10	Olfr57
Gpr137c	98.5881	1.50548	0.343485	4.38296	1.17077e-05	4.7842e-05	Gpr137c
Isoc1	1886.6	1.50532	0.136041	11.0652	1.85128e-28	4.28241e-27	Isoc1
Slc16a1	581.106	1.50501	0.336087	4.47805	7.53287e-06	3.17139e-05	Slc16a1
Gm26548	10.3659	1.5045	0.45701	3.29205	0.000994583	0.00290869	Gm26548
Nr2c2ap	2922.6	1.50328	0.213361	7.04568	1.84559e-12	1.58289e-11	Nr2c2ap
Cited1	438.101	1.50268	0.228102	6.58776	4.46519e-11	3.37242e-10	Cited1
Spaca9	26.5187	1.50177	0.375986	3.99422	6.49075e-05	0.000235746	Spaca9
Klrb1	16.3422	1.50126	0.347005	4.32635	1.516e-05	6.08603e-05	Klrb1
Panx1	1531.6	1.50073	0.247231	6.07015	1.2779e-09	8.39306e-09	Panx1
Gm43870	11.0318	1.50036	0.632351	2.37267	0.0176599	0.0379893	Gm43870
Ctsl	18333.7	1.50032	0.0468498	32.0239	5.06194e-225	1.32901e-221	Ctsl
Rest	249.553	1.50016	0.125445	11.9587	5.84501e-33	1.67032e-31	Rest
Rab33a	3510.57	1.4991	0.210235	7.13061	9.99267e-13	8.77084e-12	Rab33a
Hfe	137.929	1.49855	0.240582	6.22887	4.69815e-10	3.22273e-09	Hfe
Crb3	71.0127	1.49798	0.296032	5.0602	4.18819e-07	2.08407e-06	Crb3
Gpt2	350.221	1.4978	0.258639	5.7911	6.99261e-09	4.31852e-08	Gpt2
Enkur	58.2354	1.49724	0.293447	5.10225	3.35644e-07	1.69061e-06	Enkur
Dab2	37.3321	1.49714	0.311669	4.80361	1.55828e-06	7.22395e-06	Dab2
Jund	33876	1.49706	0.2459	6.08811	1.14253e-09	7.54648e-09	Jund
Mfap1b	491.611	1.49677	0.461656	3.24217	0.00118624	0.00341032	Mfap1b
Elf1	136.373	1.49559	0.144834	10.3263	5.3611e-25	1.04944e-23	Elf1
Myo18b	57.8945	1.49533	0.205944	7.26083	3.84728e-13	3.49365e-12	Myo18b
Med10	3138.75	1.49271	0.206524	7.22776	4.9101e-13	4.413e-12	Med10
Upk1a	24.6922	1.49268	0.281021	5.31166	1.08633e-07	5.81777e-07	Upk1a
Rpl5	15440	1.49259	0.192074	7.77091	7.79256e-15	8.10272e-14	Rpl5
1810058I24Rik	4498.37	1.49216	0.167252	8.92163	4.59462e-19	6.34486e-18	1810058I24Rik
AC124516.1	16.8572	1.4917	0.463982	3.215	0.00130444	0.00371555	AC124516.1
Mkln1os	200.253	1.49149	0.20222	7.37561	1.636e-13	1.52858e-12	Mkln1os
Nmnat3	203.755	1.49138	0.146114	10.2069	1.8466e-24	3.50054e-23	Nmnat3
Cenpn	124.57	1.49064	0.174607	8.53713	1.37595e-17	1.73056e-16	Cenpn
Fam135b	286.821	1.49048	0.143674	10.3741	3.25298e-25	6.47635e-24	Fam135b
Gsto2	40.6351	1.48988	0.302529	4.92475	8.44683e-07	4.05247e-06	Gsto2
Ccdc71l	614.887	1.48906	0.172941	8.61025	7.29019e-18	9.3596e-17	Ccdc71l
Gm19410	23.2929	1.48895	0.48336	3.08042	0.00206708	0.0056262	Gm19410
1810026B05Rik	2579.23	1.48882	0.140967	10.5615	4.49385e-26	9.27198e-25	1810026B05Rik
Zdhhc15	31.2859	1.48841	0.350553	4.24589	2.17725e-05	8.52873e-05	Zdhhc15
Lmo1	5296.06	1.48817	0.217754	6.83419	8.24724e-12	6.72719e-11	Lmo1
Fbxo4	609.233	1.48804	0.21262	6.99859	2.58558e-12	2.19424e-11	Fbxo4
MSTRG.3047	49.5291	1.48714	0.478304	3.10919	0.001876	0.0051582	MSTRG.3047
Otud7a	180.975	1.48691	0.365138	4.07217	4.65769e-05	0.000173304	Otud7a
Gpr19	1403.63	1.48682	0.186526	7.97115	1.57207e-15	1.73241e-14	Gpr19
Meikin	10.1579	1.48638	0.429068	3.46421	0.000531795	0.00164286	Meikin
Fam110a	260.747	1.48514	0.20062	7.40272	1.33419e-13	1.25384e-12	Fam110a
Odc1	1106.14	1.48487	0.324604	4.57442	4.7754e-06	2.06852e-05	Odc1
Sult5a1	20.279	1.48411	0.498378	2.97788	0.00290252	0.00766271	Sult5a1
Slc16a11	388.809	1.48348	0.174014	8.52504	1.52762e-17	1.9156e-16	Slc16a11
MSTRG.11402	42.3307	1.48264	0.38215	3.87975	0.000104565	0.000367086	MSTRG.11402
Pck2	2323.07	1.48149	0.175888	8.42288	3.67332e-17	4.51196e-16	Pck2
Jdp2	205.67	1.48127	0.667929	2.21771	0.0265749	0.054266	Jdp2
Mapk4	177.403	1.48113	0.230192	6.4343	1.24042e-10	9.03703e-10	Mapk4
Tnfrsf1a	32.5821	1.48098	0.307598	4.81465	1.47458e-06	6.85222e-06	Tnfrsf1a
Smad1	1619.53	1.47995	0.060863	24.3161	1.32605e-130	6.18941e-128	Smad1
Bnip2	804.773	1.47974	0.0666173	22.2126	2.59366e-109	7.36178e-107	Bnip2
Syce2	283.722	1.47912	0.252482	5.85834	4.67514e-09	2.92426e-08	Syce2
Rchy1	5106.47	1.47734	0.180923	8.16557	3.19919e-16	3.67793e-15	Rchy1
Wwc1	480.003	1.47541	0.079902	18.4652	3.93581e-76	4.56727e-74	Wwc1
Tmem251	1769.61	1.47474	0.19049	7.74181	9.80142e-15	1.01015e-13	Tmem251
A330040F15Rik	653.951	1.47301	0.19133	7.6988	1.37347e-14	1.39904e-13	A330040F15Rik
Gm26708	48.158	1.47218	0.236917	6.2139	5.16858e-10	3.53388e-09	Gm26708
B230303O12Rik	84.4125	1.47181	0.25856	5.69233	1.25319e-08	7.52702e-08	B230303O12Rik
Arhgap10	223.245	1.46915	0.149159	9.84953	6.88666e-23	1.20039e-21	Arhgap10
Slc39a11	236.514	1.46765	0.158133	9.28112	1.67701e-20	2.55802e-19	Slc39a11
Eid2	885.299	1.46606	0.621392	2.35931	0.0183087	0.0391965	Eid2
Agtrap	885.235	1.46606	0.167082	8.77446	1.71729e-18	2.29016e-17	Agtrap
Rps27l	2876.8	1.46487	0.172381	8.49786	1.93122e-17	2.40304e-16	Rps27l
Malat1	2.33718e+06	1.46314	0.220901	6.62352	3.50742e-11	2.6789e-10	Malat1
Gm37297	432.301	1.46307	0.334299	4.37655	1.20574e-05	4.91277e-05	Gm37297
Slc18a1	20.6464	1.46277	0.320141	4.56913	4.89756e-06	2.11925e-05	Slc18a1
Gm12981	64.4992	1.46241	0.223093	6.55514	5.55891e-11	4.17147e-10	Gm12981
Plscr3	824.23	1.46085	0.213626	6.83836	8.01048e-12	6.54169e-11	Plscr3
Dcbld1	248.638	1.46007	0.108735	13.4278	4.15643e-41	1.6167e-39	Dcbld1
A330094K24Rik	16.3208	1.45397	0.401245	3.62365	0.000290473	0.000941092	A330094K24Rik
Rap1b	2255.97	1.44962	0.0836547	17.3286	2.86161e-67	2.52543e-65	Rap1b
AC158630.3	98.0397	1.44539	0.182913	7.90207	2.74319e-15	2.97153e-14	AC158630.3
Clmp	2114.61	1.44481	0.177169	8.15496	3.49282e-16	4.00017e-15	Clmp
Gm43872	217.841	1.44451	0.583753	2.47452	0.0133414	0.0297603	Gm43872
Ehd4	943.113	1.44413	0.126789	11.39	4.69043e-30	1.18127e-28	Ehd4
Nr2e3	15.4724	1.44263	0.562358	2.56532	0.0103081	0.0238107	Nr2e3
MSTRG.12031	40.1933	1.44226	0.465478	3.09844	0.00194542	0.00532663	MSTRG.12031
Naaa	511.7	1.44116	0.176542	8.16326	3.26095e-16	3.74484e-15	Naaa
Fermt3	10.1329	1.4411	0.512335	2.81281	0.00491106	0.0122858	Fermt3
Svil	110.233	1.44103	0.188672	7.63777	2.21022e-14	2.21592e-13	Svil
Rpp40	245.138	1.43974	0.161989	8.88787	6.22936e-19	8.54614e-18	Rpp40
Nop14	2234.76	1.43896	0.108621	13.2475	4.66355e-40	1.75229e-38	Nop14
Gla	464.285	1.43737	0.159828	8.99318	2.40171e-19	3.3788e-18	Gla
Olfr1369-ps1	12.4696	1.43684	0.621394	2.31229	0.0207618	0.043678	Olfr1369-ps1
Slc2a1	1978.29	1.43555	0.0709514	20.2329	5.02599e-91	7.99741e-89	Slc2a1
Pkp2	105.719	1.43552	0.168894	8.49958	1.90282e-17	2.37192e-16	Pkp2
Gm44175	20.8228	1.43527	0.336533	4.26486	2.00025e-05	7.89279e-05	Gm44175
Lmnb1	189.669	1.43482	0.322869	4.44397	8.8313e-06	3.67094e-05	Lmnb1
Lemd2	832.191	1.43464	0.19512	7.35259	1.94406e-13	1.80677e-12	Lemd2
Eif1	93898.6	1.43398	0.133827	10.7152	8.63765e-27	1.84001e-25	Eif1
Chmp1b	733.148	1.42911	0.152204	9.38942	6.03299e-21	9.47771e-20	Chmp1b
Pla2g2c	14.1544	1.42849	0.423058	3.37658	0.000733925	0.00220314	Pla2g2c
Acot2	220.992	1.42756	0.247187	5.7752	7.68619e-09	4.72281e-08	Acot2
S100a13	85.3247	1.4265	0.25905	5.50666	3.65712e-08	2.07718e-07	S100a13
Tulp1	16.7464	1.42521	0.538423	2.647	0.00812097	0.0192195	Tulp1
Pou3f1	709.542	1.4241	0.260443	5.46799	4.55175e-08	2.55287e-07	Pou3f1
Gm7334	19.2416	1.42343	0.347202	4.09972	4.13648e-05	0.000155203	Gm7334
Cdc20	38.4069	1.42208	0.231591	6.14046	8.22817e-10	5.51802e-09	Cdc20
Ptrh2	1247.85	1.42172	0.182598	7.78606	6.91287e-15	7.23457e-14	Ptrh2
Klf15	123.781	1.42093	0.219612	6.4702	9.78759e-11	7.21329e-10	Klf15
Gm16796	24.78	1.41942	0.334286	4.24611	2.1751e-05	8.52187e-05	Gm16796
Btf3	19037.2	1.41938	0.114353	12.4123	2.24013e-35	7.06481e-34	Btf3
Rad54l2	573.832	1.41935	0.120153	11.8129	3.34922e-32	9.24404e-31	Rad54l2
Gm45291	10.0314	1.4189	0.533799	2.65812	0.0078579	0.0186853	Gm45291
Gm14379	36.5446	1.41818	0.369068	3.84259	0.00012174	0.000422581	Gm14379
Myo1e	31.2738	1.41811	0.260555	5.44266	5.2492e-08	2.91987e-07	Myo1e
Caskin2	17.4716	1.41773	0.363037	3.90519	9.41496e-05	0.00033286	Caskin2
A130051J06Rik	25.8702	1.41744	0.26814	5.28621	1.24877e-07	6.64534e-07	A130051J06Rik
Nexn	145.559	1.41497	0.151239	9.35586	8.29247e-21	1.28828e-19	Nexn
Ifit3	550.97	1.41256	0.241446	5.85043	4.90316e-09	3.06142e-08	Ifit3
Ampd3	432.039	1.40999	0.146941	9.59563	8.3408e-22	1.36547e-20	Ampd3
Kcnk12	1439.25	1.40979	0.141811	9.94134	2.75097e-23	4.92594e-22	Kcnk12
Reep3	678.127	1.40931	0.152164	9.26182	2.00969e-20	3.04556e-19	Reep3
Calca	875.137	1.40897	0.155371	9.06846	1.20706e-19	1.7389e-18	Calca
Gm16740	48.2623	1.40886	0.206356	6.82732	8.65127e-12	7.04854e-11	Gm16740
Fam83f	23.8272	1.40854	0.329924	4.26927	1.96111e-05	7.74853e-05	Fam83f
Spink10	66.9016	1.40755	0.221623	6.35112	2.13755e-10	1.52355e-09	Spink10
Foxd1	11.9702	1.40555	0.512442	2.74284	0.00609109	0.0149076	Foxd1
4833422C13Rik	29.6901	1.40434	0.290692	4.831	1.35847e-06	6.35345e-06	4833422C13Rik
4921524J17Rik	1061.9	1.40425	0.0899245	15.6158	5.68011e-55	3.72828e-53	4921524J17Rik
Ttc21a	35.4437	1.4038	0.453072	3.09841	0.00194563	0.00532663	Ttc21a
Fhl2	163.148	1.40336	0.127517	11.0052	3.60543e-28	8.1604e-27	Fhl2
Echdc3	11.1498	1.40235	0.404897	3.46348	0.00053324	0.00164611	Echdc3
CT009754.4	27.046	1.40192	0.266985	5.25094	1.51324e-07	7.95996e-07	CT009754.4
Flrt3	942.186	1.40092	0.212073	6.60584	3.95268e-11	3.00261e-10	Flrt3
Tmem268	556.911	1.39929	0.176703	7.91891	2.39604e-15	2.60489e-14	Tmem268
2500002B13Rik	79.4304	1.39804	0.284625	4.91186	9.02151e-07	4.31696e-06	2500002B13Rik
BB218582	202.227	1.39793	0.186353	7.50153	6.30781e-14	6.08866e-13	BB218582
Plcd3	239.423	1.3968	0.191678	7.28722	3.1642e-13	2.89086e-12	Plcd3
Draxin	23.2801	1.39587	0.270825	5.15413	2.54808e-07	1.30345e-06	Draxin
Brd1	487.589	1.39579	0.599281	2.32911	0.0198532	0.0420191	Brd1
Snhg17	248.133	1.39576	0.124511	11.2099	3.64509e-29	8.71999e-28	Snhg17
Gnat1	66.9549	1.39517	0.582547	2.39494	0.0166229	0.0360094	Gnat1
St8sia4	122.215	1.39447	0.218692	6.37638	1.81317e-10	1.3029e-09	St8sia4
Filip1	232.074	1.39391	0.177295	7.86212	3.77681e-15	4.03705e-14	Filip1
Acadl	1967.33	1.39235	0.0896351	15.5335	2.05701e-54	1.31724e-52	Acadl
Ero1l	689.834	1.392	0.0751552	18.5217	1.3799e-76	1.62828e-74	Ero1l
A930003A15Rik	93.3406	1.39005	0.257812	5.39171	6.97895e-08	3.82631e-07	A930003A15Rik
MSTRG.17770	10.9179	1.38996	0.471986	2.94492	0.0032304	0.00843608	MSTRG.17770
Med8	1387.56	1.38963	0.132916	10.4549	1.39124e-25	2.81517e-24	Med8
Serpinc1	65.2942	1.38919	0.307015	4.52483	6.04436e-06	2.5825e-05	Serpinc1
Stpg1	20.2467	1.38877	0.392755	3.53598	0.000406267	0.00128011	Stpg1
Slc7a11	421.622	1.3886	0.33916	4.09423	4.23573e-05	0.000158587	Slc7a11
Gm42822	16.2491	1.38793	0.770152	1.80215	0.0715221	0.127083	Gm42822
Accs	438.514	1.38788	0.181674	7.6394	2.18243e-14	2.1891e-13	Accs
Hyal2	322.68	1.38775	0.271626	5.10905	3.23782e-07	1.6344e-06	Hyal2
Ier2	3615.86	1.38683	0.15047	9.21666	3.06493e-20	4.59172e-19	Ier2
Grwd1	1004.22	1.38589	0.187753	7.38145	1.56578e-13	1.46493e-12	Grwd1
A730049H05Rik	194.493	1.38118	0.179808	7.68141	1.57345e-14	1.59501e-13	A730049H05Rik
Adamts1	629.912	1.38023	0.230072	5.99909	1.98421e-09	1.28195e-08	Adamts1
Cyth4	18.3643	1.37854	0.419206	3.28845	0.00100739	0.00294083	Cyth4
Eif4e2	1336.56	1.37811	0.0814605	16.9176	3.33922e-64	2.67698e-62	Eif4e2
Cmtm7	187.127	1.37742	0.189074	7.28508	3.21477e-13	2.93578e-12	Cmtm7
Gpatch4	1939.31	1.37654	0.179061	7.68754	1.49995e-14	1.52345e-13	Gpatch4
Saa3	131.676	1.37595	0.515938	2.6669	0.00765542	0.0182659	Saa3
Gsdma	209.568	1.37515	0.177339	7.75438	8.87773e-15	9.18108e-14	Gsdma
Ltbr	212.013	1.37482	0.152984	8.98669	2.54788e-19	3.57965e-18	Ltbr
Igfbp2	362.113	1.37373	0.290089	4.73553	2.1848e-06	9.93065e-06	Igfbp2
Guca1a	40.7651	1.37351	0.380321	3.61144	0.000304499	0.000982442	Guca1a
Srfbp1	348.508	1.37333	0.111644	12.301	8.94298e-35	2.73418e-33	Srfbp1
Mt2	1545.28	1.37207	0.20831	6.58668	4.49759e-11	3.39566e-10	Mt2
Mogat1	24.8016	1.37121	0.302004	4.54037	5.61551e-06	2.41252e-05	Mogat1
Arhgef3	608.513	1.3711	0.170544	8.03959	9.01377e-16	1.00705e-14	Arhgef3
Trim43a	18.9796	1.37014	0.341265	4.01488	5.94769e-05	0.000217262	Trim43a
Cnga1	16.4384	1.36937	0.647599	2.11454	0.0344695	0.0679235	Cnga1
Nucb2	451.63	1.36881	0.210715	6.496	8.24843e-11	6.1025e-10	Nucb2
Slc1a4	1037.99	1.36766	0.166812	8.19881	2.42786e-16	2.81895e-15	Slc1a4
Impa2	84.8807	1.36638	0.267843	5.1014	3.37142e-07	1.69735e-06	Impa2
Olfr655	111.846	1.3663	0.451459	3.02642	0.00247469	0.00663582	Olfr655
Bod1	4136.31	1.36491	0.141082	9.67461	3.86579e-22	6.47504e-21	Bod1
Trp53i13	199.026	1.3649	0.264964	5.15128	2.5871e-07	1.3218e-06	Trp53i13
Nol12	2417.86	1.36444	0.148874	9.16506	4.95181e-20	7.31934e-19	Nol12
Sys1	7531.11	1.36426	0.148377	9.19457	3.76495e-20	5.61641e-19	Sys1
Gm38355	10.193	1.36408	0.527372	2.58656	0.0096939	0.0225109	Gm38355
6430531B16Rik	31.233	1.36379	0.278464	4.89754	9.70439e-07	4.62202e-06	6430531B16Rik
Shisa5	3194.95	1.36376	0.317188	4.29953	1.71161e-05	6.82174e-05	Shisa5
MSTRG.15692	11.1639	1.36364	0.429809	3.17266	0.00151051	0.0042404	MSTRG.15692
Nudt13	590.496	1.36338	0.178792	7.62551	2.43062e-14	2.4334e-13	Nudt13
Oas1c	100.083	1.36274	0.205977	6.61601	3.69019e-11	2.81032e-10	Oas1c
Tmem86a	588.293	1.3627	0.154961	8.7938	1.44584e-18	1.93553e-17	Tmem86a
Esd	8595.93	1.36235	0.095549	14.2581	3.99252e-46	1.89726e-44	Esd
Piezo2	77.5755	1.36194	0.310527	4.38591	1.15504e-05	4.72363e-05	Piezo2
Tom1l1	90.3089	1.35923	0.189056	7.18958	6.49918e-13	5.76717e-12	Tom1l1
MSTRG.7797	127.937	1.35916	0.298803	4.54867	5.39864e-06	2.32506e-05	MSTRG.7797
Agpat4	2183.88	1.35906	0.122194	11.1221	9.79084e-29	2.3003e-27	Agpat4
Rplp0	17418.9	1.35892	0.258069	5.26571	1.39646e-07	7.38448e-07	Rplp0
Rcl1	739.318	1.35855	0.168583	8.05865	7.71443e-16	8.65565e-15	Rcl1
Gpr137b	827.368	1.35746	0.138428	9.80625	1.05824e-22	1.82791e-21	Gpr137b
Rftn1	30.1904	1.35728	0.264579	5.12997	2.89795e-07	1.47097e-06	Rftn1
Gdpd3	56.2805	1.35716	0.270467	5.01784	5.22549e-07	2.57161e-06	Gdpd3
Prex1	43.7384	1.35682	0.241034	5.62914	1.81107e-08	1.07003e-07	Prex1
Rhoj	292.304	1.35636	0.148538	9.13138	6.76332e-20	9.91324e-19	Rhoj
Gm45746	12.2551	1.35601	0.404502	3.35229	0.00080146	0.00238677	Gm45746
Lap3	717.495	1.3555	0.0932662	14.5337	7.41277e-48	3.69829e-46	Lap3
Tmbim6	14329.4	1.35541	0.157723	8.59364	8.4258e-18	1.07584e-16	Tmbim6
Runx1	353.269	1.35498	0.156612	8.65183	5.06782e-18	6.57471e-17	Runx1
Hps1	116.323	1.35444	0.192171	7.04811	1.81366e-12	1.55677e-11	Hps1
Eef2k	448.867	1.35407	0.180482	7.50249	6.26149e-14	6.04673e-13	Eef2k
Tubb2b	5633.8	1.35392	0.115223	11.7504	7.03114e-32	1.91298e-30	Tubb2b
Tspan13	13182.3	1.35391	0.213023	6.35568	2.07502e-10	1.48345e-09	Tspan13
Sdcbp	5556.22	1.35315	0.105625	12.8109	1.42538e-37	4.88396e-36	Sdcbp
Degs2	19.0837	1.35287	0.376735	3.59104	0.000329361	0.00105697	Degs2
Rbp1	772.266	1.35281	0.223833	6.04382	1.50507e-09	9.82669e-09	Rbp1
Ecm2	11.4466	1.35263	0.37295	3.62685	0.000286897	0.000930368	Ecm2
Cwc27	1042.77	1.35246	0.0912774	14.817	1.13681e-49	6.10678e-48	Cwc27
Me3	1087.98	1.35219	0.18057	7.48844	6.96994e-14	6.69701e-13	Me3
Smad3	20.3432	1.35212	0.355557	3.80282	0.000143057	0.000490016	Smad3
Mvp	552.789	1.35201	0.100457	13.4586	2.74073e-41	1.08411e-39	Mvp
Alkbh3	656.233	1.351	0.130511	10.3517	4.11222e-25	8.13306e-24	Alkbh3
Eif1ad	4379.14	1.35	0.158405	8.52244	1.5623e-17	1.95674e-16	Eif1ad
Dus4l	212.666	1.34888	0.13679	9.86091	6.14866e-23	1.07533e-21	Dus4l
Spata24	246.516	1.34808	0.221049	6.09855	1.07033e-09	7.09147e-09	Spata24
Rell1	260.072	1.34727	0.188047	7.16455	7.80431e-13	6.87303e-12	Rell1
Dyx1c1	59.9428	1.3468	0.203804	6.60828	3.88801e-11	2.95562e-10	Dyx1c1
Arhgef11	384.08	1.34671	0.320256	4.20511	2.60953e-05	0.000101033	Arhgef11
Gm38299	421.421	1.34605	0.338372	3.97803	6.94889e-05	0.000250953	Gm38299
Tmc2	29.0499	1.34605	0.599283	2.2461	0.0246978	0.0509081	Tmc2
Pex11g	147.791	1.34483	0.235452	5.71168	1.11868e-08	6.75001e-08	Pex11g
Bag3	267.514	1.34476	0.151187	8.89472	5.85682e-19	8.0403e-18	Bag3
Gm26902	38.1197	1.34442	0.360245	3.73195	0.000190005	0.000635689	Gm26902
Mrc2	13.3068	1.34377	0.399458	3.36398	0.000768281	0.00229871	Mrc2
Prkcdbp	1417.32	1.34213	0.189653	7.07676	1.47563e-12	1.27653e-11	Prkcdbp
Bend5	330.079	1.33944	0.141192	9.48671	2.3844e-21	3.82889e-20	Bend5
Gm43869	40.3686	1.33814	0.424745	3.15046	0.00163016	0.0045435	Gm43869
Otub2	579.484	1.33689	0.161215	8.29259	1.10808e-16	1.3194e-15	Otub2
Ggh	1122.89	1.33566	0.106313	12.5635	3.35319e-36	1.09534e-34	Ggh
Sft2d1	1508.66	1.33377	0.27766	4.8036	1.55836e-06	7.22395e-06	Sft2d1
Sec11c	7212.28	1.33168	0.168955	7.88184	3.22587e-15	3.46756e-14	Sec11c
Pappa	132.672	1.32928	0.262225	5.06925	3.99385e-07	1.99351e-06	Pappa
Phc2	783.503	1.32884	0.254507	5.22122	1.77746e-07	9.29164e-07	Phc2
Chrnb1	19.9609	1.32773	0.282488	4.70013	2.59996e-06	1.16862e-05	Chrnb1
Tspan18	266.834	1.32771	0.117373	11.312	1.14491e-29	2.82915e-28	Tspan18
Sspo	20.5385	1.32766	0.405026	3.27798	0.00104554	0.00304331	Sspo
Eif2s2	16399.3	1.32725	0.159405	8.32626	8.3433e-17	1.00426e-15	Eif2s2
C4a	11.4432	1.32624	0.443789	2.98844	0.00280408	0.00742709	C4a
Mettl1	1150.12	1.3258	0.0645086	20.5524	7.33112e-94	1.29397e-91	Mettl1
Eif6	8563.59	1.32529	0.199373	6.64731	2.98505e-11	2.29915e-10	Eif6
Prag1	69.6891	1.32506	0.265141	4.99757	5.80568e-07	2.84182e-06	Prag1
Zfp637	3678.7	1.32463	0.173914	7.61658	2.60476e-14	2.59907e-13	Zfp637
Gsdmd	25.8789	1.32437	0.256368	5.16588	2.39304e-07	1.22984e-06	Gsdmd
Acot11	56.2586	1.3241	0.253638	5.22045	1.78492e-07	9.32599e-07	Acot11
Azin2	1630.56	1.32339	0.171578	7.71305	1.22846e-14	1.2556e-13	Azin2
Gm45760	47.2491	1.32209	0.514988	2.56723	0.0102515	0.023693	Gm45760
Pdia5	96.862	1.32176	0.284326	4.64876	3.33932e-06	1.47754e-05	Pdia5
Dynlt1f	230.246	1.31936	0.319838	4.12507	3.70618e-05	0.000140008	Dynlt1f
Oser1	42.9679	1.31872	0.2331	5.65732	1.53754e-08	9.1538e-08	Oser1
Tlcd2	85.3063	1.31847	0.213099	6.18713	6.12706e-10	4.16212e-09	Tlcd2
Arhgef40	535.663	1.31787	0.136531	9.65253	4.79563e-22	7.96264e-21	Arhgef40
2700069I18Rik	314.209	1.31729	0.193806	6.79693	1.06872e-11	8.63693e-11	2700069I18Rik
Tmed2	1586.78	1.31687	0.169845	7.75337	8.94827e-15	9.24493e-14	Tmed2
Tmed9	8699.47	1.31496	0.173764	7.56752	3.80411e-14	3.74421e-13	Tmed9
Pde1b	2147.18	1.31463	0.128015	10.2693	9.6917e-25	1.86073e-23	Pde1b
Tmbim1	164.303	1.3143	0.236936	5.54709	2.9047e-08	1.67611e-07	Tmbim1
Tom1	40.9583	1.31363	0.311464	4.21761	2.46902e-05	9.60002e-05	Tom1
Naa50	3213.72	1.31284	0.152152	8.62848	6.21737e-18	8.03629e-17	Naa50
Zic2	11.1353	1.31265	0.433627	3.02714	0.00246877	0.00662078	Zic2
Pdlim3	17.612	1.31204	0.347809	3.7723	0.00016175	0.000548684	Pdlim3
Foxo1	66.5464	1.31187	0.179884	7.29288	3.03409e-13	2.77682e-12	Foxo1
Ybx1	7600.1	1.31111	0.188071	6.97137	3.13866e-12	2.64015e-11	Ybx1
Enpep	46.8374	1.31078	0.322353	4.06629	4.77672e-05	0.000177199	Enpep
Dot1l	641.684	1.3087	0.178825	7.31832	2.51094e-13	2.3162e-12	Dot1l
Rcvrn	35.3296	1.30773	0.801066	1.63248	0.102577	0.171233	Rcvrn
Ndfip1	1959.55	1.30738	0.105727	12.3656	4.01269e-35	1.24494e-33	Ndfip1
Akain1	1838.88	1.30732	0.123084	10.6214	2.37042e-26	4.97385e-25	Akain1
Dfna5	1727.66	1.30682	0.0990073	13.1992	8.86557e-40	3.30164e-38	Dfna5
Dcxr	394.041	1.30594	0.207222	6.30214	2.9357e-10	2.06019e-09	Dcxr
Parp3	372.117	1.30501	0.106932	12.204	2.95817e-34	8.85093e-33	Parp3
Lyst	1053.72	1.30442	0.11188	11.6591	2.06235e-31	5.44875e-30	Lyst
Mill2	10.0763	1.30435	0.467105	2.79242	0.00523154	0.013007	Mill2
Nrip2	5010.02	1.30429	0.282083	4.62376	3.7684e-06	1.65416e-05	Nrip2
Slc41a3	1731.45	1.30301	0.190935	6.82434	8.83284e-12	7.19367e-11	Slc41a3
Gm14412	20.6719	1.30184	0.338603	3.84475	0.000120673	0.000419223	Gm14412
Plp2	389.772	1.30104	0.268074	4.85328	1.21437e-06	5.71256e-06	Plp2
Mturn	3503.86	1.30047	0.0715592	18.1733	8.40131e-74	9.28743e-72	Mturn
Arvcf	672.056	1.3003	0.216219	6.01378	1.81246e-09	1.17424e-08	Arvcf
Pabpc4	329.812	1.29919	0.217005	5.98691	2.13869e-09	1.37753e-08	Pabpc4
Nr1h3	128.327	1.29873	0.28578	4.54453	5.50587e-06	2.36881e-05	Nr1h3
Thbs1	25.5298	1.29856	0.412631	3.14703	0.00164939	0.00459344	Thbs1
Recql4	59.4372	1.29768	0.318111	4.07935	4.51625e-05	0.000168369	Recql4
Eif5	20728	1.29747	0.0954509	13.5931	4.4007e-42	1.81596e-40	Eif5
Abcg2	357.945	1.29695	0.137392	9.43977	3.73607e-21	5.94037e-20	Abcg2
Kif20b	23.8066	1.29612	0.334741	3.872	0.000107945	0.000378193	Kif20b
Ppp2r5a	300.859	1.29571	0.295857	4.37952	1.18941e-05	4.85097e-05	Ppp2r5a
MSTRG.16392	17.7929	1.29493	0.438463	2.95333	0.00314361	0.00823501	MSTRG.16392
Gm29994	24.9012	1.2946	0.343185	3.7723	0.000161753	0.000548684	Gm29994
Hpn	18.3028	1.29399	0.399269	3.2409	0.00119152	0.00342469	Hpn
Reep4	207.332	1.29371	0.23029	5.61774	1.93469e-08	1.13954e-07	Reep4
BC028471	60.5362	1.29308	0.289415	4.4679	7.89903e-06	3.31491e-05	BC028471
Kl	28.9382	1.29283	0.333778	3.87331	0.000107365	0.000376476	Kl
Il18bp	37.9972	1.29219	0.243106	5.31533	1.06463e-07	5.70737e-07	Il18bp
Pdc	44.093	1.29207	0.75788	1.70485	0.0882233	0.151182	Pdc
Gm2694	878.907	1.292	0.212505	6.07988	1.20275e-09	7.91711e-09	Gm2694
Mtmr11	661.459	1.291	0.147533	8.75063	2.12166e-18	2.80662e-17	Mtmr11
Kcnk2	954.896	1.29096	0.132779	9.72258	2.41573e-22	4.10186e-21	Kcnk2
Sphk2	642.099	1.29054	0.139667	9.24012	2.46231e-20	3.70574e-19	Sphk2
BC037034	2501.66	1.29019	0.177834	7.25502	4.01604e-13	3.63904e-12	BC037034
Gm21269	99.8145	1.28995	0.506422	2.54717	0.01086	0.0249103	Gm21269
Tspan31	3530.96	1.28994	0.16464	7.83493	4.69118e-15	4.97142e-14	Tspan31
Rnf34	1903.03	1.28952	0.160273	8.04578	8.5697e-16	9.595e-15	Rnf34
Bmp8a	14.4768	1.28828	0.391576	3.28998	0.00100195	0.0029269	Bmp8a
Med20	1186.95	1.28581	0.156656	8.20783	2.25229e-16	2.62234e-15	Med20
Ccdc9	1893.32	1.28536	0.23207	5.53867	3.04776e-08	1.7524e-07	Ccdc9
Pi4kb	251.925	1.28513	0.655009	1.96201	0.0497618	0.0929808	Pi4kb
Maff	255.791	1.28476	0.230423	5.57567	2.46584e-08	1.43311e-07	Maff
Pnrc2	1483.56	1.28253	0.149401	8.58444	9.12824e-18	1.16341e-16	Pnrc2
Rsph1	101.674	1.28135	0.2374	5.39744	6.75976e-08	3.71001e-07	Rsph1
Ppie	1184.51	1.28126	0.166606	7.69032	1.46769e-14	1.49213e-13	Ppie
Wfs1	966.277	1.28086	0.189615	6.75503	1.42802e-11	1.13916e-10	Wfs1
Sqstm1	17546.1	1.27933	0.159077	8.0422	8.82382e-16	9.86877e-15	Sqstm1
Gm22731	39.6631	1.27698	1.07716	1.18551	0.235814	0.33925	Gm22731
Atg4a	182.681	1.27697	0.155253	8.22509	1.95047e-16	2.28359e-15	Atg4a
Gm42726	181.558	1.27684	0.348408	3.66479	0.000247546	0.000811526	Gm42726
AC153134.1	132.987	1.27574	0.390571	3.26633	0.0010895	0.00315812	AC153134.1
Anp32b	2771.54	1.27561	0.137569	9.2725	1.8184e-20	2.76967e-19	Anp32b
Wdr45	3286.94	1.27537	0.288314	4.42355	9.70912e-06	4.01391e-05	Wdr45
Nsmce1	1446.45	1.27469	0.177518	7.1806	6.94036e-13	6.13533e-12	Nsmce1
MSTRG.10956	34.6068	1.27331	0.345061	3.69011	0.000224158	0.000740984	MSTRG.10956
Plag1	118.752	1.27299	0.197401	6.44872	1.12795e-10	8.25774e-10	Plag1
Supt5	2947.47	1.27294	0.08626	14.757	2.77157e-49	1.47005e-47	Supt5
Ap1s1	9507.37	1.27288	0.265184	4.79998	1.58684e-06	7.35114e-06	Ap1s1
Slc35f6	971.115	1.27154	0.148961	8.53608	1.38848e-17	1.74423e-16	Slc35f6
3010003L21Rik	80.7704	1.26879	0.250236	5.07037	3.9705e-07	1.98327e-06	3010003L21Rik
Wsb1	2560.7	1.268	0.234173	5.41481	6.13543e-08	3.3806e-07	Wsb1
Cxcl16	17.3037	1.26726	0.437112	2.89916	0.00374162	0.00963099	Cxcl16
AC123720.1	79.7957	1.26615	0.31177	4.06116	4.88294e-05	0.000180788	AC123720.1
MSTRG.17830	2335.78	1.26577	0.368213	3.43759	0.000586918	0.0017952	MSTRG.17830
6430562O15Rik	61.2736	1.26538	0.309333	4.09067	4.3012e-05	0.000160866	6430562O15Rik
Psmg1	1551.94	1.26506	0.117901	10.7299	7.36929e-27	1.57943e-25	Psmg1
Nlrc3	91.2619	1.26505	0.178874	7.07233	1.52354e-12	1.31527e-11	Nlrc3
S100a10	25069	1.26476	0.15594	8.11051	5.04078e-16	5.70149e-15	S100a10
Cand2	97.8418	1.26429	0.232318	5.44205	5.26695e-08	2.92896e-07	Cand2
Pkmyt1	250.977	1.26411	0.286587	4.41091	1.02935e-05	4.23516e-05	Pkmyt1
Mmrn2	38.9963	1.264	0.337062	3.75005	0.000176797	0.000595677	Mmrn2
Pbld2	41.8982	1.26371	0.22333	5.6585	1.52703e-08	9.09379e-08	Pbld2
Arhgef5	110.559	1.26091	0.275979	4.56884	4.90422e-06	2.12125e-05	Arhgef5
N6amt1	2949.48	1.26057	0.158697	7.9432	1.97039e-15	2.1589e-14	N6amt1
AC113059.2	18.1145	1.25983	0.498015	2.5297	0.0114159	0.0260206	AC113059.2
Gm2974	13.5827	1.25925	0.343618	3.66468	0.000247645	0.000811726	Gm2974
Gm44696	228.02	1.25924	0.221069	5.69617	1.22532e-08	7.36174e-08	Gm44696
Myh9	318.104	1.25921	0.184915	6.80966	9.78281e-12	7.93659e-11	Myh9
Arhgef10	57.0343	1.25881	0.308928	4.07479	4.60566e-05	0.00017149	Arhgef10
Lpl	1602.61	1.25721	0.175599	7.15959	8.09185e-13	7.12028e-12	Lpl
Vps72	2866.44	1.25721	0.237892	5.28481	1.25835e-07	6.69122e-07	Vps72
BC026585	12.3573	1.2564	0.520438	2.41413	0.015773	0.0344061	BC026585
Etfbkmt	121.138	1.25576	0.179	7.01542	2.29258e-12	1.95586e-11	Etfbkmt
Myoc	12.7038	1.25567	0.407187	3.08377	0.00204394	0.00557472	Myoc
Fam212a	63.8363	1.25529	0.22413	5.60071	2.13481e-08	1.25076e-07	Fam212a
Eif2s3y	1026.61	1.25522	0.943735	1.33006	0.183499	0.277083	Eif2s3y
Zfp51	198.454	1.25422	0.255235	4.91397	8.92521e-07	4.2732e-06	Zfp51
Psmc3ip	121.335	1.25388	0.223586	5.60803	2.0464e-08	1.20265e-07	Psmc3ip
Traf4	113.531	1.25336	0.246425	5.08619	3.65335e-07	1.83138e-06	Traf4
Ctsa	2969.2	1.25231	0.193217	6.48136	9.09007e-11	6.71572e-10	Ctsa
MSTRG.10117	1067.07	1.25166	0.219194	5.7103	1.1278e-08	6.79722e-08	MSTRG.10117
Gas8	871.695	1.25155	0.147997	8.45662	2.75247e-17	3.39677e-16	Gas8
Gm37747	52.1931	1.25129	0.428258	2.9218	0.00348016	0.00902324	Gm37747
Gm15834	26.7283	1.25107	0.270159	4.63086	3.64148e-06	1.60347e-05	Gm15834
Cxcl10	26.8549	1.25102	0.407965	3.06648	0.00216593	0.00587159	Cxcl10
Parp16	113.341	1.25101	0.373915	3.34572	0.000820704	0.00244027	Parp16
Rps3	42109.1	1.25029	0.177826	7.03094	2.05147e-12	1.75515e-11	Rps3
C130083A15Rik	14.0269	1.25026	0.562751	2.22169	0.0263044	0.0538235	C130083A15Rik
Katnal2	34.5565	1.24972	0.262207	4.76615	1.87777e-06	8.62092e-06	Katnal2
Pnkp	1046.61	1.2492	0.132512	9.42705	4.21795e-21	6.68632e-20	Pnkp
Tesc	194.275	1.24885	0.206671	6.04269	1.5157e-09	9.893e-09	Tesc
Gins1	73.0913	1.24879	0.29359	4.25352	2.10432e-05	8.26461e-05	Gins1
Gm16062	173.496	1.24749	0.236589	5.2728	1.34355e-07	7.11725e-07	Gm16062
Tlr3	15.2816	1.24672	0.378936	3.29007	0.00100163	0.00292646	Tlr3
CT025556.1	18.7053	1.24663	0.317274	3.9292	8.52279e-05	0.000303206	CT025556.1
Ces5a	75.6398	1.24594	0.196358	6.34526	2.22053e-10	1.57995e-09	Ces5a
Trmt61a	642.576	1.24583	0.148989	8.36185	6.17425e-17	7.47028e-16	Trmt61a
Dtx3l	63.729	1.24527	0.313	3.9785	6.93528e-05	0.000250591	Dtx3l
Msantd3	385.123	1.24391	0.0846959	14.6867	7.83978e-49	4.04587e-47	Msantd3
Tmem132d	2166.74	1.24254	0.257937	4.81721	1.45578e-06	6.77235e-06	Tmem132d
Bloc1s2	3924.36	1.24209	0.227031	5.471	4.47492e-08	2.51246e-07	Bloc1s2
Zfp184	31.5954	1.24206	0.362817	3.42337	0.00061849	0.00188054	Zfp184
Pus3	320.828	1.2413	0.132838	9.34448	9.23406e-21	1.42612e-19	Pus3
Dnajb12	606.432	1.24121	0.134962	9.19678	3.6884e-20	5.50612e-19	Dnajb12
Bmp2k	222.817	1.24117	0.289445	4.28811	1.80201e-05	7.15761e-05	Bmp2k
Rnls	474.208	1.24111	0.110905	11.1907	4.52896e-29	1.07731e-27	Rnls
Ric8a	2510.69	1.24081	0.0815912	15.2077	3.14458e-52	1.86579e-50	Ric8a
A430105J06Rik	83.185	1.23865	0.254731	4.86259	1.15861e-06	5.46374e-06	A430105J06Rik
Rnaset2b	293.648	1.23802	0.306109	4.04436	5.24667e-05	0.000192997	Rnaset2b
Vmp1	5791.8	1.23756	0.0427428	28.9537	2.52178e-184	3.53117e-181	Vmp1
Arhgap33	1075.19	1.23696	0.12022	10.2891	7.88779e-25	1.52415e-23	Arhgap33
Itga8	20.0791	1.23671	0.322648	3.833	0.00012659	0.000438327	Itga8
Bid	343.033	1.23647	0.195111	6.33725	2.33903e-10	1.65809e-09	Bid
Aldh8a1	20.8316	1.23582	0.444734	2.77877	0.0054565	0.013504	Aldh8a1
Gm44900	15.8799	1.23545	0.364749	3.38712	0.000706302	0.00212599	Gm44900
Prrxl1	132.092	1.23532	0.210538	5.86743	4.4259e-09	2.77663e-08	Prrxl1
Lncenc1	16.4337	1.2352	0.449071	2.75056	0.00594934	0.0145913	Lncenc1
Gpr151	19.0004	1.23452	0.376071	3.28267	0.0010283	0.0029977	Gpr151
Pecr	236.175	1.23357	0.190736	6.4674	9.9703e-11	7.34278e-10	Pecr
AC158605.1	14.6487	1.23311	0.342783	3.59734	0.000321484	0.00103315	AC158605.1
Kctd6	1338.83	1.23239	0.217658	5.66206	1.49565e-08	8.91699e-08	Kctd6
Tcirg1	176.103	1.23192	0.149097	8.26254	1.42608e-16	1.68562e-15	Tcirg1
Gm4890	25.9565	1.23159	0.411057	2.99614	0.0027342	0.00726125	Gm4890
Ahcy	201.357	1.23145	0.122514	10.0516	9.04174e-24	1.65863e-22	Ahcy
Ccdc80	14.0104	1.23106	0.424761	2.89824	0.00375265	0.00965525	Ccdc80
N4bp2l1	1616.62	1.23105	0.105412	11.6785	1.6422e-31	4.36618e-30	N4bp2l1
Ogg1	324.593	1.23028	0.286255	4.29784	1.72474e-05	6.87019e-05	Ogg1
Pde6g	87.3877	1.23006	0.460916	2.66873	0.0076139	0.0181813	Pde6g
Gm43888	38.1956	1.22925	0.443668	2.77066	0.00559427	0.0138059	Gm43888
Hells	99.5756	1.22918	0.15095	8.14293	3.85821e-16	4.39945e-15	Hells
Slc39a7	12.9974	1.22863	0.487564	2.51995	0.0117373	0.0266836	Slc39a7
Dph5	913.379	1.22854	0.1652	7.43669	1.03237e-13	9.78956e-13	Dph5
Exosc8	1447.27	1.22818	0.185248	6.62991	3.35889e-11	2.57389e-10	Exosc8
Emilin1	36.829	1.22817	0.608058	2.01983	0.0434011	0.0828347	Emilin1
Exosc5	1118.5	1.22802	0.193694	6.33999	2.29777e-10	1.63049e-09	Exosc5
Sdr42e1	91.3934	1.2278	0.183139	6.70421	2.02505e-11	1.58473e-10	Sdr42e1
Sh2d3c	729.94	1.22764	0.161535	7.59984	2.96492e-14	2.94306e-13	Sh2d3c
Nup93	781.496	1.22739	0.135445	9.06187	1.28231e-19	1.83847e-18	Nup93
Plekhf2	151.96	1.22676	0.275909	4.44624	8.73871e-06	3.63605e-05	Plekhf2
Gm15862	14.9291	1.22561	0.394086	3.11	0.00187089	0.00514752	Gm15862
Gm42851	199.612	1.22426	0.186466	6.56559	5.18287e-11	3.89764e-10	Gm42851
Uck1	1056.6	1.22379	0.22807	5.36586	8.05654e-08	4.3862e-07	Uck1
Gm26564	227.056	1.2231	0.384055	3.1847	0.00144904	0.00408805	Gm26564
Skap2	407.841	1.22295	0.0981359	12.4618	1.20632e-35	3.85655e-34	Skap2
Usp28	132.656	1.22294	0.26462	4.6215	3.80981e-06	1.67059e-05	Usp28
Pcna-ps2	11.923	1.22204	0.489519	2.49641	0.0125457	0.0282523	Pcna-ps2
Gm16853	11.1936	1.22141	0.614186	1.98866	0.0467389	0.088061	Gm16853
Arf6	2061.68	1.21977	0.186553	6.53846	6.21556e-11	4.64927e-10	Arf6
Ccdc130	707.663	1.21968	0.180557	6.75513	1.42707e-11	1.13883e-10	Ccdc130
Wdr74	1181.37	1.21885	0.24545	4.96577	6.84276e-07	3.32006e-06	Wdr74
Med12	20.0305	1.21849	0.46747	2.60657	0.00914547	0.021372	Med12
Gnb4	166.321	1.2183	0.206881	5.88891	3.88747e-09	2.45424e-08	Gnb4
Pwp1	481.525	1.2179	0.167864	7.25528	4.00823e-13	3.63375e-12	Pwp1
Zfp593	456.811	1.21721	0.153387	7.93556	2.09554e-15	2.29124e-14	Zfp593
Rbks	123.384	1.2169	0.32482	3.74639	0.000179396	0.000603177	Rbks
Psmd8	11463.2	1.21391	0.166337	7.29791	2.92278e-13	2.68431e-12	Psmd8
Gm20512	12.4514	1.21323	0.403839	3.00424	0.00266243	0.00709665	Gm20512
Gm43123	34.0644	1.21309	0.557036	2.17776	0.0294237	0.0592252	Gm43123
Tpst2	973.98	1.21248	0.177138	6.84482	7.65724e-12	6.26052e-11	Tpst2
Trim45	436.812	1.21233	0.0939881	12.8988	4.57352e-38	1.61178e-36	Trim45
Dip2b	779.253	1.21233	0.104802	11.5678	6.00021e-31	1.55591e-29	Dip2b
Fbxo32	220.319	1.21126	0.141999	8.53005	1.4629e-17	1.83662e-16	Fbxo32
Bsx	10.2389	1.21121	0.707684	1.71151	0.086987	0.149308	Bsx
Chmp4b	10431.1	1.21057	0.2304	5.2542	1.48673e-07	7.82834e-07	Chmp4b
E330011O21Rik	42.3592	1.20928	0.213924	5.65284	1.57819e-08	9.39042e-08	E330011O21Rik
Cpox	1645.68	1.20925	0.0880527	13.7333	6.41874e-43	2.74023e-41	Cpox
Ikbip	651.72	1.20901	0.0891969	13.5544	7.46058e-42	3.05462e-40	Ikbip
Tmem126a	3744.28	1.20682	0.133788	9.02044	1.87342e-19	2.66054e-18	Tmem126a
Msh6	200.677	1.20564	0.21457	5.61888	1.92204e-08	1.13241e-07	Msh6
Rad51ap2	212.868	1.20544	0.108627	11.097	1.29722e-28	3.02406e-27	Rad51ap2
Arhgef19	319.851	1.20537	0.153431	7.85614	3.96153e-15	4.22161e-14	Arhgef19
Dennd2a	119.559	1.20443	0.250726	4.80376	1.55717e-06	7.22163e-06	Dennd2a
Wdr46	365.696	1.20292	0.153241	7.84983	4.16592e-15	4.43043e-14	Wdr46
Fmn1	782.582	1.20291	0.176045	6.83295	8.31864e-12	6.78016e-11	Fmn1
MSTRG.20873	17.3038	1.20237	0.401208	2.99686	0.00272772	0.00724493	MSTRG.20873
Tmem38b	420.645	1.20228	0.167124	7.19394	6.2946e-13	5.60219e-12	Tmem38b
Il15ra	79.2274	1.20142	0.275492	4.361	1.29469e-05	5.25582e-05	Il15ra
Rpl12	13015.9	1.20067	0.129697	9.25747	2.09339e-20	3.16555e-19	Rpl12
Rps2	31125.7	1.20067	0.143784	8.3505	6.79725e-17	8.19102e-16	Rps2
Gm43876	81.8412	1.20063	0.501417	2.39448	0.0166437	0.0360509	Gm43876
Jmjd1c	2716.22	1.20042	0.158573	7.57013	3.72852e-14	3.67498e-13	Jmjd1c
2900026A02Rik	604.231	1.2003	0.141846	8.46201	2.62815e-17	3.24525e-16	2900026A02Rik
MSTRG.18382	27.6297	1.19991	0.505997	2.37138	0.0177218	0.0381031	MSTRG.18382
Zbtb11os1	560.596	1.19933	0.167394	7.16468	7.79702e-13	6.86949e-12	Zbtb11os1
Cpne3	317.819	1.19892	0.100732	11.9021	1.154e-32	3.25789e-31	Cpne3
Tmem74b	355.015	1.19876	0.219517	5.46091	4.7369e-08	2.65034e-07	Tmem74b
Umps	748.472	1.19859	0.109376	10.9584	6.05631e-28	1.35905e-26	Umps
Pi4k2a	2431.53	1.19852	0.131454	9.11737	7.69678e-20	1.12579e-18	Pi4k2a
Pum3	1142.77	1.19851	0.141043	8.49746	1.93785e-17	2.40987e-16	Pum3
9430020K01Rik	82.2198	1.19547	0.209307	5.71157	1.11941e-08	6.75246e-08	9430020K01Rik
Riok3	1398.03	1.19507	0.200784	5.95201	2.64867e-09	1.69508e-08	Riok3
D930015E06Rik	204.311	1.19464	0.118281	10.1001	5.52137e-24	1.02448e-22	D930015E06Rik
Csnk2a2	900.087	1.19411	0.420286	2.84118	0.0044947	0.011362	Csnk2a2
Tchh	118.232	1.19406	0.406755	2.93558	0.00332923	0.00866723	Tchh
Gm4737	16.9871	1.19373	0.397956	2.99965	0.00270286	0.00718892	Gm4737
Gm15559	100.648	1.19353	0.227371	5.24926	1.52708e-07	8.0267e-07	Gm15559
Rab39b	3173.89	1.19263	0.118727	10.0452	9.6495e-24	1.76549e-22	Rab39b
Cited2	8684.8	1.19181	0.155466	7.66604	1.77393e-14	1.79392e-13	Cited2
Tnfrsf19	40.8474	1.19035	0.25164	4.73037	2.24115e-06	1.01692e-05	Tnfrsf19
Afap1	288.369	1.19026	0.158163	7.52555	5.24997e-14	5.10039e-13	Afap1
Ephx2	191.613	1.18989	0.142953	8.32365	8.52924e-17	1.02546e-15	Ephx2
9130401M01Rik	2575.47	1.18957	0.135561	8.77514	1.70686e-18	2.27769e-17	9130401M01Rik
Ddrgk1	5824.85	1.18932	0.138149	8.60899	7.37056e-18	9.45123e-17	Ddrgk1
Wars	4662.09	1.1878	0.106819	11.1198	1.00481e-28	2.35548e-27	Wars
Lsg1	1041.43	1.18778	0.0809434	14.6743	9.42451e-49	4.85178e-47	Lsg1
Vat1	1478.63	1.18739	0.145286	8.17273	3.0149e-16	3.47367e-15	Vat1
Ppp1r1a	6586.08	1.18716	0.252533	4.701	2.5889e-06	1.16471e-05	Ppp1r1a
Agpat2	121.692	1.18705	0.216349	5.48673	4.0945e-08	2.31123e-07	Agpat2
Ramp1	1421.71	1.18664	0.245052	4.84238	1.28292e-06	6.02158e-06	Ramp1
Ltv1	1064.14	1.18644	0.0878914	13.4989	1.58774e-41	6.42561e-40	Ltv1
Hexa	1742.05	1.1862	0.194225	6.10734	1.01304e-09	6.7271e-09	Hexa
Tcea1	3378.22	1.1855	0.0967921	12.2479	1.72387e-34	5.19486e-33	Tcea1
Tmprss6	120.424	1.18321	0.309683	3.8207	0.000133073	0.000458809	Tmprss6
Gm10406	101.316	1.18283	0.223223	5.29887	1.16519e-07	6.21271e-07	Gm10406
Tet3	1075.92	1.18228	0.102172	11.5715	5.74789e-31	1.49232e-29	Tet3
Rps20	18715.4	1.18187	0.150343	7.86119	3.80513e-15	4.06526e-14	Rps20
Bcl10	864.579	1.17982	0.0742634	15.887	7.79833e-57	5.28375e-55	Bcl10
Defb42	148.169	1.17969	0.189727	6.21785	5.04024e-10	3.44837e-09	Defb42
Psmb1	18497.9	1.17912	0.190949	6.17506	6.614e-10	4.47553e-09	Psmb1
Yif1a	1836.62	1.17802	0.220134	5.35136	8.7295e-08	4.73417e-07	Yif1a
Lancl1	4447.95	1.17799	0.216872	5.43172	5.58129e-08	3.09231e-07	Lancl1
Txndc5	819.794	1.17787	0.125458	9.38855	6.08303e-21	9.54918e-20	Txndc5
Smn1	1752.66	1.17699	0.131128	8.9759	2.81034e-19	3.92999e-18	Smn1
Cldnd1	3704.73	1.17606	0.123076	9.55553	1.22955e-21	1.99271e-20	Cldnd1
Cd276	120.181	1.17567	0.244816	4.80227	1.5688e-06	7.26913e-06	Cd276
Nop9	273.759	1.17478	0.134345	8.7445	2.24002e-18	2.95722e-17	Nop9
C1galt1	101.864	1.17467	0.442558	2.65427	0.00794804	0.0188697	C1galt1
Pdia3	4126.43	1.17395	0.086187	13.6209	3.00678e-42	1.25058e-40	Pdia3
Gtpbp6	3072.1	1.17195	0.203823	5.74982	8.9336e-09	5.45945e-08	Gtpbp6
Alg14	1221.52	1.17129	0.160264	7.30851	2.7013e-13	2.48851e-12	Alg14
Dhx32	1111.21	1.17108	0.196558	5.95796	2.55404e-09	1.63652e-08	Dhx32
Atp6v1g1	21309.1	1.17048	0.218149	5.36549	8.07314e-08	4.3941e-07	Atp6v1g1
Gtf2f2	1100.7	1.17019	0.229355	5.10208	3.35944e-07	1.69172e-06	Gtf2f2
Micu1	2403.47	1.17004	0.149646	7.81876	5.33449e-15	5.63044e-14	Micu1
March5	5058.13	1.1697	0.0634038	18.4484	5.37044e-76	6.16397e-74	March5
Coq7	5588	1.16924	0.151316	7.72714	1.09993e-14	1.12918e-13	Coq7
Atp5g1	33061.8	1.16844	0.186729	6.25742	3.91391e-10	2.71134e-09	Atp5g1
Ftl1	46317.3	1.16827	0.291985	4.00114	6.30372e-05	0.00022923	Ftl1
Spidr	42.2454	1.1676	0.261641	4.46258	8.09793e-06	3.38892e-05	Spidr
Gm37305	98.1668	1.16708	0.187995	6.20806	5.36438e-10	3.66179e-09	Gm37305
Selenos	2014.38	1.16623	0.161343	7.22831	4.89046e-13	4.39723e-12	Selenos
Sf3b4	917.944	1.16602	0.307065	3.7973	0.000146279	0.000500479	Sf3b4
Hist1h2bc	1209.75	1.1654	0.31549	3.69393	0.00022081	0.000730724	Hist1h2bc
0610038B21Rik	12.4631	1.16486	0.410752	2.83593	0.0045693	0.0115311	0610038B21Rik
Tmem215	147.615	1.16484	0.145167	8.02412	1.02255e-15	1.13819e-14	Tmem215
Gimap9	20.0224	1.16467	0.283294	4.11119	3.93633e-05	0.00014817	Gimap9
Ets2	445.79	1.16441	0.241317	4.82524	1.39832e-06	6.52384e-06	Ets2
D16Ertd472e	17.5633	1.1643	0.326742	3.56337	0.00036612	0.00116603	D16Ertd472e
Krcc1	1016.63	1.16371	0.181332	6.41757	1.38467e-10	1.00531e-09	Krcc1
Sult2b1	139.781	1.16363	0.245745	4.73512	2.18924e-06	9.94867e-06	Sult2b1
H13	2590.41	1.16311	0.219018	5.31054	1.09298e-07	5.85178e-07	H13
Ss18l2	6445.78	1.162	0.151892	7.65017	2.00715e-14	2.02004e-13	Ss18l2
Vash2	145.714	1.16183	0.318972	3.64241	0.0002701	0.000880109	Vash2
Dnttip2	1777.2	1.16177	0.0804662	14.438	2.98352e-47	1.45735e-45	Dnttip2
Plekhb1	23.2647	1.16147	0.369169	3.14617	0.00165425	0.00460575	Plekhb1
Rpusd4	456.655	1.16102	0.114346	10.1536	3.19495e-24	5.98633e-23	Rpusd4
Gm4353	118.665	1.16072	1.07333	1.08142	0.279512	0.388902	Gm4353
Slc38a7	620.295	1.16064	0.138969	8.35178	6.7243e-17	8.11242e-16	Slc38a7
Brix1	1802.49	1.16048	0.150227	7.72488	1.11963e-14	1.14883e-13	Brix1
Sfrp4	23.1133	1.1602	0.347529	3.33842	0.000842559	0.00249995	Sfrp4
Creb3l4	19.1324	1.15945	0.357019	3.24757	0.00116395	0.00335176	Creb3l4
Lyrm1	983.726	1.15926	0.164976	7.0268	2.11318e-12	1.80648e-11	Lyrm1
Fads3	1170.13	1.159	0.212375	5.45734	4.83329e-08	2.69924e-07	Fads3
Scrt2	755.506	1.15892	0.117457	9.8668	5.79876e-23	1.01582e-21	Scrt2
Cers2	620.38	1.15857	0.120331	9.62819	6.07935e-22	1.00386e-20	Cers2
Mrps26	8624.72	1.15816	0.191496	6.04796	1.46687e-09	9.58924e-09	Mrps26
Hnrnpa0	1764.46	1.15788	0.57619	2.00954	0.0444799	0.0845787	Hnrnpa0
Gm4755	18.119	1.15748	0.296903	3.89851	9.67877e-05	0.000341497	Gm4755
Pak1ip1	3095.27	1.15745	0.0815174	14.1988	9.31753e-46	4.35869e-44	Pak1ip1
Arpc5l	13976.8	1.1574	0.147136	7.86624	3.65457e-15	3.91636e-14	Arpc5l
Rab20	13.164	1.15629	0.435761	2.6535	0.00796614	0.0189063	Rab20
Olfr873	15.5681	1.15492	0.396059	2.91603	0.00354514	0.00917813	Olfr873
Snx30	404.074	1.15405	0.172018	6.70892	1.96072e-11	1.53553e-10	Snx30
Fosl2	171.547	1.15403	0.162588	7.09784	1.26723e-12	1.10215e-11	Fosl2
Mthfd1l	272.865	1.1523	0.295517	3.89927	9.64813e-05	0.000340473	Mthfd1l
Gm14167	14.2097	1.15107	0.36627	3.14267	0.00167412	0.00465491	Gm14167
Slc25a39	2035.07	1.15052	0.144299	7.97318	1.5464e-15	1.70591e-14	Slc25a39
Grasp	121.667	1.15021	0.167368	6.87236	6.31493e-12	5.18931e-11	Grasp
Ccdc47	4446.45	1.14896	0.103926	11.0556	2.06026e-28	4.73974e-27	Ccdc47
Gm37729	31.6044	1.14865	0.306306	3.75	0.000176837	0.000595714	Gm37729
Il17ra	23.9894	1.14758	0.309361	3.70953	0.000207643	0.000689104	Il17ra
Stard13	37.6087	1.1463	0.22732	5.04267	4.59077e-07	2.27149e-06	Stard13
MSTRG.4996	143.642	1.14586	0.371673	3.08299	0.00204932	0.00558649	MSTRG.4996
Haus5	291.964	1.14575	0.198158	5.782	7.38192e-09	4.54558e-08	Haus5
Vtn	11.6037	1.14528	0.768905	1.4895	0.136356	0.217004	Vtn
Gm45779	12.6033	1.14506	0.431429	2.6541	0.00795196	0.0188769	Gm45779
Atp13a3	700.886	1.14485	0.223509	5.12219	3.02014e-07	1.53003e-06	Atp13a3
B230209E15Rik	1722.04	1.14469	0.125538	9.11828	7.63271e-20	1.11719e-18	B230209E15Rik
Gmds	634.21	1.14422	0.152968	7.48014	7.42459e-14	7.11433e-13	Gmds
Mrps22	1785.32	1.14421	0.126977	9.01115	2.03908e-19	2.88604e-18	Mrps22
Gm11963	10.5016	1.14413	0.665757	1.71854	0.0856989	0.147637	Gm11963
Cdk9	2617.85	1.14129	0.144687	7.88801	3.07049e-15	3.31071e-14	Cdk9
Gimap6	16.909	1.14111	0.370403	3.08072	0.00206503	0.00562274	Gimap6
AL645664.1	38.0114	1.14049	0.294513	3.87244	0.000107749	0.000377571	AL645664.1
Utp4	826.028	1.14044	0.122008	9.34722	8.99798e-21	1.39273e-19	Utp4
Gm44836	26.7118	1.13996	0.288432	3.95227	7.74145e-05	0.000277098	Gm44836
Psmc2	10998.2	1.13922	0.15316	7.43807	1.0217e-13	9.69274e-13	Psmc2
Bin3	477.778	1.13911	0.192949	5.90369	3.55459e-09	2.2522e-08	Bin3
Cdt1	175.634	1.13878	0.184867	6.15998	7.2755e-10	4.90419e-09	Cdt1
Cables1	66.1027	1.13872	0.275169	4.13827	3.4993e-05	0.000132838	Cables1
Mettl9	4182.78	1.1384	0.0586233	19.4189	5.34554e-84	7.38669e-82	Mettl9
Cenpt	707.59	1.13808	0.297148	3.83002	0.000128133	0.000443085	Cenpt
Snai2	68.5044	1.13795	0.181306	6.2764	3.465e-10	2.41309e-09	Snai2
2310011J03Rik	2604.71	1.1377	0.221575	5.13462	2.82717e-07	1.43677e-06	2310011J03Rik
Aaas	527.237	1.13695	0.252121	4.50955	6.49662e-06	2.76169e-05	Aaas
Timm21	505.297	1.13682	0.15954	7.12563	1.03606e-12	9.07862e-12	Timm21
Dcaf13	1138.84	1.13614	0.138632	8.19538	2.49808e-16	2.89728e-15	Dcaf13
Cst3	18106	1.13461	0.192425	5.89636	3.71611e-09	2.3517e-08	Cst3
Tac1	16793.1	1.13394	0.207428	5.46666	4.58602e-08	2.57003e-07	Tac1
Spsb1	35.0532	1.13374	0.250675	4.52276	6.10396e-06	2.60585e-05	Spsb1
Jchain	13.2388	1.13313	0.389328	2.91046	0.00360893	0.00933063	Jchain
Gm37174	63.9332	1.13241	0.30448	3.71914	0.000199903	0.000665623	Gm37174
Fcf1	2012.42	1.13171	0.200977	5.63105	1.79119e-08	1.05948e-07	Fcf1
Ubxn1	7342.35	1.13101	0.0968081	11.683	1.55729e-31	4.14566e-30	Ubxn1
AC115744.1	10.3531	1.13025	0.544712	2.07495	0.0379907	0.0738303	AC115744.1
Spata9	17.3293	1.13025	0.401042	2.81829	0.00482809	0.01211	Spata9
Frmd6	44.4216	1.1302	0.311284	3.63075	0.000282599	0.000917561	Frmd6
Bdnf	2658.22	1.12817	0.174514	6.46465	1.01536e-10	7.46467e-10	Bdnf
Eif4e	4625.21	1.12816	0.158319	7.12589	1.03413e-12	9.0655e-12	Eif4e
Rack1	10499.3	1.12805	0.0848549	13.2938	2.51394e-40	9.49692e-39	Rack1
2010308F09Rik	13.3472	1.12804	0.329465	3.42387	0.000617363	0.00187766	2010308F09Rik
Hist1h4h	28.1339	1.12692	0.489855	2.30052	0.0214188	0.0448536	Hist1h4h
Zfp775	401.186	1.12658	0.0918522	12.2651	1.39369e-34	4.21195e-33	Zfp775
Spdl1	19.3951	1.12652	0.350357	3.21534	0.0013029	0.00371167	Spdl1
Fancf	51.2081	1.12621	0.744021	1.51368	0.130107	0.208688	Fancf
Pcdhga10	31.3303	1.12592	0.372899	3.01937	0.002533	0.00677748	Pcdhga10
Slc24a1	13.4813	1.12572	0.453869	2.48027	0.0131284	0.0293694	Slc24a1
Hsp90aa1	65729.8	1.12531	0.145158	7.75227	9.02653e-15	9.3212e-14	Hsp90aa1
Sergef	778.179	1.12523	0.143146	7.86072	3.8192e-15	4.07615e-14	Sergef
Ifit3b	359.298	1.12459	0.203513	5.52588	3.27843e-08	1.87579e-07	Ifit3b
Dcdc2a	35.0959	1.12393	0.304034	3.69674	0.000218383	0.000723145	Dcdc2a
Nol9	214.549	1.12375	0.116032	9.68481	3.49872e-22	5.87897e-21	Nol9
Alg5	1395.76	1.12373	0.075714	14.8418	7.85742e-50	4.2426e-48	Alg5
C2cd4c	50.3841	1.12358	0.234333	4.79481	1.62827e-06	7.52812e-06	C2cd4c
U2af1	6960.96	1.12341	0.180236	6.23297	4.57664e-10	3.1476e-09	U2af1
Atp6v0e	1245.9	1.12331	0.145803	7.7043	1.31566e-14	1.34212e-13	Atp6v0e
Rab3b	1027.18	1.12248	0.254819	4.40499	1.05787e-05	4.34314e-05	Rab3b
Bmp2	76.7799	1.12136	0.356755	3.14323	0.00167093	0.00464851	Bmp2
Ngdn	2839.66	1.12112	0.242324	4.62651	3.71875e-06	1.63442e-05	Ngdn
Riox2	240.962	1.12049	0.131185	8.54131	1.32714e-17	1.67118e-16	Riox2
Ddias	20.2142	1.12016	0.382782	2.92635	0.00342963	0.00890212	Ddias
A430027H14Rik	85.2409	1.11943	0.237712	4.70917	2.4873e-06	1.12158e-05	A430027H14Rik
Irak4	13.1774	1.11914	0.504238	2.21946	0.0264552	0.0540688	Irak4
Tmem168	318.556	1.11871	0.191111	5.85373	4.80679e-09	3.00392e-08	Tmem168
Ppan	612.673	1.11811	0.159233	7.02189	2.18891e-12	1.8697e-11	Ppan
Mapkapk2	371.04	1.11811	0.221041	5.05838	4.22835e-07	2.10256e-06	Mapkapk2
Gm10687	21.2444	1.11796	0.26387	4.23677	2.26753e-05	8.85851e-05	Gm10687
Tspan32	10.5761	1.11741	0.640609	1.7443	0.0811076	0.141236	Tspan32
Zscan29	146.586	1.11612	0.15407	7.24427	4.34772e-13	3.93111e-12	Zscan29
Extl1	115.258	1.11551	0.248801	4.48353	7.34171e-06	3.09773e-05	Extl1
Nfkbib	2596.22	1.11499	0.262441	4.24854	2.15167e-05	8.43638e-05	Nfkbib
C330011M18Rik	16.8695	1.11455	0.356178	3.1292	0.0017528	0.00485249	C330011M18Rik
Toe1	562.061	1.113	0.103056	10.8	3.44225e-27	7.53921e-26	Toe1
Shq1	184.695	1.11275	0.110326	10.086	6.36964e-24	1.17875e-22	Shq1
6330409D20Rik	275.027	1.11215	0.273541	4.06576	4.7877e-05	0.000177544	6330409D20Rik
Gtpbp2	2523.24	1.11194	0.181064	6.14116	8.19217e-10	5.49739e-09	Gtpbp2
C230021G24Rik	27.1856	1.11169	0.282736	3.9319	8.42775e-05	0.000300181	C230021G24Rik
Gm43879	1011.95	1.11145	0.266191	4.17539	2.97474e-05	0.000114163	Gm43879
Pdrg1	7677.33	1.11086	0.203421	5.46086	4.7383e-08	2.65042e-07	Pdrg1
Ints12	478.543	1.11085	0.163462	6.79573	1.07766e-11	8.70587e-11	Ints12
Gm45351	56.4019	1.1103	0.363967	3.05056	0.00228414	0.00616263	Gm45351
1700015F17Rik	104.053	1.11026	0.411606	2.69737	0.0069889	0.0168497	1700015F17Rik
Fam214b	759.987	1.10999	0.245268	4.52563	6.0215e-06	2.57326e-05	Fam214b
Adat2	480.716	1.10987	0.47528	2.33518	0.0195339	0.0414224	Adat2
Leo1	1938.6	1.10967	0.0919005	12.0747	1.43706e-33	4.16906e-32	Leo1
Cgref1	1657.05	1.10966	0.246272	4.50583	6.61143e-06	2.80765e-05	Cgref1
Ndrg2	4975.61	1.10785	0.22806	4.85773	1.18741e-06	5.59327e-06	Ndrg2
Ppp1r8	1156.24	1.10769	0.306957	3.60863	0.000307823	0.000992099	Ppp1r8
Mir9-3hg	153.06	1.10769	0.197574	5.60646	2.06503e-08	1.21326e-07	Mir9-3hg
A930018P22Rik	14.3999	1.10752	0.376561	2.94115	0.00326997	0.00853092	A930018P22Rik
Atf6	1139.53	1.10643	0.177266	6.24166	4.32943e-10	2.98835e-09	Atf6
Zgpat	567.83	1.10605	0.145216	7.61659	2.60464e-14	2.59907e-13	Zgpat
Gm45407	42.8994	1.10569	0.249405	4.43332	9.27928e-06	3.84774e-05	Gm45407
Lrriq3	22.9708	1.10357	0.312784	3.52821	0.000418384	0.00131632	Lrriq3
Nelfe	1228.58	1.10248	0.176989	6.2291	4.6911e-10	3.21894e-09	Nelfe
Dr1	727.974	1.10236	0.398625	2.76541	0.00568508	0.0140086	Dr1
Ptpn23	669.059	1.10223	0.0754727	14.6044	2.63227e-48	1.33225e-46	Ptpn23
Mrpl24	3439.57	1.10211	0.179705	6.13286	8.63132e-10	5.77732e-09	Mrpl24
Gnmt	13.9606	1.10205	0.373077	2.95394	0.00313745	0.00822094	Gnmt
Hspb8	2001.2	1.10172	0.215224	5.11894	3.07265e-07	1.55438e-06	Hspb8
Tgfb1	1068.45	1.10159	0.24291	4.53499	5.76061e-06	2.47031e-05	Tgfb1
Zpr1	2233.2	1.10152	0.153203	7.18995	6.48133e-13	5.75375e-12	Zpr1
Srp19	4726.76	1.10149	0.121973	9.03067	1.70616e-19	2.43123e-18	Srp19
Myo15	19.4352	1.1003	0.420993	2.61357	0.00896013	0.0209715	Myo15
Ciapin1	5533.25	1.09939	0.186518	5.8943	3.76283e-09	2.38056e-08	Ciapin1
Rgma	554.021	1.09892	0.204725	5.3678	7.97038e-08	4.34154e-07	Rgma
Dnajb5	647.072	1.09877	0.145406	7.55655	4.13893e-14	4.05476e-13	Dnajb5
Aff1	258.456	1.09871	0.291064	3.77481	0.00016013	0.000544235	Aff1
Gm12184	20.3718	1.09853	0.302116	3.63613	0.000276765	0.000900149	Gm12184
Taldo1	4359.67	1.09852	0.138157	7.95126	1.84631e-15	2.02612e-14	Taldo1
Vars	717.509	1.09805	0.273988	4.00764	6.13287e-05	0.000223482	Vars
Htra1	685.602	1.09797	0.107275	10.2351	1.38082e-24	2.63662e-23	Htra1
Tap2	113.844	1.09723	0.282273	3.88713	0.000101435	0.000356696	Tap2
9230110C19Rik	32.0024	1.09648	0.25661	4.27294	1.92909e-05	7.62921e-05	9230110C19Rik
Nat9	2639.69	1.09635	0.178103	6.15571	7.47402e-10	5.03316e-09	Nat9
Wdr31	258.229	1.09585	0.152649	7.17888	7.02827e-13	6.20781e-12	Wdr31
Tmem11	3615.4	1.09582	0.191299	5.72832	1.01431e-08	6.15384e-08	Tmem11
Il23a	22.6488	1.09556	0.264313	4.14492	3.3993e-05	0.000129369	Il23a
Iqck	56.1121	1.0953	0.196332	5.57882	2.42161e-08	1.40935e-07	Iqck
Gm22107	24.2237	1.09502	0.49499	2.2122	0.0269527	0.0549252	Gm22107
Pcdhgb5	13.7955	1.09354	0.612995	1.78394	0.0744338	0.131322	Pcdhgb5
Rap2b	655.278	1.09353	0.123229	8.87392	7.06127e-19	9.66221e-18	Rap2b
Tbc1d31	326.066	1.09335	0.224113	4.87857	1.06857e-06	5.06528e-06	Tbc1d31
Arntl2	75.3639	1.09317	0.165487	6.60575	3.95498e-11	3.00327e-10	Arntl2
Eng	15.4548	1.09255	0.349655	3.12465	0.00178015	0.004923	Eng
Snx1	1814.59	1.09173	0.151342	7.21367	5.44626e-13	4.86987e-12	Snx1
Pak6	654.13	1.09102	0.172776	6.31467	2.70742e-10	1.90636e-09	Pak6
Manf	3852.95	1.09075	0.215255	5.06726	4.03589e-07	2.01306e-06	Manf
Trip10	343.34	1.09055	0.153229	7.11708	1.1024e-12	9.64385e-12	Trip10
Tbc1d15	726.643	1.09042	0.264959	4.11544	3.86441e-05	0.000145619	Tbc1d15
Ccdc134	195.333	1.09022	0.123748	8.80995	1.25205e-18	1.68039e-17	Ccdc134
Plcg2	129.998	1.08995	0.259797	4.19539	2.72398e-05	0.000105135	Plcg2
Pla2g12a	1792.32	1.08986	0.161939	6.73006	1.69588e-11	1.33911e-10	Pla2g12a
Thyn1	3244.63	1.08973	0.180875	6.02476	1.69363e-09	1.09997e-08	Thyn1
Gnl2	1897.73	1.08934	0.0796789	13.6716	1.50099e-42	6.30537e-41	Gnl2
Dusp18	45.1388	1.08896	0.250219	4.35201	1.34894e-05	5.45812e-05	Dusp18
Dnajc2	2040.88	1.08879	0.0914037	11.9118	1.02693e-32	2.90306e-31	Dnajc2
Gm44553	21.1874	1.0887	0.524494	2.07572	0.0379199	0.0736994	Gm44553
Mtfr2	14.279	1.08771	0.425878	2.55404	0.0106482	0.0244939	Mtfr2
Plekhm2	776.501	1.08725	0.259751	4.18573	2.84246e-05	0.000109386	Plekhm2
Syt4	30742	1.08671	0.16751	6.48741	8.73272e-11	6.45852e-10	Syt4
Acp6	203.473	1.08654	0.232189	4.67953	2.8754e-06	1.28445e-05	Acp6
2410131K14Rik	1103.72	1.08651	0.165029	6.58373	4.58799e-11	3.46267e-10	2410131K14Rik
Cks1b	256.058	1.08628	0.217478	4.99492	5.88609e-07	2.87917e-06	Cks1b
Gm43182	30.381	1.0845	0.287433	3.77305	0.000161267	0.000547655	Gm43182
Gosr2	599.127	1.08409	0.172341	6.29038	3.16695e-10	2.21212e-09	Gosr2
Hn1l	125.353	1.084	0.17074	6.34882	2.1697e-10	1.54535e-09	Hn1l
Mybbp1a	485.642	1.08377	0.14598	7.42411	1.13544e-13	1.07282e-12	Mybbp1a
Lhpp	300.731	1.08365	0.261546	4.14323	3.42453e-05	0.000130188	Lhpp
Sap30l	872.582	1.08352	0.249146	4.34895	1.36793e-05	5.52963e-05	Sap30l
Ccm2	4930.25	1.08313	0.228242	4.74552	2.07974e-06	9.47156e-06	Ccm2
Gm15417	2053.52	1.08163	0.150874	7.1691	7.54934e-13	6.65966e-12	Gm15417
Mrpl54	5252.94	1.08121	0.190064	5.68865	1.28048e-08	7.68215e-08	Mrpl54
Gm37247	21.5613	1.08118	0.330198	3.27433	0.00105913	0.0030786	Gm37247
A230085B16Rik	77.6387	1.08103	0.282848	3.82196	0.000132397	0.000456777	A230085B16Rik
Rit1	3055.66	1.08083	0.191294	5.65011	1.60348e-08	9.53012e-08	Rit1
Clrn1	48.5703	1.08069	0.271934	3.97411	7.06419e-05	0.000254723	Clrn1
Ccdc36	34.8699	1.0787	0.4344	2.48319	0.013021	0.0291788	Ccdc36
Lbh	945.713	1.07867	0.112489	9.58913	8.88325e-22	1.44863e-20	Lbh
Actn2	80.7717	1.07839	0.251617	4.28584	1.8205e-05	7.2269e-05	Actn2
Pcdhga11	22.3568	1.07835	0.421932	2.55573	0.0105965	0.0243884	Pcdhga11
Pctp	42.5147	1.0773	0.432744	2.48946	0.0127937	0.028751	Pctp
Mtrf1l	344.598	1.07691	0.0946108	11.3825	5.11168e-30	1.28428e-28	Mtrf1l
Slc9a3r1	40.2544	1.07618	0.335765	3.20514	0.00134995	0.00383374	Slc9a3r1
Khdrbs3	1116.94	1.07554	0.581336	1.85011	0.0642978	0.116023	Khdrbs3
Stard6	63.2828	1.07487	0.188233	5.71032	1.12761e-08	6.79722e-08	Stard6
Gm37390	21.558	1.07478	0.345643	3.10949	0.00187408	0.00515427	Gm37390
Fam195b	9537.92	1.07461	0.200993	5.34649	8.9678e-08	4.85088e-07	Fam195b
Stat1	185.07	1.07454	0.23194	4.63283	3.60697e-06	1.58961e-05	Stat1
Slc11a1	10.2199	1.07445	0.581744	1.84695	0.064754	0.116696	Slc11a1
Mars	1570.24	1.07362	0.1798	5.97119	2.35534e-09	1.51243e-08	Mars
Arl4c	4264.83	1.07288	0.0956657	11.2149	3.44668e-29	8.26415e-28	Arl4c
Atxn1l	267.358	1.07239	0.143653	7.46518	8.31876e-14	7.94576e-13	Atxn1l
Rbm22	1223.59	1.07216	0.0805666	13.3078	2.08631e-40	7.92419e-39	Rbm22
Tor1a	1743.19	1.07147	0.16898	6.34081	2.28564e-10	1.62243e-09	Tor1a
Mospd1	1790.6	1.07124	0.103417	10.3584	3.8319e-25	7.5999e-24	Mospd1
Gm3558	109.57	1.07087	0.345176	3.10239	0.00191967	0.0052638	Gm3558
Samd9l	108.411	1.07079	0.38985	2.74667	0.00602036	0.0147465	Samd9l
Erap1	89.2703	1.07071	0.268906	3.98172	6.84192e-05	0.000247516	Erap1
Wdr38	10.3473	1.0705	0.425592	2.51531	0.0118926	0.0269754	Wdr38
1110004F10Rik	10940.8	1.07035	0.127313	8.40728	4.19617e-17	5.13316e-16	1110004F10Rik
Cct7	11637.1	1.06993	0.131261	8.15111	3.60592e-16	4.12296e-15	Cct7
Gsto1	3668.9	1.06912	0.274597	3.8934	9.8849e-05	0.000348243	Gsto1
Acp1	4068.98	1.06876	0.30442	3.51081	0.000446745	0.00139801	Acp1
St8sia5	303.091	1.06875	0.181982	5.87285	4.28375e-09	2.69228e-08	St8sia5
Gm43966	10.5695	1.06862	0.434899	2.45717	0.0140038	0.0310433	Gm43966
Ttc39c	1497.33	1.06769	0.0950489	11.2331	2.8043e-29	6.77808e-28	Ttc39c
Creb3l2	261.541	1.06729	0.152837	6.98319	2.88556e-12	2.43211e-11	Creb3l2
Txndc12	1067.76	1.06698	0.193781	5.50611	3.66855e-08	2.08311e-07	Txndc12
Slc8b1	82.8411	1.06686	0.200793	5.31323	1.07702e-07	5.77082e-07	Slc8b1
Bcl7c	1346.22	1.06669	0.122699	8.69357	3.51239e-18	4.59939e-17	Bcl7c
Gm11444	32.2041	1.06667	0.294536	3.62152	0.000292878	0.000947714	Gm11444
Nthl1	175.61	1.0666	0.225617	4.72749	2.27317e-06	1.03033e-05	Nthl1
Sf3a3	1775.79	1.0665	0.114784	9.29133	1.52377e-20	2.32935e-19	Sf3a3
Pik3cb	312.137	1.06619	0.149986	7.10861	1.17215e-12	1.02326e-11	Pik3cb
Ypel4	4929.92	1.06586	0.236746	4.50212	6.72783e-06	2.85477e-05	Ypel4
Gm16386	28.457	1.06583	0.253539	4.20381	2.62456e-05	0.000101559	Gm16386
Rae1	2074.03	1.06579	0.182686	5.83397	5.41237e-09	3.3703e-08	Rae1
Etv6	92.6237	1.064	0.238614	4.45911	8.2301e-06	3.4401e-05	Etv6
Zfp180	799.93	1.06367	0.100399	10.5943	3.16576e-26	6.58353e-25	Zfp180
Adprm	805.648	1.06271	0.0853337	12.4535	1.33766e-35	4.26346e-34	Adprm
Ubac1	2396.63	1.06267	0.187745	5.6602	1.51194e-08	9.00903e-08	Ubac1
Gm42940	23.8857	1.06206	0.296136	3.5864	0.00033527	0.00107413	Gm42940
4732440D04Rik	230.999	1.06089	0.143979	7.36839	1.72697e-13	1.60857e-12	4732440D04Rik
Faf2	1951.09	1.06026	0.0977525	10.8464	2.07542e-27	4.59349e-26	Faf2
Nphp1	277.246	1.05928	0.112683	9.4006	5.42552e-21	8.54255e-20	Nphp1
Gm43889	661.915	1.05893	0.364333	2.9065	0.00365492	0.00943558	Gm43889
Lat	29.2112	1.05858	0.27622	3.83238	0.000126909	0.000439217	Lat
Mansc1	109.813	1.05787	0.159384	6.63725	3.19583e-11	2.45431e-10	Mansc1
G0s2	468.697	1.05773	0.254381	4.15806	3.20964e-05	0.000122507	G0s2
Npc2	2812.86	1.05748	0.197706	5.34874	8.8568e-08	4.79578e-07	Npc2
Prmt3	1095.59	1.05744	0.208821	5.06387	4.10831e-07	2.04578e-06	Prmt3
Nifk	1741.67	1.05713	0.133008	7.9479	1.89701e-15	2.07959e-14	Nifk
Tnfsf13os	32.1451	1.05699	0.251321	4.20573	2.60238e-05	0.000100775	Tnfsf13os
Tmbim4	4752.15	1.05625	0.14667	7.20151	5.95515e-13	5.30908e-12	Tmbim4
Vkorc1	619.956	1.05567	0.19302	5.46922	4.52015e-08	2.5365e-07	Vkorc1
Gm37309	28.3303	1.05519	0.295704	3.5684	0.000359172	0.00114529	Gm37309
Rwdd3	230.731	1.05492	0.214872	4.90952	9.12981e-07	4.36618e-06	Rwdd3
Lrrfip1	832.003	1.05473	0.165434	6.37552	1.82343e-10	1.30938e-09	Lrrfip1
AV039307	58.5042	1.05425	0.278885	3.78023	0.000156683	0.000533286	AV039307
Dcp1b	515.943	1.05405	0.209685	5.02681	4.98705e-07	2.46176e-06	Dcp1b
Ano7	20.2383	1.0535	0.557104	1.89103	0.0586203	0.106927	Ano7
Rassf1	1609.9	1.05348	0.116701	9.02713	1.7623e-19	2.50612e-18	Rassf1
Zfpm1	52.3471	1.05259	0.373747	2.81631	0.00485791	0.0121732	Zfpm1
MSTRG.10174	21	1.05212	0.403649	2.60652	0.00914668	0.0213724	MSTRG.10174
Pdcd2l	1219.81	1.05127	0.213542	4.92303	8.52145e-07	4.08641e-06	Pdcd2l
Neat1	53.0783	1.0509	0.42847	2.45269	0.0141793	0.0313728	Neat1
Gm10110	18.773	1.05053	0.305273	3.44128	0.000578969	0.00177268	Gm10110
Elovl7	517.278	1.05042	0.0831147	12.6382	1.30038e-36	4.30806e-35	Elovl7
Gm15520	19.9938	1.05027	0.415162	2.52978	0.0114134	0.0260177	Gm15520
Mcfd2	2912.97	1.04991	0.139098	7.54801	4.4195e-14	4.32157e-13	Mcfd2
Morn4	1493.53	1.04882	0.294228	3.56464	0.000364349	0.00116092	Morn4
Zbtb43	341.051	1.04778	0.174837	5.9929	2.06133e-09	1.32892e-08	Zbtb43
Rfc5	209.572	1.0476	0.232303	4.50963	6.49409e-06	2.76117e-05	Rfc5
Arf4	3555.4	1.04641	0.0898558	11.6455	2.41969e-31	6.37682e-30	Arf4
Dbr1	438.682	1.04638	0.108066	9.6828	3.56799e-22	5.98579e-21	Dbr1
Arhgdig	5838.08	1.04628	0.252899	4.13715	3.51644e-05	0.000133417	Arhgdig
Msrb3	10.8508	1.04615	0.41878	2.4981	0.0124862	0.0281311	Msrb3
Unc93b1	23.564	1.04598	0.390795	2.67656	0.00743828	0.0178112	Unc93b1
Catsperd	66.9771	1.04556	0.18114	5.77214	7.82705e-09	4.8056e-08	Catsperd
Dnaja3	1991.56	1.04548	0.0868168	12.0424	2.1272e-33	6.14577e-32	Dnaja3
Eva1a	16.6325	1.04531	0.416245	2.51128	0.0120295	0.0272476	Eva1a
Lmbrd1	4019.29	1.04504	0.160244	6.52155	6.95842e-11	5.17912e-10	Lmbrd1
Card9	11.8525	1.04479	0.348342	2.99932	0.00270585	0.00719596	Card9
Zxdc	584.567	1.04389	0.192162	5.43233	5.56235e-08	3.08263e-07	Zxdc
Mxd3	10.3969	1.04344	0.388345	2.68689	0.00721198	0.0173219	Mxd3
Slc25a20	515.093	1.04251	0.234924	4.43766	9.09435e-06	3.7758e-05	Slc25a20
Cd82	15.5072	1.04132	0.527474	1.97417	0.0483625	0.0906484	Cd82
4930503L19Rik	299.125	1.04123	0.112326	9.26975	1.86589e-20	2.83582e-19	4930503L19Rik
Sirt2	4365.54	1.04103	0.173652	5.99492	2.03587e-09	1.31412e-08	Sirt2
Catsper3	26.9195	1.0408	0.311803	3.33801	0.000843801	0.00250328	Catsper3
Ooep	168.121	1.04059	0.244483	4.25629	2.07846e-05	8.17067e-05	Ooep
Mrgbp	966.951	1.04054	0.0970286	10.7241	7.84426e-27	1.67952e-25	Mrgbp
Rbm3	222.136	1.04015	0.329273	3.15893	0.00158349	0.00442636	Rbm3
Gm21975	92.4139	1.04011	0.515872	2.01621	0.0437776	0.0834415	Gm21975
Nudt18	5174.73	1.0398	0.223442	4.65356	3.26248e-06	1.44598e-05	Nudt18
AC126459.1	65.2039	1.0397	0.348711	2.98156	0.00286788	0.00757889	AC126459.1
Apool	722.456	1.03961	0.156129	6.65865	2.76351e-11	2.13322e-10	Apool
Rps15a	29650.8	1.03926	0.149816	6.93693	4.00713e-12	3.33991e-11	Rps15a
Cdk4	2749.52	1.03908	0.206755	5.02567	5.01671e-07	2.47466e-06	Cdk4
9530068E07Rik	2108.55	1.03903	0.083037	12.5129	6.34778e-36	2.04492e-34	9530068E07Rik
Mlf1	129.517	1.03891	0.212499	4.88901	1.01342e-06	4.81143e-06	Mlf1
Pld3	5742.98	1.03873	0.272352	3.81392	0.000136782	0.000470209	Pld3
Gm26700	61.3649	1.03872	0.319871	3.24732	0.00116498	0.00335426	Gm26700
Apaf1	172.007	1.03869	0.133885	7.75804	8.62488e-15	8.93279e-14	Apaf1
D630002J18Rik	18.3204	1.03834	0.421684	2.46237	0.0138021	0.0306448	D630002J18Rik
Mettl17	728.81	1.03754	0.236795	4.38158	1.17821e-05	4.80954e-05	Mettl17
Haus1	622.834	1.03722	0.22221	4.66773	3.04541e-06	1.35549e-05	Haus1
Nat2	24.7785	1.03564	0.267149	3.87664	0.000105909	0.000371555	Nat2
Gm45621	18.8953	1.03516	0.30246	3.42246	0.000620565	0.0018863	Gm45621
Gm14488	12.1085	1.03487	0.40787	2.53726	0.0111724	0.0255404	Gm14488
Gnpda1	370.087	1.03477	0.152962	6.76488	1.33416e-11	1.06916e-10	Gnpda1
Ftsj3	414.755	1.03444	0.184596	5.60381	2.09685e-08	1.23023e-07	Ftsj3
Surf4	941.183	1.03432	0.116774	8.85742	8.18844e-19	1.11177e-17	Surf4
C230038L03Rik	62.3445	1.03329	0.408063	2.53218	0.0113357	0.0258659	C230038L03Rik
Rbm44	15.5769	1.03269	0.35343	2.92192	0.00347886	0.00902099	Rbm44
Zfyve1	161.182	1.03246	0.352663	2.92761	0.00341577	0.00886833	Zfyve1
Rnps1	1465.07	1.03149	0.215115	4.79507	1.62614e-06	7.52184e-06	Rnps1
Tmem115	1324.85	1.03066	0.149486	6.89472	5.39699e-12	4.45241e-11	Tmem115
Mex3c	390.592	1.03059	0.39067	2.63802	0.00833924	0.0196696	Mex3c
Rps5	33770.4	1.02915	0.204882	5.02314	5.08332e-07	2.50575e-06	Rps5
Traf3ip2	108.633	1.02853	0.172096	5.97649	2.27998e-09	1.46583e-08	Traf3ip2
Elovl1	160.264	1.0284	0.187917	5.47263	4.43399e-08	2.49281e-07	Elovl1
MSTRG.10116	602.07	1.02816	0.308879	3.32868	0.000872589	0.00258139	MSTRG.10116
Smim19	3554.64	1.02798	0.223244	4.60475	4.1297e-06	1.80521e-05	Smim19
Ogfr	1789.98	1.02703	0.0833132	12.3273	6.45557e-35	1.98235e-33	Ogfr
BC017643	678.072	1.02514	0.123709	8.28673	1.16404e-16	1.38446e-15	BC017643
Zfp566	258.935	1.02443	0.144411	7.09384	1.30441e-12	1.13402e-11	Zfp566
Sirt1	148.205	1.02391	0.46708	2.19215	0.0283687	0.0573931	Sirt1
Gnl3	1949.43	1.02348	0.178894	5.72118	1.05788e-08	6.41077e-08	Gnl3
Cptp	1384.38	1.02344	0.164224	6.23198	4.60584e-10	3.16354e-09	Cptp
Slc44a5	58.2535	1.0231	0.230623	4.43623	9.15465e-06	3.79858e-05	Slc44a5
Cenpa	53.2543	1.02255	0.300131	3.407	0.000656818	0.00198815	Cenpa
Nectin3	85.3775	1.02207	0.35585	2.87219	0.00407643	0.0103972	Nectin3
Renbp	52.6774	1.02167	0.252146	4.0519	5.08044e-05	0.00018744	Renbp
Pakap	10.6076	1.02162	0.3777	2.70484	0.00683374	0.0165193	Pakap
Fam131c	718.479	1.021	0.24751	4.12508	3.70598e-05	0.000140008	Fam131c
Ofd1	378.864	1.0206	0.0966263	10.5623	4.45427e-26	9.19936e-25	Ofd1
MSTRG.21016	16.2156	1.01913	0.343167	2.96978	0.00298015	0.00785285	MSTRG.21016
Actr3	5405.88	1.01912	0.124047	8.21564	2.11042e-16	2.464e-15	Actr3
Pdia6	3779.63	1.01898	0.153771	6.62665	3.43393e-11	2.62755e-10	Pdia6
Rab35	2765.32	1.0189	0.161356	6.31458	2.70895e-10	1.90679e-09	Rab35
Taco1	133.802	1.01859	0.149635	6.80718	9.95319e-12	8.06546e-11	Taco1
Hnrnpf	1716.46	1.01822	0.130196	7.82069	5.25366e-15	5.55629e-14	Hnrnpf
Gm22299	11.2833	1.01716	0.433588	2.34591	0.0189804	0.0404285	Gm22299
Gm26798	13.9066	1.01704	0.360471	2.82143	0.00478098	0.0120004	Gm26798
Gldn	73.4512	1.01651	0.271543	3.74346	0.000181504	0.000609677	Gldn
Kitl	2760.4	1.01615	0.142102	7.15086	8.62346e-13	7.58171e-12	Kitl
Gps2	1618.2	1.0161	0.193278	5.25716	1.46296e-07	7.71478e-07	Gps2
Parl	3044.73	1.01561	0.172667	5.8819	4.05586e-09	2.55594e-08	Parl
Maip1	1117.98	1.0156	0.103278	9.83363	8.06617e-23	1.4025e-21	Maip1
Gm43549	21.3905	1.0153	0.444679	2.28323	0.0224169	0.0467433	Gm43549
Rps24	41602.2	1.01489	0.136174	7.45286	9.1336e-14	8.70427e-13	Rps24
Dpp7	788.465	1.01483	0.149616	6.78291	1.17782e-11	9.48217e-11	Dpp7
Otud1	358.619	1.01398	0.230413	4.4007	1.079e-05	4.42298e-05	Otud1
Txndc17	3747.53	1.01267	0.178336	5.67846	1.35915e-08	8.13786e-08	Txndc17
1810021B22Rik	178.29	1.01179	0.284244	3.55957	0.000371469	0.00118146	1810021B22Rik
Syt6	1934.89	1.01178	0.121007	8.36134	6.20097e-17	7.49828e-16	Syt6
Gm43547	134.812	1.01176	0.303404	3.33469	0.000853938	0.00253072	Gm43547
Cdk5rap2	132.231	1.01	0.117057	8.62832	6.22583e-18	8.04227e-17	Cdk5rap2
Pdcd6	3981.63	1.00982	0.135859	7.43283	1.06295e-13	1.0075e-12	Pdcd6
Zfp384	62.9449	1.00931	0.377124	2.67634	0.00744318	0.0178202	Zfp384
Uxt	868.674	1.00915	0.233711	4.31792	1.57503e-05	6.31094e-05	Uxt
Coq8b	544.164	1.00878	0.171637	5.87737	4.16834e-09	2.62288e-08	Coq8b
Atf1	536.898	1.00859	0.142195	7.093	1.31235e-12	1.14045e-11	Atf1
A930030B08Rik	16.0775	1.00819	0.417898	2.41253	0.0158423	0.0345451	A930030B08Rik
Bet1	1176.16	1.00818	0.122169	8.25237	1.5529e-16	1.83122e-15	Bet1
AC152944.1	55.678	1.00817	0.592544	1.70143	0.0888627	0.152142	AC152944.1
Dydc2	438.551	1.00773	0.305921	3.29408	0.000987447	0.00288983	Dydc2
Eif3b	2763.54	1.00726	0.132527	7.60043	2.9515e-14	2.93112e-13	Eif3b
Plcxd3	487.961	1.00726	0.163729	6.15196	7.65312e-10	5.14717e-09	Plcxd3
Siah1a	1651.89	1.00709	0.0746602	13.489	1.81566e-41	7.29182e-40	Siah1a
Arhgef16	11.682	1.00671	0.434955	2.31451	0.0206398	0.0434475	Arhgef16
St7l	1155.16	1.00662	0.0897839	11.2116	3.57536e-29	8.56293e-28	St7l
Klhdc4	809.847	1.00597	0.0979459	10.2707	9.55046e-25	1.8353e-23	Klhdc4
Ltb4r1	30.2273	1.00566	0.27607	3.64278	0.000269713	0.000878985	Ltb4r1
Nfkbil1	1463.8	1.00549	0.100316	10.0232	1.20515e-23	2.1954e-22	Nfkbil1
Uck2	363.792	1.00548	0.157797	6.37202	1.86554e-10	1.33779e-09	Uck2
Mphosph10	1113.96	1.00531	0.0818523	12.282	1.13194e-34	3.43077e-33	Mphosph10
Apmap	3180.94	1.00492	0.15582	6.44923	1.12421e-10	8.23326e-10	Apmap
1500002C15Rik	87.2034	1.0045	0.174993	5.74025	9.45362e-09	5.75714e-08	1500002C15Rik
Gm43886	51.6182	1.00444	0.502886	1.99736	0.0457865	0.0865928	Gm43886
Cotl1	1523.25	1.00431	0.278236	3.60955	0.000306728	0.000988874	Cotl1
Igsf5	25.5614	1.0043	0.265111	3.78824	0.000151718	0.00051774	Igsf5
Slc16a10	47.4085	1.00417	0.222428	4.51458	6.34417e-06	2.70126e-05	Slc16a10
AC124426.3	20.3247	1.00416	0.675753	1.48599	0.137283	0.218108	AC124426.3
Cflar	156.515	1.00324	0.126904	7.90549	2.6688e-15	2.89393e-14	Cflar
Gm27365	48.2679	1.00246	0.279465	3.58707	0.000334418	0.00107189	Gm27365
Tsr3	2434.78	1.00229	0.143665	6.97659	3.02436e-12	2.54502e-11	Tsr3
Fam204a	2722.04	1.00223	0.110114	9.10169	8.89344e-20	1.29272e-18	Fam204a
Slc35b3	343.958	1.0018	0.0887393	11.2892	1.48357e-29	3.64455e-28	Slc35b3
Fbxw9	646.801	1.00166	0.145311	6.89319	5.45556e-12	4.49543e-11	Fbxw9
Lsm2	2052.63	1.00151	0.163984	6.10739	1.01276e-09	6.7271e-09	Lsm2
Cysrt1	27.3617	1.00151	0.299407	3.34496	0.000822938	0.00244622	Cysrt1
Xpnpep1	1291.44	1.00132	0.0885157	11.3123	1.14046e-29	2.82147e-28	Xpnpep1
Scx	654.086	1.00098	0.132308	7.56551	3.86341e-14	3.79902e-13	Scx
Slc30a6	249.69	1.00077	0.129882	7.70528	1.30555e-14	1.33309e-13	Slc30a6
Ruvbl2	1220.98	1.00027	0.245362	4.07671	4.5678e-05	0.00017014	Ruvbl2
Mrps31	1262.73	1.00002	0.0939588	10.6432	1.87571e-26	3.94763e-25	Mrps31
Ccdc90b	777.698	0.999818	0.135681	7.3689	1.72045e-13	1.60321e-12	Ccdc90b
Golga7	1809.15	0.999769	0.192455	5.19482	2.04922e-07	1.06381e-06	Golga7
Qsox2	441.732	0.999673	0.154935	6.45222	1.10227e-10	8.081e-10	Qsox2
Gm3636	78.2791	0.999523	0.410751	2.4334	0.0149577	0.0328597	Gm3636
Arpc2	12481.8	0.998541	0.195449	5.10896	3.23936e-07	1.63478e-06	Arpc2
Mettl18	715.723	0.998278	0.360891	2.76615	0.00567227	0.0139803	Mettl18
Htra2	1587.23	0.997581	0.163998	6.08289	1.18034e-09	7.78324e-09	Htra2
Srpk3	45.8427	0.997521	0.254773	3.91534	9.02767e-05	0.000320162	Srpk3
Gm42790	28.6753	0.99736	0.287911	3.46413	0.000531952	0.0016431	Gm42790
Psrc1	47.1621	0.997253	0.193105	5.1643	2.41341e-07	1.23909e-06	Psrc1
Pole3	1260.45	0.99632	0.195109	5.10646	3.28241e-07	1.65531e-06	Pole3
[truncated: 14,651 more rows]

## Sheet: WT-2dpi vs WT-Naive
	baseMean	log2FoldChange	lfcSE	stat	pvalue	padj	Symbol
Colec10	306.232	9.36079	1.67977	5.57266	2.50877e-08	2.23446e-07	Colec10
AC154039.2	131.196	8.45249	1.02407	8.25383	1.53403e-16	3.17704e-15	AC154039.2
Sprr1a	12429.1	8.25537	0.781871	10.5585	4.64104e-26	1.91497e-24	Sprr1a
Rnf183	69.6037	7.93169	1.70749	4.64523	3.39695e-06	2.17632e-05	Rnf183
Dnmt3l	258.314	7.80801	0.63958	12.208	2.81689e-34	1.71702e-32	Dnmt3l
Mmp12	14521.9	7.59627	0.408458	18.5974	3.37009e-77	9.90529e-75	Mmp12
Cdc42ep1	101.7	7.38758	1.03463	7.14033	9.31088e-13	1.39507e-11	Cdc42ep1
Csn3	227.746	7.31901	0.945301	7.74252	9.74622e-15	1.72965e-13	Csn3
Gml	39.6371	7.22586	1.67874	4.30434	1.67483e-05	9.49663e-05	Gml
Prss56	172.269	7.17273	0.670145	10.7033	9.82642e-27	4.19991e-25	Prss56
Gm43003	95.6493	7.13503	1.68836	4.22603	2.37855e-05	0.000131498	Gm43003
Gm13912	12.8159	7.12132	1.67219	4.25868	2.05642e-05	0.000115118	Gm13912
Tnfrsf12a	24382.1	7.06988	0.301059	23.4834	6.03006e-122	6.80953e-119	Tnfrsf12a
Oas1e	38.6784	6.88959	1.0328	6.6708	2.54408e-11	3.25885e-10	Oas1e
4930431P03Rik	24.7213	6.87298	1.03186	6.66076	2.72421e-11	3.48128e-10	4930431P03Rik
Cox6a2	3020.38	6.82692	0.252265	27.0625	2.72292e-161	5.84229e-158	Cox6a2
Tmem154	62.9441	6.82674	0.844106	8.08753	6.08848e-16	1.1941e-14	Tmem154
Elf4	28.8699	6.70432	1.30185	5.14985	2.60699e-07	2.00486e-06	Elf4
Fam159a	382.144	6.65564	0.510715	13.032	8.04804e-39	6.01668e-37	Fam159a
Cd200r1	49.3001	6.40243	0.607445	10.5399	5.65445e-26	2.31973e-24	Cd200r1
Ankrd1	28.6772	6.37979	1.31257	4.86054	1.17064e-06	8.08927e-06	Ankrd1
Chrne	10.7236	6.33632	1.32874	4.76867	1.85444e-06	1.24185e-05	Chrne
Itga5	295.254	6.32427	0.399479	15.8313	1.89295e-56	2.80105e-54	Itga5
Cd68	1524.14	6.31471	0.291474	21.6647	4.41587e-104	2.78668e-101	Cd68
Gpnmb	716.408	6.30477	0.273141	23.0825	6.94669e-118	6.77491e-115	Gpnmb
Atf3	17648.3	6.29458	0.16502	38.1442	0	0	Atf3
Fosl1	90.5635	6.23145	0.604923	10.3012	6.9571e-25	2.71897e-23	Fosl1
Gm15473	11.4529	6.23126	1.6772	3.71527	0.000202989	0.000922348	Gm15473
Glyat	46.0681	6.22136	0.676858	9.19153	3.87308e-20	1.05996e-18	Glyat
Taf7l	464.546	6.19631	0.373121	16.6067	6.23038e-62	1.13287e-59	Taf7l
Cdsn	818.349	6.14166	0.374547	16.3976	1.9898e-60	3.47098e-58	Cdsn
Gm45609	111.729	6.09729	0.573419	10.6332	2.0879e-26	8.73255e-25	Gm45609
Arid5a	3263.78	6.08829	0.258351	23.5659	8.61961e-123	1.02746e-119	Arid5a
Tmem140	93.6532	6.07675	0.563701	10.7801	4.2744e-27	1.85276e-25	Tmem140
Elovl3	17.204	6.01607	1.05905	5.68064	1.3419e-08	1.24103e-07	Elovl3
Steap1	228.881	5.97979	0.408773	14.6286	1.84461e-48	2.12785e-46	Steap1
Hrk	1383.77	5.81582	0.270323	21.5144	1.14266e-102	6.45181e-100	Hrk
Mlxipl	101.107	5.80096	0.455125	12.7459	3.28736e-37	2.27527e-35	Mlxipl
Slc7a3	1272.59	5.76968	0.159599	36.151	3.58382e-286	2.56315e-282	Slc7a3
Il17rb	18.8814	5.68431	0.902641	6.29742	3.02638e-10	3.43021e-09	Il17rb
Fam167a	28.6912	5.66517	1.06582	5.31531	1.06475e-07	8.71628e-07	Fam167a
AC165164.2	393.955	5.64398	0.398026	14.1799	1.21954e-45	1.21141e-43	AC165164.2
Gprc5a	22.0262	5.63737	1.36158	4.14033	3.46805e-05	0.000186073	Gprc5a
Gm44080	47.7112	5.62414	0.620842	9.0589	1.31772e-19	3.48191e-18	Gm44080
Gm19434	195.965	5.59796	0.306493	18.2646	1.58478e-74	4.00036e-72	Gm19434
Creb5	1315.57	5.58747	0.177833	31.4198	1.08568e-216	3.88239e-213	Creb5
Gprc5c	328.165	5.50661	0.2854	19.2944	5.98988e-83	2.00811e-80	Gprc5c
Nes	43.0602	5.49345	0.593416	9.25734	2.09584e-20	5.85524e-19	Nes
Gm15413	11.5432	5.49175	1.04576	5.25144	1.50911e-07	1.20281e-06	Gm15413
Gch1	112.301	5.47015	0.383742	14.2548	4.18671e-46	4.27762e-44	Gch1
Emp3	713.797	5.46446	0.28685	19.0499	6.58724e-81	2.04835e-78	Emp3
Slamf9	58.6841	5.46321	0.611205	8.93843	3.94748e-19	1.00471e-17	Slamf9
Cckbr	133.586	5.44971	0.881341	6.18343	6.2725e-10	6.81087e-09	Cckbr
Ecel1	17693.6	5.43714	0.669745	8.11822	4.7307e-16	9.34639e-15	Ecel1
Cyb5r2	591.928	5.42126	0.272598	19.8874	5.23188e-88	2.11802e-85	Cyb5r2
Ndc80	263.465	5.37706	0.237294	22.6599	1.11385e-113	8.85141e-111	Ndc80
Fut1	10.035	5.35962	1.06399	5.0373	4.72133e-07	3.48832e-06	Fut1
Tmem40	86.945	5.34794	0.551866	9.69064	3.3044e-22	1.02604e-20	Tmem40
H2-Q1	63.7773	5.34434	0.757424	7.05594	1.71432e-12	2.49373e-11	H2-Q1
Phgdh	10582.9	5.33937	0.368833	14.4764	1.709e-47	1.89012e-45	Phgdh
Crabp2	1064.66	5.33068	0.233159	22.8629	1.08777e-115	9.33565e-113	Crabp2
Snx33	47.472	5.2117	0.506257	10.2946	7.45589e-25	2.90861e-23	Snx33
Prss12	944.694	5.19013	0.257362	20.1667	1.92192e-90	8.41565e-88	Prss12
Dusp9	125.842	5.17831	0.522708	9.9067	3.89291e-23	1.31745e-21	Dusp9
Gm29374	515.398	5.09758	0.341666	14.9198	2.45121e-50	3.04007e-48	Gm29374
Lgals3	2669.83	5.09705	0.278727	18.2869	1.05251e-74	2.68842e-72	Lgals3
Nts	766.133	5.08893	0.6084	8.36444	6.04008e-17	1.29208e-15	Nts
4833407H14Rik	11.3126	5.08624	0.962449	5.28469	1.2592e-07	1.01569e-06	4833407H14Rik
Ifi202b	17.0375	5.06363	1.92448	2.63117	0.00850906	0.0255272	Ifi202b
Gdf15	736.444	5.04499	0.264247	19.092	2.94387e-81	9.28877e-79	Gdf15
Fbln5	60.7615	5.01775	0.483898	10.3694	3.41494e-25	1.35186e-23	Fbln5
Mfge8	1770.37	5.00553	0.348262	14.3729	7.65923e-47	8.17594e-45	Mfge8
9930111J21Rik2	91.2503	4.99441	0.586859	8.51042	1.733e-17	3.88946e-16	9930111J21Rik2
Trib3	1029.2	4.97301	0.303261	16.3985	1.96121e-60	3.44916e-58	Trib3
Trp53cor1	35.69	4.96111	0.750377	6.6115	3.80449e-11	4.77643e-10	Trp53cor1
Krt19	24.3617	4.93979	1.0886	4.53777	5.68524e-06	3.4962e-05	Krt19
Gm11714	12.9997	4.93139	1.34665	3.66197	0.000250283	0.00111366	Gm11714
Afap1l2	43.4552	4.90962	0.813844	6.03263	1.61317e-09	1.66165e-08	Afap1l2
Gm21984	50.669	4.90814	0.572109	8.57903	9.5674e-18	2.1908e-16	Gm21984
Ddr2	26.1829	4.87773	0.732797	6.65632	2.80769e-11	3.57943e-10	Ddr2
Rlbp1	764.244	4.87007	0.266057	18.3046	7.6e-75	1.96465e-72	Rlbp1
AC100386.1	24.1376	4.86713	0.629353	7.73354	1.04593e-14	1.85161e-13	AC100386.1
BB557941	15.0101	4.85773	1.91467	2.53711	0.0111771	0.0323375	BB557941
Olfr313	15.0373	4.82577	1.71587	2.81244	0.00491672	0.0158374	Olfr313
Krt90	74.3059	4.82047	0.810499	5.94753	2.72225e-09	2.7281e-08	Krt90
Dsp	79.546	4.79698	1.31673	3.6431	0.000269371	0.00118873	Dsp
Bpifc	97.6146	4.79038	0.478916	10.0026	1.48508e-23	5.21504e-22	Bpifc
Ticam1	71.9396	4.78566	0.333799	14.3369	1.28606e-46	1.35263e-44	Ticam1
Ddit3	40118.9	4.74975	0.220817	21.5099	1.25891e-102	6.92593e-100	Ddit3
Tnni1	144.875	4.70993	0.523279	9.00081	2.24064e-19	5.79218e-18	Tnni1
Olfr311	25.8704	4.70952	1.10807	4.25021	2.13572e-05	0.000119024	Olfr311
Rbp2	78.214	4.69466	0.575796	8.15334	3.53994e-16	7.07197e-15	Rbp2
Tex33	27.4515	4.69129	0.54826	8.55669	1.16155e-17	2.63726e-16	Tex33
Gm37855	40.2415	4.67691	0.619185	7.55333	4.2428e-14	7.15672e-13	Gm37855
Tgif1	134.53	4.66692	0.749155	6.22958	4.67688e-10	5.15923e-09	Tgif1
Hspa1l	110.243	4.66656	0.32318	14.4395	2.91928e-47	3.1795e-45	Hspa1l
Adm2	955.401	4.66279	0.239626	19.4587	2.4613e-84	8.5177e-82	Adm2
4930438A08Rik	50.8768	4.63249	0.913529	5.07098	3.9577e-07	2.9567e-06	4930438A08Rik
Tmc1	79.6372	4.60695	0.295154	15.6086	6.3583e-55	9.03468e-53	Tmc1
Htr2b	12.0264	4.58224	1.08967	4.20515	2.60911e-05	0.000143137	Htr2b
Eif4ebp1	1636.85	4.56682	0.230945	19.7745	4.93757e-87	1.89179e-84	Eif4ebp1
Xirp2	352.651	4.5605	0.3449	13.2227	6.49344e-40	5.10341e-38	Xirp2
1700016K19Rik	62.2228	4.54836	0.428548	10.6134	2.58129e-26	1.07542e-24	1700016K19Rik
Cmtm3	451.712	4.54339	0.402683	11.2828	1.5962e-29	7.81919e-28	Cmtm3
Akr1b8	47.2126	4.48602	0.793763	5.65158	1.58976e-08	1.45149e-07	Akr1b8
Slc6a12	54.1682	4.47586	0.396348	11.2928	1.42474e-29	6.99524e-28	Slc6a12
Sema3c	414.441	4.46065	0.296538	15.0424	3.86967e-51	4.94212e-49	Sema3c
Ednrb	128.82	4.44455	0.396583	11.2071	3.76349e-29	1.80648e-27	Ednrb
Adad2	63.7233	4.43521	0.365613	12.1309	7.24502e-34	4.28235e-32	Adad2
Slc26a4	20.7246	4.38572	0.583657	7.51422	5.72525e-14	9.53734e-13	Slc26a4
1700024P16Rik	71.2076	4.38236	0.635515	6.89576	5.35766e-12	7.36884e-11	1700024P16Rik
Chac1	5896.81	4.38076	0.284878	15.3776	2.3123e-53	3.20082e-51	Chac1
Plscr4	18.909	4.33544	0.589408	7.35558	1.90095e-13	3.02797e-12	Plscr4
Zcchc12	3054.78	4.32996	0.134116	32.2852	1.12678e-228	6.04405e-225	Zcchc12
Gramd3	97.425	4.32714	0.314314	13.7669	4.02914e-43	3.5142e-41	Gramd3
Gm4131	19.1252	4.32391	1.34084	3.22477	0.00126072	0.00477326	Gm4131
Gpr119	12.9327	4.31286	1.70266	2.53301	0.0113088	0.0326877	Gpr119
Trim15	203.896	4.3091	0.271851	15.8509	1.38516e-56	2.09295e-54	Trim15
Tnfrsf1b	60.4056	4.2994	0.426801	10.0735	7.23222e-24	2.59056e-22	Tnfrsf1b
Angptl2	258.417	4.28661	0.284169	15.0847	2.04122e-51	2.63834e-49	Angptl2
Hmox1	1708.34	4.26991	0.111272	38.3736	0	0	Hmox1
Mustn1	939.582	4.24382	0.387253	10.9588	6.03087e-28	2.70143e-26	Mustn1
Mmp19	85.6596	4.19551	0.428642	9.78791	1.26897e-22	4.13785e-21	Mmp19
Crlf1	74.4772	4.14679	0.278907	14.868	5.31639e-50	6.55566e-48	Crlf1
Cdkn1a	5352.32	4.14251	0.238714	17.3534	1.85815e-67	4.11016e-65	Cdkn1a
Meiob	12.7697	4.13957	1.33502	3.10076	0.00193024	0.00695118	Meiob
AA467197	959.322	4.13623	0.202906	20.385	2.27412e-92	1.06073e-89	AA467197
Aldh1l2	420.967	4.12083	0.208311	19.7821	4.24418e-87	1.65569e-84	Aldh1l2
Sash3	11.4234	4.04779	0.892566	4.53501	5.76011e-06	3.53313e-05	Sash3
Cx3cr1	283.001	4.03723	0.672746	6.00113	1.95949e-09	2.00299e-08	Cx3cr1
Gm13889	61937	3.99306	0.249792	15.9855	1.61167e-57	2.56147e-55	Gm13889
Cfap58	65.5298	3.9845	0.409225	9.73669	2.10289e-22	6.66463e-21	Cfap58
Far2os1	234.656	3.96565	0.199806	19.8475	1.15918e-87	4.60582e-85	Far2os1
Atf5	12411.2	3.90524	0.231373	16.8785	6.47359e-64	1.2627e-61	Atf5
Lix1	765.904	3.89847	0.202428	19.2586	1.19627e-82	3.94878e-80	Lix1
Wwtr1	62.706	3.88196	0.319369	12.1551	5.39113e-34	3.20421e-32	Wwtr1
P2rx5	273.985	3.8737	0.214144	18.0892	3.87765e-73	9.56308e-71	P2rx5
Rin1	76.7189	3.86837	0.389677	9.9271	3.17365e-23	1.0843e-21	Rin1
MSTRG.383	19.8377	3.86487	0.64994	5.9465	2.73932e-09	2.74264e-08	MSTRG.383
Traf3ip3	36.186	3.85567	0.394435	9.77516	1.43928e-22	4.6578e-21	Traf3ip3
Gm28884	36.5494	3.84298	0.393265	9.77198	1.48519e-22	4.79192e-21	Gm28884
Vgf	11076.2	3.80414	0.245939	15.4678	5.71882e-54	7.96773e-52	Vgf
Ifi203	10.9304	3.75706	1.34284	2.79784	0.0051446	0.0164652	Ifi203
Ggta1	18.0827	3.75084	0.830278	4.51758	6.25508e-06	3.81275e-05	Ggta1
Gm43591	35.0652	3.73869	0.450904	8.29155	1.11779e-16	2.33983e-15	Gm43591
Btg3	290.249	3.73757	0.29326	12.7449	3.32797e-37	2.29598e-35	Btg3
Zp3	28.3474	3.72708	0.366456	10.1706	2.6824e-24	9.95735e-23	Zp3
Dnase2a	536.28	3.68882	0.279388	13.2032	8.40621e-40	6.51132e-38	Dnase2a
Ggt1	31.5546	3.6723	0.515205	7.12785	1.01952e-12	1.51593e-11	Ggt1
Cd300a	28.878	3.65787	0.412743	8.86235	7.83485e-19	1.94566e-17	Cd300a
Cth	453.103	3.65772	0.164576	22.2251	1.9654e-109	1.27787e-106	Cth
Baz1a	61.3958	3.64886	0.356533	10.2343	1.39226e-24	5.2965e-23	Baz1a
Dach2	385.179	3.63414	0.189229	19.205	3.36348e-82	1.07712e-79	Dach2
Timp1	25.4216	3.61897	0.816763	4.43086	9.38561e-06	5.55525e-05	Timp1
Espl1	23.1657	3.61337	0.436906	8.27037	1.33545e-16	2.7873e-15	Espl1
Sgk2	24.4443	3.60348	0.500289	7.2028	5.89891e-13	8.96367e-12	Sgk2
Myoz2	13.4346	3.5881	0.600582	5.97438	2.30971e-09	2.3398e-08	Myoz2
Smim3	261.456	3.58557	0.235347	15.2353	2.06269e-52	2.71516e-50	Smim3
Gm45671	39.5237	3.56705	0.401413	8.88622	6.32221e-19	1.57915e-17	Gm45671
Gdf5	58.3156	3.56676	0.263618	13.53	1.04029e-41	8.6179e-40	Gdf5
Prss23	238.088	3.54804	0.253508	13.9958	1.65444e-44	1.56378e-42	Prss23
Nppa	148.145	3.5441	0.303852	11.6639	1.94919e-31	1.05344e-29	Nppa
Ccdc33	140.793	3.53588	0.30203	11.7071	1.17284e-31	6.41948e-30	Ccdc33
Tlr2	23.7506	3.5303	0.587647	6.00751	1.88396e-09	1.93223e-08	Tlr2
Apobec1	15.5153	3.52132	0.535166	6.57987	4.70857e-11	5.84654e-10	Apobec1
Gpr132	16.2026	3.51654	0.54368	6.46804	9.92828e-11	1.19139e-09	Gpr132
Pycr1	440.097	3.49253	0.273223	12.7827	2.04793e-37	1.44067e-35	Pycr1
Slc26a7	42.1611	3.486	0.417395	8.3518	6.72312e-17	1.43106e-15	Slc26a7
Tes	2037.96	3.48068	0.18924	18.3929	1.49713e-75	3.96573e-73	Tes
Igfbp3	186.532	3.47812	0.414933	8.38238	5.18685e-17	1.11848e-15	Igfbp3
Epcam	92.4214	3.47804	0.321302	10.8248	2.62525e-27	1.14954e-25	Epcam
Liph	375.959	3.46931	0.252814	13.7228	7.41765e-43	6.36612e-41	Liph
Slc7a5	2620.79	3.46369	0.304742	11.366	6.17775e-30	3.1115e-28	Slc7a5
1110002O04Rik	14.4585	3.46291	0.567087	6.10649	1.01844e-09	1.07379e-08	1110002O04Rik
Chaf1b	228.546	3.45429	0.210912	16.3779	2.75293e-60	4.68784e-58	Chaf1b
1810032O08Rik	991.962	3.43874	0.153974	22.3333	1.75559e-110	1.2151e-107	1810032O08Rik
4932414J04Rik	10.1351	3.42748	0.822136	4.16899	3.05949e-05	0.000166062	4932414J04Rik
Col18a1	163.565	3.4197	0.246841	13.8538	1.20624e-43	1.09666e-41	Col18a1
Defb42	148.169	3.41004	0.171279	19.9093	3.38065e-88	1.39491e-85	Defb42
Sox11	8816.21	3.40665	0.196066	17.375	1.27641e-67	2.85278e-65	Sox11
Dusp14	1025.62	3.40638	0.285197	11.9439	6.98333e-33	3.97438e-31	Dusp14
Dusp16	313.657	3.40324	0.237254	14.3443	1.15745e-46	1.22942e-44	Dusp16
CT030247.1	50.0701	3.40174	0.342911	9.92017	3.40177e-23	1.16039e-21	CT030247.1
Tnfaip6	30.5141	3.39675	0.598339	5.67697	1.37103e-08	1.2647e-07	Tnfaip6
Hist1h1c	1144.17	3.3851	0.144673	23.3984	4.43994e-121	4.76317e-118	Hist1h1c
Psph	4678.75	3.37499	0.171744	19.6513	5.64064e-86	2.12326e-83	Psph
Mamdc2	22.5897	3.3629	0.515521	6.5233	6.87758e-11	8.39872e-10	Mamdc2
Gm26812	196.069	3.35428	0.636608	5.26898	1.37181e-07	1.10196e-06	Gm26812
Zc3hav1	849.28	3.34804	0.303009	11.0493	2.20873e-28	1.02135e-26	Zc3hav1
Shmt2	2671.65	3.34627	0.243316	13.7528	4.89958e-43	4.23893e-41	Shmt2
Snhg5	3073.71	3.33954	0.40106	8.32677	8.30759e-17	1.75441e-15	Snhg5
Bcl2l11	920.785	3.338	0.210072	15.8898	7.45991e-57	1.14328e-54	Bcl2l11
Cyb5r1	5126.05	3.33439	0.180019	18.5225	1.35958e-76	3.88948e-74	Cyb5r1
Stc2	238.311	3.32774	0.165498	20.1074	6.35107e-90	2.67193e-87	Stc2
Itgb8	19.189	3.29519	0.61586	5.35056	8.76843e-08	7.2836e-07	Itgb8
Vim	570.76	3.2887	0.131046	25.0959	5.51901e-139	9.86798e-136	Vim
Kcnt2	15.0242	3.28816	0.614916	5.34733	8.92633e-08	7.40616e-07	Kcnt2
Glipr2	471.83	3.28563	0.235248	13.9667	2.48996e-44	2.31276e-42	Glipr2
Avil	451.61	3.28522	0.358618	9.16076	5.15308e-20	1.40488e-18	Avil
Akna	27.8872	3.26933	0.381874	8.56129	1.11608e-17	2.53941e-16	Akna
Lama3	107.758	3.25074	0.337755	9.62455	6.29791e-22	1.91671e-20	Lama3
Plat	1534.41	3.23574	0.151824	21.3124	8.70423e-101	4.55507e-98	Plat
Nacad	7515.69	3.23496	0.19065	16.9681	1.41476e-64	2.81065e-62	Nacad
Batf3	11.3731	3.23246	0.545208	5.92886	3.05049e-09	3.03578e-08	Batf3
Gm26801	11.724	3.22693	0.602277	5.35788	8.42051e-08	7.01633e-07	Gm26801
Csrp3	312.431	3.22658	0.313669	10.2866	8.10076e-25	3.14873e-23	Csrp3
Gadd45a	11452.5	3.21615	0.197837	16.2566	2.00719e-59	3.39105e-57	Gadd45a
Arhgef2	1368.25	3.17856	0.198081	16.0468	6.01905e-58	9.71012e-56	Arhgef2
Car6	20.4067	3.17068	0.581786	5.44991	5.03942e-08	4.32503e-07	Car6
Ppp1r36	28.3288	3.15979	0.397648	7.94619	1.9234e-15	3.63599e-14	Ppp1r36
Gm17224	10.0937	3.15954	0.815029	3.87659	0.000105929	0.000514094	Gm17224
Col26a1	120.966	3.15923	0.229174	13.7853	3.12594e-43	2.76009e-41	Col26a1
Plaur	76.8768	3.15846	0.859673	3.67402	0.000238763	0.0010695	Plaur
Psat1	3330.27	3.15275	0.132937	23.716	2.46546e-124	3.1117e-121	Psat1
Wisp1	238.451	3.14039	0.279631	11.2305	2.88965e-29	1.39956e-27	Wisp1
Slc15a3	21.0006	3.12894	0.52303	5.98233	2.19967e-09	2.23572e-08	Slc15a3
Sesn2	1582.48	3.12829	0.272111	11.4963	1.37628e-30	7.15001e-29	Sesn2
Slc1a7	18.9334	3.12434	0.758408	4.1196	3.7953e-05	0.000201964	Slc1a7
Stard5	392.011	3.11356	0.24212	12.8596	7.60166e-38	5.45489e-36	Stard5
Krt24	12.9621	3.1094	0.660792	4.70556	2.53167e-06	1.65608e-05	Krt24
Grp	36.0287	3.10602	0.318493	9.75224	1.80437e-22	5.7611e-21	Grp
Pawr	22.7646	3.0982	0.463405	6.68573	2.29773e-11	2.95742e-10	Pawr
Tmod1	809.782	3.09596	0.132996	23.2786	7.31131e-120	7.47007e-117	Tmod1
Krt25	668.294	3.08655	0.259228	11.9067	1.09175e-32	6.18064e-31	Krt25
Il13ra1	100.682	3.08609	0.508184	6.07278	1.25711e-09	1.30935e-08	Il13ra1
1110038B12Rik	3213.74	3.08411	0.157972	19.5232	6.9742e-85	2.49398e-82	1110038B12Rik
S1pr2	121.706	3.07454	0.252802	12.1619	4.96144e-34	2.95702e-32	S1pr2
Prrx2	25.6684	3.06091	0.609671	5.02059	5.15123e-07	3.78477e-06	Prrx2
Hist1h4h	28.1339	3.05811	0.458336	6.67221	2.51988e-11	3.22978e-10	Hist1h4h
Stmn4	52145	3.04805	0.221627	13.7531	4.88148e-43	4.23893e-41	Stmn4
Ucn	1391.39	3.03304	0.59109	5.13127	2.87791e-07	2.19823e-06	Ucn
Prrg4	26.6536	3.02882	0.537937	5.63044	1.79749e-08	1.62798e-07	Prrg4
Pmch	27.3612	3.02615	0.580467	5.2133	1.85514e-07	1.45641e-06	Pmch
Gm44514	11.673	3.02024	0.548762	5.50374	3.71824e-08	3.24435e-07	Gm44514
Snhg1	5623.26	3.01744	0.174996	17.2429	1.26536e-66	2.66172e-64	Snhg1
Gm6569	141.025	3.01471	0.240226	12.5495	4.00222e-36	2.6341e-34	Gm6569
Nupr1	3309.84	3.0073	0.203475	14.7797	1.97975e-49	2.41349e-47	Nupr1
Mall	10.576	3.00362	1.76836	1.69854	0.0894067	0.181075	Mall
Clic4	1969.68	3.00171	0.153548	19.549	4.21075e-85	1.53128e-82	Clic4
Gm43144	12.6665	2.99572	0.637732	4.69746	2.63416e-06	1.71946e-05	Gm43144
Sh2d6	127.223	2.99204	0.323672	9.24405	2.37336e-20	6.61336e-19	Sh2d6
Gm10729	47.7182	2.98817	0.264165	11.3117	1.14799e-29	5.67541e-28	Gm10729
AC126459.3	10.2126	2.9878	0.832617	3.58845	0.000332654	0.00143322	AC126459.3
Gm37194	56.7107	2.98497	0.413086	7.22604	4.97268e-13	7.59927e-12	Gm37194
2410006H16Rik	15355.6	2.97681	0.124185	23.9708	5.60421e-127	8.01626e-124	2410006H16Rik
Entpd2	1055.33	2.95063	0.2062	14.3096	1.9068e-46	1.98604e-44	Entpd2
1500017E21Rik	116.132	2.93734	0.204206	14.3842	6.50037e-47	6.97359e-45	1500017E21Rik
Cd63	17247.5	2.93471	0.228646	12.8352	1.04182e-37	7.4511e-36	Cd63
Hax1	90.6087	2.92524	0.481347	6.0772	1.22299e-09	1.27816e-08	Hax1
Gm15890	69.3072	2.92419	0.314795	9.28919	1.55471e-20	4.37195e-19	Gm15890
Klhl41	18.6715	2.92187	0.522294	5.5943	2.21519e-08	1.98534e-07	Klhl41
Cryba2	284.255	2.90799	0.91096	3.19222	0.00141181	0.00528101	Cryba2
Lrrc2	89.5154	2.90304	0.345292	8.40749	4.18889e-17	9.1153e-16	Lrrc2
Pmaip1	88.2628	2.90079	0.583108	4.97471	6.53452e-07	4.71276e-06	Pmaip1
Rab7b	24.0813	2.88909	0.717637	4.02584	5.67729e-05	0.000291975	Rab7b
Plekho1	4113.09	2.88494	0.135654	21.2669	2.3007e-100	1.17533e-97	Plekho1
Cp	11.3915	2.88234	0.591576	4.87231	1.10301e-06	7.66638e-06	Cp
Amz1	414.319	2.84506	0.16652	17.0853	1.90811e-65	3.89908e-63	Amz1
1700125H20Rik	39.9881	2.82905	0.449747	6.29031	3.1684e-10	3.58173e-09	1700125H20Rik
Adgre5	10.1496	2.82175	0.622668	4.53171	5.85082e-06	3.58365e-05	Adgre5
Fbln2	38.7632	2.82106	0.456348	6.18182	6.33679e-10	6.86677e-09	Fbln2
Tagln2	1546.52	2.82	0.329038	8.57041	1.03114e-17	2.35363e-16	Tagln2
Crh	906.514	2.80915	0.618734	4.54015	5.6213e-06	3.46085e-05	Crh
Sla	13.4845	2.80815	0.481945	5.82671	5.65314e-09	5.4514e-08	Sla
Crem	2901.16	2.8056	0.131044	21.4095	1.0889e-101	5.84087e-99	Crem
Slc6a9	872.074	2.80213	0.184838	15.1599	6.51633e-52	8.52527e-50	Slc6a9
H2-Q4	364.074	2.78739	0.80558	3.46011	0.000539958	0.00222795	H2-Q4
Dleu2	562.447	2.77732	0.145893	19.0367	8.46624e-81	2.59502e-78	Dleu2
Prss35	15.6243	2.7644	0.503069	5.49508	3.90542e-08	3.3925e-07	Prss35
Acvr1c	66.2974	2.76164	0.343821	8.03221	9.57289e-16	1.84543e-14	Acvr1c
Erich2	29.9762	2.75687	0.452308	6.09511	1.09364e-09	1.14856e-08	Erich2
Sphk1	283.67	2.75656	0.314687	8.75969	1.95789e-18	4.69894e-17	Sphk1
Kl	28.9382	2.74141	0.301603	9.08947	9.95214e-20	2.64601e-18	Kl
AC132623.2	53.9013	2.74123	0.348836	7.85821	3.89649e-15	7.20095e-14	AC132623.2
5930412G12Rik	38.2763	2.73857	0.358579	7.63729	2.2185e-14	3.81717e-13	5930412G12Rik
AC113059.2	18.1145	2.73505	0.461644	5.9246	3.13057e-09	3.11403e-08	AC113059.2
MSTRG.14775	3019.19	2.73407	0.969057	2.82138	0.00478182	0.0154703	MSTRG.14775
Gm13031	38.5363	2.72342	0.395536	6.88539	5.7631e-12	7.88603e-11	Gm13031
4933408N05Rik	23.1834	2.7226	0.480735	5.66341	1.48391e-08	1.36121e-07	4933408N05Rik
Galnt3	45.3765	2.72103	0.303424	8.96775	3.02638e-19	7.75796e-18	Galnt3
Arhgap45	155.216	2.71585	0.225833	12.0259	2.59692e-33	1.49784e-31	Arhgap45
Mthfd2	4135.81	2.71498	0.213423	12.7211	4.51243e-37	3.07361e-35	Mthfd2
Fam129a	916.732	2.71092	0.160687	16.8708	7.37438e-64	1.41272e-61	Fam129a
Bbc3	2801.34	2.70942	0.251149	10.7881	3.91827e-27	1.70875e-25	Bbc3
Gng5	4057.09	2.70244	0.167765	16.1085	2.22507e-58	3.6724e-56	Gng5
Ngf	132.866	2.70153	1.1554	2.33818	0.0193778	0.0515973	Ngf
Rrad	267.661	2.6835	0.387622	6.92298	4.42252e-12	6.1457e-11	Rrad
Mfsd4b1	45.1087	2.67762	0.237616	11.2687	1.87352e-29	9.15677e-28	Mfsd4b1
Gm19705	45.7905	2.67347	0.376345	7.10378	1.21389e-12	1.79128e-11	Gm19705
Slc13a5	16.4575	2.65202	0.547664	4.84243	1.28259e-06	8.7977e-06	Slc13a5
Scel	61.0942	2.64944	0.230562	11.4912	1.4603e-30	7.56814e-29	Scel
Cyp4f16	2305.85	2.63852	0.216829	12.1687	4.56528e-34	2.73611e-32	Cyp4f16
Siah3	110.693	2.63748	0.199835	13.1983	8.97444e-40	6.90164e-38	Siah3
Slc47a1	14.8817	2.6291	0.579875	4.53391	5.7902e-06	3.54753e-05	Slc47a1
AC132085.1	54.4797	2.62709	0.309296	8.49379	1.99998e-17	4.45602e-16	AC132085.1
Igkc	23.7543	2.62575	1.70001	1.54455	0.122455	0.230797	Igkc
Serpinf1	1523.92	2.60951	0.25471	10.245	1.24573e-24	4.75593e-23	Serpinf1
Acoxl	18.341	2.6047	0.415374	6.27073	3.5937e-10	4.04334e-09	Acoxl
Mmp28	15.815	2.60375	0.691506	3.76533	0.000166328	0.000775307	Mmp28
Gpr35	21.8721	2.59961	0.362626	7.16885	7.56302e-13	1.14276e-11	Gpr35
Hist2h3c2	130.403	2.59859	0.184913	14.053	7.38122e-45	7.10186e-43	Hist2h3c2
Sfrp4	23.1133	2.59519	0.3089	8.40138	4.41254e-17	9.56319e-16	Sfrp4
Mknk1	1294.92	2.59507	0.102891	25.2215	2.32681e-140	4.53855e-137	Mknk1
Slc3a2	15912.4	2.58635	0.210085	12.311	7.90376e-35	4.88712e-33	Slc3a2
Gpat3	266.343	2.5786	0.161243	15.992	1.45178e-57	2.32458e-55	Gpat3
Pon2	34.854	2.57671	0.407707	6.32001	2.61552e-10	3.01066e-09	Pon2
Gnpnat1	1629.18	2.57225	0.0940032	27.3634	7.48308e-165	1.78397e-161	Gnpnat1
1700063D05Rik	14.6225	2.56251	0.613942	4.17387	2.99468e-05	0.000162791	1700063D05Rik
Srxn1	24675.1	2.56044	0.230533	11.1066	1.16488e-28	5.49313e-27	Srxn1
Gphb5	47.0987	2.5567	0.826248	3.09435	0.00197243	0.00709004	Gphb5
Vstm4	12.0204	2.5548	0.646815	3.94982	7.82108e-05	0.000391255	Vstm4
Fabp7	17.4974	2.55424	0.679537	3.7588	0.000170729	0.000792893	Fabp7
Gm14221	12.34	2.55281	0.572089	4.46226	8.10983e-06	4.83615e-05	Gm14221
Nov	30.1045	2.54183	0.560435	4.53546	5.74771e-06	3.52754e-05	Nov
Htr2a	27.4228	2.53572	0.344087	7.36942	1.71374e-13	2.74608e-12	Htr2a
Gm4952	14.5914	2.5263	0.424011	5.95809	2.55201e-09	2.57312e-08	Gm4952
Procr	103.572	2.51236	0.312316	8.04427	8.67599e-16	1.67856e-14	Procr
Mical1	104.675	2.5081	0.307466	8.15732	3.42541e-16	6.86234e-15	Mical1
Nppc	67.0142	2.50538	0.459501	5.45239	4.96985e-08	4.27045e-07	Nppc
Tbc1d20	2370.71	2.49911	0.238531	10.4771	1.10089e-25	4.4736e-24	Tbc1d20
Phf10	1831.51	2.49497	0.112012	22.2742	6.56998e-110	4.40517e-107	Phf10
Gm20627	38.4661	2.4911	0.487597	5.10894	3.23979e-07	2.45716e-06	Gm20627
Gm45838	82.4725	2.49088	0.260006	9.58008	9.69719e-22	2.92634e-20	Gm45838
Cnppd1	2158.48	2.48295	0.205121	12.1048	9.9561e-34	5.85255e-32	Cnppd1
Cd109	101.828	2.47849	0.42897	5.77777	7.56964e-09	7.212e-08	Cd109
Pparg	37.7484	2.47012	0.303353	8.14272	3.86488e-16	7.68535e-15	Pparg
Lck	263.464	2.46995	0.336452	7.34115	2.11766e-13	3.35573e-12	Lck
Trim66	1096.16	2.46937	0.10779	22.909	3.77571e-116	3.37548e-113	Trim66
Dusp13	14.5809	2.46777	0.700224	3.52425	0.000424677	0.00178734	Dusp13
Sct	96.6497	2.46515	0.21301	11.5729	5.65285e-31	2.99475e-29	Sct
Sstr3	38.4944	2.45921	0.352044	6.98552	2.83804e-12	4.01403e-11	Sstr3
Carhsp1	962.284	2.45784	0.166726	14.7418	3.47517e-49	4.16554e-47	Carhsp1
Frrs1	53.6873	2.45456	0.245879	9.98278	1.81309e-23	6.32549e-22	Frrs1
Tac1	16793.1	2.45357	0.207343	11.8334	2.62232e-32	1.46142e-30	Tac1
Rcan1	2741.05	2.45222	0.201276	12.1834	3.81211e-34	2.30402e-32	Rcan1
Gm11454	296.268	2.4511	0.196774	12.4564	1.29099e-35	8.34322e-34	Gm11454
Ly6k	20.7581	2.44259	0.701172	3.48358	0.000494755	0.00205447	Ly6k
Oas1a	31.0191	2.44105	0.922242	2.64686	0.00812426	0.0245133	Oas1a
Acot2	220.992	2.43177	0.242863	10.0129	1.33711e-23	4.7186e-22	Acot2
Tecta	37.7942	2.43136	0.37513	6.48137	9.08919e-11	1.09745e-09	Tecta
Bank1	11.6119	2.43112	0.508583	4.78019	1.75126e-06	1.17643e-05	Bank1
Etv5	432.77	2.42907	0.22706	10.6979	1.04096e-26	4.43153e-25	Etv5
Cebpb	2674.14	2.42333	0.416422	5.81941	5.90561e-09	5.68465e-08	Cebpb
Apol9b	14.8708	2.42283	0.825853	2.93374	0.00334909	0.0112789	Apol9b
Jun	16462.4	2.41439	0.179237	13.4704	2.33685e-41	1.92844e-39	Jun
Gm44711	43.3859	2.41178	0.289354	8.33505	7.74652e-17	1.63914e-15	Gm44711
Dleu7	2210.92	2.41173	0.215195	11.2072	3.7603e-29	1.80648e-27	Dleu7
Defb20	11.7351	2.41009	0.48238	4.99626	5.84536e-07	4.24969e-06	Defb20
Klhl33	588.36	2.40515	0.202837	11.8575	1.9667e-32	1.10177e-30	Klhl33
Vsig10l	195.247	2.4025	0.240987	9.96943	2.0741e-23	7.16616e-22	Vsig10l
Lonp1	3775.54	2.40004	0.105281	22.7965	4.96635e-115	4.09839e-112	Lonp1
B2m	7695.13	2.39403	0.667203	3.58815	0.000333029	0.00143426	B2m
Npy	4047.93	2.38736	0.395729	6.03282	1.61128e-09	1.6605e-08	Npy
Pip5kl1	673.484	2.38318	0.250294	9.5215	1.70703e-21	5.10823e-20	Pip5kl1
Aldh3b2	117.811	2.37588	0.577804	4.11191	3.92405e-05	0.00020799	Aldh3b2
Pbxip1	227.104	2.37167	0.139576	16.992	9.41328e-65	1.88758e-62	Pbxip1
Trim56	111.11	2.36324	0.213742	11.0565	2.03873e-28	9.46818e-27	Trim56
Tubb6	648.071	2.35888	0.354367	6.65661	2.80218e-11	3.57453e-10	Tubb6
Gm12002	10.2594	2.35674	0.651846	3.61548	0.000299793	0.00130429	Gm12002
Metrnl	334.959	2.35263	0.285887	8.22924	1.88413e-16	3.8722e-15	Metrnl
Piezo2	77.5755	2.34914	0.30094	7.806	5.9031e-15	1.06884e-13	Piezo2
Fgf3	38.1235	2.34516	0.680466	3.4464	0.000568112	0.00232934	Fgf3
Gm27010	16.0404	2.3433	0.443442	5.28434	1.26162e-07	1.01726e-06	Gm27010
Casp3	1591.26	2.343	0.136396	17.1779	3.88633e-66	8.09564e-64	Casp3
Paqr5	12.5718	2.34288	0.496346	4.72025	2.35551e-06	1.5503e-05	Paqr5
Tmem74	140.241	2.34249	0.189624	12.3533	4.6734e-35	2.92339e-33	Tmem74
Chst5	12.3611	2.34096	0.625001	3.74553	0.000180016	0.000831166	Chst5
Pgghg	39.2836	2.33798	0.355323	6.57987	4.70862e-11	5.84654e-10	Pgghg
Arvcf	672.056	2.33318	0.214546	10.875	1.51665e-27	6.66829e-26	Arvcf
Zyx	3605.79	2.32714	0.187784	12.3926	2.86465e-35	1.80246e-33	Zyx
Tmco4	13.7749	2.32305	0.435637	5.33255	9.68455e-08	7.98584e-07	Tmco4
Tbc1d10a	1068.13	2.316	0.145943	15.8692	1.03621e-56	1.57681e-54	Tbc1d10a
4833422C13Rik	29.6901	2.31556	0.265942	8.70701	3.11985e-18	7.40481e-17	4833422C13Rik
Aldh18a1	524.982	2.30842	0.364935	6.32557	2.52301e-10	2.90729e-09	Aldh18a1
Steap3	180.547	2.30815	0.20323	11.3573	6.82e-30	3.418e-28	Steap3
Ptx3	88.3037	2.30526	0.26259	8.77894	1.65025e-18	4.00087e-17	Ptx3
Gm37420	62.8839	2.29182	0.219217	10.4546	1.39657e-25	5.65373e-24	Gm37420
Cars	4718.7	2.28705	0.17874	12.7954	1.74009e-37	1.23219e-35	Cars
Dok1	18.4301	2.28459	0.429892	5.31434	1.07043e-07	8.75608e-07	Dok1
Gm5532	19.3413	2.2845	0.423435	5.39515	6.84651e-08	5.78569e-07	Gm5532
Gm9725	27.7113	2.28355	0.337022	6.77569	1.23817e-11	1.63786e-10	Gm9725
A730049H05Rik	194.493	2.28158	0.17352	13.1488	1.72939e-39	1.3252e-37	A730049H05Rik
Svil	110.233	2.27682	0.17879	12.7346	3.79837e-37	2.60377e-35	Svil
Rsad2	132.099	2.27589	0.446719	5.09468	3.49324e-07	2.63448e-06	Rsad2
Adra1b	716.795	2.2718	0.150581	15.0869	1.9748e-51	2.56796e-49	Adra1b
MSTRG.13329	63.1831	2.26856	0.234736	9.66429	4.27557e-22	1.31995e-20	MSTRG.13329
Fgfr1	1050.01	2.26594	0.229087	9.89118	4.54615e-23	1.5361e-21	Fgfr1
Cd14	81.5643	2.25957	0.348775	6.4786	9.25775e-11	1.11592e-09	Cd14
Sars	27736.7	2.25555	0.116434	19.3719	1.33323e-83	4.54059e-81	Sars
Snhg12	7137.63	2.24824	0.120933	18.5908	3.81264e-77	1.10546e-74	Snhg12
Hist1h4i	129.109	2.24715	0.204194	11.005	3.61556e-28	1.65054e-26	Hist1h4i
P4ha3	161.078	2.24446	0.227823	9.85177	6.73442e-23	2.24369e-21	P4ha3
Pck2	2323.07	2.23912	0.175399	12.7658	2.54513e-37	1.78458e-35	Pck2
Bbox1	22.1519	2.21604	0.341668	6.48594	8.81811e-11	1.06592e-09	Bbox1
Ccnd2	653.461	2.21469	0.337942	6.55348	5.62113e-11	6.91157e-10	Ccnd2
Gm37472	45.32	2.21025	0.263754	8.37995	5.29484e-17	1.13948e-15	Gm37472
Mapkapk3	23.8212	2.20574	0.364798	6.04646	1.48061e-09	1.53355e-08	Mapkapk3
Cpne2	425.349	2.19786	0.198836	11.0536	2.10518e-28	9.75566e-27	Cpne2
Necap2	950.125	2.19766	0.175714	12.507	6.8362e-36	4.45828e-34	Necap2
Plscr1	83.1049	2.19254	0.253191	8.65962	4.73326e-18	1.11356e-16	Plscr1
Clic1	15588.2	2.19081	0.206184	10.6255	2.26823e-26	9.46831e-25	Clic1
Ctsc	35.715	2.18991	0.359645	6.08909	1.13554e-09	1.19024e-08	Ctsc
Pold1	519.099	2.1882	0.264961	8.25858	1.4742e-16	3.05904e-15	Pold1
Stx11	18.44	2.18682	0.383351	5.70449	1.1669e-08	1.0848e-07	Stx11
Stk40	1280.14	2.1838	0.2208	9.8904	4.5818e-23	1.54571e-21	Stk40
Otub2	579.484	2.18209	0.158932	13.7297	6.74151e-43	5.80907e-41	Otub2
Gm16630	15.9763	2.17982	0.385647	5.65238	1.58246e-08	1.44543e-07	Gm16630
Slc7a1	1113.94	2.17938	0.155981	13.9721	2.30789e-44	2.15296e-42	Slc7a1
Bdkrb2	19.2566	2.17821	0.382077	5.70097	1.19129e-08	1.10602e-07	Bdkrb2
Arhgef19	319.851	2.17806	0.148665	14.6508	1.331e-48	1.54367e-46	Arhgef19
Gm19410	23.2929	2.17581	0.466962	4.65951	3.1697e-06	2.04819e-05	Gm19410
Ezr	295.029	2.1747	0.283254	7.67755	1.62162e-14	2.83105e-13	Ezr
Arhgef39	12.3749	2.17064	0.552005	3.93229	8.41418e-05	0.000418098	Arhgef39
Slc37a1	56.1939	2.16569	0.321971	6.72635	1.73971e-11	2.265e-10	Slc37a1
Hspa9	9860.15	2.1647	0.305952	7.07529	1.49135e-12	2.1827e-11	Hspa9
Sh3bp2	20.3336	2.15181	0.351081	6.12911	8.83729e-10	9.42878e-09	Sh3bp2
Xdh	22.465	2.1508	0.45642	4.71233	2.44896e-06	1.60491e-05	Xdh
Il6ra	52.0266	2.13139	0.30207	7.05596	1.71408e-12	2.49373e-11	Il6ra
Hmga2	10.6088	2.12969	0.826194	2.57771	0.00994574	0.0292804	Hmga2
Gm3898	151.966	2.12802	0.421009	5.05457	4.31368e-07	3.20812e-06	Gm3898
Gm44696	228.02	2.12625	0.216748	9.80978	1.02188e-22	3.35253e-21	Gm44696
Crisp1	14.402	2.12536	0.58402	3.63919	0.000273495	0.00120445	Crisp1
Cebpg	3481.52	2.12311	0.243123	8.73267	2.48729e-18	5.9363e-17	Cebpg
Cnksr3	11.0085	2.1188	0.676027	3.1342	0.00172325	0.00630958	Cnksr3
Ell2	329.157	2.11708	0.182252	11.6162	3.40989e-31	1.81997e-29	Ell2
Slc7a11	421.622	2.11536	0.337787	6.26241	3.79068e-10	4.23829e-09	Slc7a11
Qpct	1496.17	2.11363	0.153172	13.799	2.58263e-43	2.29929e-41	Qpct
4930558N11Rik	16.8116	2.11012	0.453291	4.65512	3.23799e-06	2.08694e-05	4930558N11Rik
S100a3	29.653	2.10851	0.532079	3.96279	7.40801e-05	0.000372065	S100a3
Herpud1	7740.46	2.10841	0.125747	16.7671	4.24398e-63	7.8499e-61	Herpud1
5430416N02Rik	823.645	2.10217	0.15251	13.7838	3.18863e-43	2.80391e-41	5430416N02Rik
Syde1	382.792	2.09984	0.310743	6.75749	1.40401e-11	1.84248e-10	Syde1
Pqlc1	5091.85	2.09913	0.19094	10.9937	4.09958e-28	1.86357e-26	Pqlc1
Anxa3	1903.07	2.09516	0.256277	8.17538	2.94947e-16	5.96454e-15	Anxa3
Fam150b	506.616	2.09478	0.11508	18.2028	4.9053e-74	1.22381e-71	Fam150b
Recql4	59.4372	2.0936	0.307371	6.8113	9.67203e-12	1.29459e-10	Recql4
Paqr3	717.806	2.09151	0.164199	12.7377	3.65075e-37	2.51059e-35	Paqr3
Mcub	710.92	2.08561	0.226047	9.22647	2.79704e-20	7.74364e-19	Mcub
Gm11131	19.0715	2.08388	0.719138	2.89775	0.00375844	0.0125083	Gm11131
Asns	16578.3	2.08264	0.0964514	21.5927	2.10477e-103	1.25444e-100	Asns
H2-Q6	746.433	2.07693	1.01308	2.05011	0.0403539	0.0949274	H2-Q6
Pgm1	407.896	2.07185	0.274944	7.53553	4.86345e-14	8.15873e-13	Pgm1
AC126459.1	65.2039	2.06742	0.338049	6.11576	9.61006e-10	1.01824e-08	AC126459.1
Trhr2	27.564	2.06609	0.438438	4.71238	2.44835e-06	1.60491e-05	Trhr2
Serpine1	82.7784	2.06041	0.225817	9.12423	7.22473e-20	1.94986e-18	Serpine1
Isg20	99.0912	2.05775	0.326518	6.30209	2.9365e-10	3.34425e-09	Isg20
Gm8237	29.1339	2.05025	0.369394	5.55031	2.85171e-08	2.52314e-07	Gm8237
Gm45381	205.782	2.04423	0.389309	5.25092	1.51343e-07	1.2058e-06	Gm45381
Wls	572.785	2.04296	0.182877	11.1712	5.63847e-29	2.68246e-27	Wls
Gm3411	17.8266	2.03841	0.449506	4.53478	5.76642e-06	3.53599e-05	Gm3411
4930458D05Rik	53.2568	2.03617	0.295132	6.89919	5.23001e-12	7.20252e-11	4930458D05Rik
AC126459.2	86.7852	2.0336	0.218343	9.31379	1.23346e-20	3.49143e-19	AC126459.2
Fam179a	17.3198	2.03357	0.36878	5.51431	3.50152e-08	3.06397e-07	Fam179a
Trim43a	18.9796	2.03283	0.313734	6.47947	9.20472e-11	1.11015e-09	Trim43a
Gm13562	14.0832	2.02215	0.370799	5.45349	4.93918e-08	4.2475e-07	Gm13562
Leprotl1	6657.46	2.0211	0.109736	18.4178	9.45884e-76	2.53686e-73	Leprotl1
Litaf	97.5747	2.02104	0.20954	9.64513	5.15449e-22	1.58219e-20	Litaf
A930003A15Rik	93.3406	2.01778	0.250276	8.06219	7.49379e-16	1.46303e-14	A930003A15Rik
Insm1	23.6246	2.01653	0.467669	4.31187	1.61881e-05	9.20573e-05	Insm1
Gpt2	350.221	2.01211	0.256807	7.83512	4.68379e-15	8.58202e-14	Gpt2
Stac	37.1225	2.0119	0.340866	5.90231	3.58436e-09	3.52942e-08	Stac
BC028471	60.5362	2.01186	0.278315	7.22869	4.87661e-13	7.4631e-12	BC028471
Ptk2b	55.8758	2.00723	0.270963	7.40778	1.28428e-13	2.08439e-12	Ptk2b
Tmem144	124.06	2.00392	0.257357	7.78656	6.88605e-15	1.24053e-13	Tmem144
Itgb5	83.8124	1.99804	0.263417	7.58511	3.32212e-14	5.64812e-13	Itgb5
Dok7	831.906	1.98649	0.123764	16.0505	5.66686e-58	9.21123e-56	Dok7
Shisa3	22.3627	1.98553	0.444251	4.46939	7.84418e-06	4.696e-05	Shisa3
Nars	22444.2	1.98501	0.119158	16.6587	2.61727e-62	4.79966e-60	Nars
Creb3	6173.25	1.98449	0.244243	8.12506	4.47136e-16	8.86668e-15	Creb3
Trim47	19.4042	1.98447	0.656246	3.02397	0.00249479	0.0087137	Trim47
Map3k8	52.7259	1.98301	0.340876	5.81738	5.97786e-09	5.74646e-08	Map3k8
Gm10638	209.668	1.98253	0.418489	4.73735	2.16532e-06	1.43216e-05	Gm10638
Ier2	3615.86	1.98243	0.150142	13.2037	8.34953e-40	6.49085e-38	Ier2
Gars	12023.3	1.98207	0.112179	17.6688	7.29128e-70	1.70045e-67	Gars
Mcm7	863.371	1.98082	0.118013	16.7847	3.15636e-63	5.88894e-61	Mcm7
Nmu	24.1965	1.97773	0.307438	6.43295	1.25148e-10	1.48516e-09	Nmu
Olfr57	77.4238	1.97727	0.225233	8.77875	1.65304e-18	4.00311e-17	Olfr57
Cd34	21.7739	1.96926	0.353149	5.57629	2.45699e-08	2.19107e-07	Cd34
Tars	2036.97	1.9687	0.08756	22.4839	5.96046e-112	4.40992e-109	Tars
2310034O05Rik	12.2639	1.96752	0.501004	3.92715	8.59597e-05	0.000425947	2310034O05Rik
Spata1	180.294	1.96151	0.140509	13.96	2.73271e-44	2.51644e-42	Spata1
Slc1a4	1037.99	1.95916	0.165785	11.8174	3.17217e-32	1.76327e-30	Slc1a4
Il4i1	21.0616	1.95622	0.439478	4.45122	8.53824e-06	5.07538e-05	Il4i1
Gsdma	209.568	1.95453	0.17264	11.3214	1.02836e-29	5.11937e-28	Gsdma
Rspo1	709.593	1.95252	0.428656	4.55498	5.23912e-06	3.25074e-05	Rspo1
Ypel4	4929.92	1.94913	0.236554	8.23969	1.72654e-16	3.55856e-15	Ypel4
Gdpd3	56.2805	1.94848	0.259012	7.52273	5.36459e-14	8.95741e-13	Gdpd3
G530011O06Rik	131.208	1.94674	0.255112	7.63092	2.33077e-14	4.00714e-13	G530011O06Rik
Artn	107.858	1.94377	0.303084	6.4133	1.42401e-10	1.67969e-09	Artn
Fezf2	41.6704	1.94372	0.361844	5.37172	7.79885e-08	6.53642e-07	Fezf2
Rnh1	11825.9	1.94221	0.152337	12.7495	3.1375e-37	2.17859e-35	Rnh1
Angptl6	2857.2	1.93957	0.20188	9.60756	7.42897e-22	2.25454e-20	Angptl6
Calca	875.137	1.93493	0.154129	12.554	3.78161e-36	2.49656e-34	Calca
Cr2	13.2648	1.93377	0.475612	4.06586	4.78559e-05	0.000249283	Cr2
Cdkn2c	28.7199	1.93371	0.300144	6.4426	1.17442e-10	1.39758e-09	Cdkn2c
Tbx6	25.7284	1.93253	0.344069	5.61671	1.94627e-08	1.75532e-07	Tbx6
Gm15559	100.648	1.93048	0.218664	8.82854	1.06047e-18	2.60039e-17	Gm15559
Cidea	373.214	1.92903	0.262196	7.35721	1.87788e-13	2.99567e-12	Cidea
Cntfr	3263.69	1.92673	0.175356	10.9876	4.38607e-28	1.98121e-26	Cntfr
Wnt16	29.9722	1.92665	0.942606	2.04396	0.0409575	0.0961155	Wnt16
Cldn23	79.5634	1.92496	0.276866	6.95268	3.5842e-12	5.0329e-11	Cldn23
Dlgap2	271.679	1.91818	0.250486	7.65786	1.89055e-14	3.28175e-13	Dlgap2
Yars	7822.88	1.91667	0.195178	9.82011	9.22448e-23	3.04025e-21	Yars
AC159621.2	14.5184	1.91368	0.459953	4.16059	3.17421e-05	0.000171771	AC159621.2
Galns	596.356	1.90967	0.184128	10.3714	3.34546e-25	1.32681e-23	Galns
Ccdc63	90.4869	1.9084	0.162732	11.7273	9.23725e-32	5.08191e-30	Ccdc63
Col5a3	122.318	1.90692	0.210506	9.05872	1.3199e-19	3.48336e-18	Col5a3
March11	3585.3	1.90477	0.188105	10.1261	4.23158e-24	1.55201e-22	March11
2700069I18Rik	314.209	1.90394	0.19089	9.974	1.98084e-23	6.85497e-22	2700069I18Rik
Cftr	105.86	1.90101	0.189675	10.0225	1.21396e-23	4.29814e-22	Cftr
Cd1d1	250.739	1.90096	0.192659	9.86698	5.78838e-23	1.94055e-21	Cd1d1
Renbp	52.6774	1.89783	0.235731	8.05083	8.22316e-16	1.59671e-14	Renbp
Wnt5b	58.3168	1.89728	0.272671	6.95813	3.44808e-12	4.85128e-11	Wnt5b
Bace2	257.811	1.89629	0.266805	7.10742	1.18233e-12	1.74952e-11	Bace2
Hpn	18.3028	1.89609	0.375983	5.04303	4.58226e-07	3.39493e-06	Hpn
Ccdc36	34.8699	1.89519	0.420638	4.50551	6.62128e-06	4.01432e-05	Ccdc36
1700123K08Rik	17.4566	1.89323	1.36488	1.3871	0.16541	0.290524	1700123K08Rik
Fam64a	154.977	1.88862	0.267897	7.04979	1.79188e-12	2.59774e-11	Fam64a
Gpr137b	827.368	1.88835	0.136947	13.789	2.97051e-43	2.63369e-41	Gpr137b
Spp1	10056.4	1.88559	0.298962	6.30713	2.84265e-10	3.25116e-09	Spp1
Areg	28.9724	1.8809	0.507898	3.70331	0.000212801	0.000963465	Areg
Ccl5	32.1863	1.88017	1.34886	1.39389	0.16335	0.287659	Ccl5
Hist1h2bc	1209.75	1.87923	0.314972	5.96633	2.42647e-09	2.4523e-08	Hist1h2bc
1700013F07Rik	33.1082	1.87816	0.298084	6.30079	2.96127e-10	3.36765e-09	1700013F07Rik
Sspo	20.5385	1.87512	0.385355	4.86594	1.13911e-06	7.89688e-06	Sspo
Sdc2	1062.97	1.87313	0.151801	12.3394	5.55599e-35	3.45534e-33	Sdc2
Srpk3	45.8427	1.86173	0.236178	7.88274	3.20279e-15	5.96002e-14	Srpk3
Dcbld1	248.638	1.86152	0.103303	18.0201	1.356e-72	3.26901e-70	Dcbld1
Rnf122	195.286	1.85856	0.209139	8.88672	6.29385e-19	1.5742e-17	Rnf122
Gm43636	20.0313	1.85656	0.491059	3.78073	0.00015637	0.000732882	Gm43636
Pnrc2	1483.56	1.85374	0.148605	12.4742	1.03197e-35	6.68939e-34	Pnrc2
Ces5a	75.6398	1.84996	0.184486	10.0276	1.15239e-23	4.08688e-22	Ces5a
Gm43252	31.5203	1.84907	0.315369	5.86319	4.54065e-09	4.42636e-08	Gm43252
Tpm4	3427.76	1.84869	0.0943796	19.5878	1.96463e-85	7.26777e-83	Tpm4
Tmem123	13.3199	1.84764	0.517308	3.57165	0.000354741	0.00151922	Tmem123
Snhg15	725.427	1.84633	0.130193	14.1815	1.19325e-45	1.19081e-43	Snhg15
B3gnt5	115.949	1.84535	0.253491	7.27973	3.34482e-13	5.21559e-12	B3gnt5
Zfas1	9351.69	1.84326	0.172086	10.7113	9.00988e-27	3.8586e-25	Zfas1
Pdlim3	17.612	1.8404	0.321378	5.7266	1.02461e-08	9.58329e-08	Pdlim3
Rhoq	2641.77	1.83965	0.0872851	21.0763	1.31309e-98	6.40308e-96	Rhoq
Doc2b	58.7833	1.83932	0.309547	5.94197	2.81623e-09	2.81571e-08	Doc2b
Scpep1	456.178	1.83914	0.115339	15.9455	3.06174e-57	4.76034e-55	Scpep1
Lamc2	27.4913	1.83625	0.295745	6.20891	5.33531e-10	5.85846e-09	Lamc2
Cnbd2	525.637	1.83586	0.246788	7.43903	1.01424e-13	1.66118e-12	Cnbd2
Sh2d3c	729.94	1.83552	0.159993	11.4725	1.81404e-30	9.35625e-29	Sh2d3c
Syngr2	15.4348	1.83436	0.554379	3.30885	0.000936794	0.00364841	Syngr2
Cald1	431.549	1.83046	0.130887	13.985	1.92546e-44	1.80405e-42	Cald1
Zscan2	279.438	1.83003	0.143978	12.7105	5.17161e-37	3.51146e-35	Zscan2
Smox	381.377	1.82905	0.210597	8.68508	3.78462e-18	8.91359e-17	Smox
Gm12927	14.7835	1.8259	0.395039	4.62209	3.79895e-06	2.41727e-05	Gm12927
Gfpt2	12.2478	1.82416	0.449581	4.05747	4.96074e-05	0.000257407	Gfpt2
Insm2	20.2051	1.82336	0.341929	5.33257	9.683e-08	7.98584e-07	Insm2
6330409D20Rik	275.027	1.8232	0.270913	6.72982	1.69869e-11	2.21563e-10	6330409D20Rik
Ifrd1	3879.16	1.81945	0.0982628	18.5162	1.5287e-76	4.31577e-74	Ifrd1
Bub1b	39.6378	1.81883	0.485774	3.74419	0.00018098	0.000834539	Bub1b
H2-T23	381.925	1.81866	0.287124	6.33405	2.38801e-10	2.75617e-09	H2-T23
Tex14	232.381	1.81631	0.162702	11.1634	6.16069e-29	2.92442e-27	Tex14
Anln	14.2642	1.8143	0.364014	4.98413	6.22406e-07	4.50551e-06	Anln
Elmsan1	157.177	1.8133	0.327793	5.53183	3.169e-08	2.7855e-07	Elmsan1
Far2os2	52.4437	1.81319	0.294564	6.15551	7.48385e-10	8.06974e-09	Far2os2
2900026A02Rik	604.231	1.81245	0.139728	12.9713	1.78061e-38	1.29948e-36	2900026A02Rik
Cryba4	67.3469	1.81002	0.321779	5.62504	1.85468e-08	1.67624e-07	Cryba4
Trim54	31.0624	1.80494	1.44887	1.24575	0.212854	0.351252	Trim54
Spry2	451.393	1.80492	0.38247	4.71912	2.36869e-06	1.55802e-05	Spry2
Ly96	255.883	1.80477	0.145197	12.4298	1.80031e-35	1.14963e-33	Ly96
Padi3	14.2018	1.80438	1.20506	1.49733	0.134307	0.247993	Padi3
Fermt3	10.1329	1.80041	0.485617	3.70747	0.000209343	0.000949011	Fermt3
Epb41l4aos	1137.7	1.79749	0.254386	7.06603	1.59434e-12	2.33184e-11	Epb41l4aos
Ptpn22	620.045	1.78671	0.116922	15.2811	1.02124e-52	1.36098e-50	Ptpn22
Zfp945	1622.19	1.78271	0.20654	8.63132	6.065e-18	1.40987e-16	Zfp945
C430014B12Rik	27.9717	1.78149	0.278209	6.40341	1.51948e-10	1.79033e-09	C430014B12Rik
A830029E22Rik	23.0684	1.78082	0.304602	5.84639	5.02364e-09	4.87725e-08	A830029E22Rik
Hhipl1	499.602	1.78069	0.171138	10.405	2.35273e-25	9.41795e-24	Hhipl1
Gm37868	10.7473	1.78058	0.592074	3.00736	0.00263524	0.00914322	Gm37868
Gm44900	15.8799	1.77557	0.336799	5.27191	1.35014e-07	1.08538e-06	Gm44900
Btbd19	154.911	1.77491	0.198564	8.93873	3.93664e-19	1.00314e-17	Btbd19
Atf4	16155.8	1.77286	0.212569	8.34019	7.41727e-17	1.57258e-15	Atf4
Myl1	19.892	1.77064	0.33	5.36558	8.06885e-08	6.74952e-07	Myl1
B230209E15Rik	1722.04	1.76775	0.124682	14.1781	1.25136e-45	1.23729e-43	B230209E15Rik
Timm8a1	83.8019	1.76187	0.286799	6.14322	8.08627e-10	8.68364e-09	Timm8a1
Cdr2	1125.74	1.75731	0.0860077	20.432	8.68207e-93	4.13961e-90	Cdr2
Eprs	8490.76	1.75705	0.17616	9.9742	1.97687e-23	6.85231e-22	Eprs
Matn2	88.1012	1.75315	0.516661	3.39323	0.000690748	0.00277853	Matn2
Gm37079	45.4699	1.75268	0.343206	5.10677	3.27704e-07	2.48277e-06	Gm37079
Gm42902	6131.67	1.75201	0.598264	2.92849	0.00340613	0.0114477	Gm42902
Slc6a8	3367.59	1.75182	0.195759	8.94886	3.59173e-19	9.16339e-18	Slc6a8
Tyw5	1595.59	1.74728	0.123371	14.1628	1.55622e-45	1.53166e-43	Tyw5
Thbs1	25.5298	1.74687	0.398005	4.38906	1.13844e-05	6.66841e-05	Thbs1
Zbtb42	78.7569	1.74547	0.334741	5.2144	1.84408e-07	1.44827e-06	Zbtb42
Arhgef3	608.513	1.74435	0.169105	10.3152	6.01325e-25	2.35869e-23	Arhgef3
Mtmr11	661.459	1.74273	0.145894	11.9451	6.8853e-33	3.92902e-31	Mtmr11
Tor3a	171.294	1.73961	0.238174	7.30394	2.79465e-13	4.38639e-12	Tor3a
Dusp1	5106.56	1.73844	0.0988781	17.5816	3.40697e-69	7.7766e-67	Dusp1
Map2k3	728.401	1.73838	0.108901	15.963	2.31368e-57	3.65017e-55	Map2k3
Nox4	98.9115	1.73593	0.252096	6.88597	5.7395e-12	7.85876e-11	Nox4
Cln8	1224.03	1.73566	0.11949	14.5256	8.33874e-48	9.36733e-46	Cln8
Gm2237	59.5907	1.73343	0.219597	7.8937	2.9335e-15	5.47792e-14	Gm2237
Tcn2	133.418	1.7313	0.252791	6.84874	7.4502e-12	1.0098e-10	Tcn2
Mcam	251.545	1.728	0.367873	4.69727	2.63659e-06	1.72052e-05	Mcam
Nup62	1380.68	1.72789	0.109101	15.8375	1.71547e-56	2.55605e-54	Nup62
Trim17	72.8593	1.72459	0.222827	7.73958	9.97439e-15	1.76868e-13	Trim17
Metrn	59.4601	1.72227	0.27725	6.21198	5.23209e-10	5.74807e-09	Metrn
Mafk	182.154	1.72198	0.442424	3.89216	9.93558e-05	0.000485709	Mafk
Fam229a	849.4	1.72172	0.23714	7.26036	3.86067e-13	5.98948e-12	Fam229a
Ankrd35	140.521	1.71764	0.323992	5.30148	1.14868e-07	9.35161e-07	Ankrd35
Ppp1r15a	1658.16	1.71641	0.162782	10.5443	5.39935e-26	2.21932e-24	Ppp1r15a
Mthfd1l	272.865	1.71353	0.293335	5.84156	5.17132e-09	5.01382e-08	Mthfd1l
Gm13849	642.262	1.71343	0.35051	4.8884	1.01661e-06	7.10038e-06	Gm13849
Mettl21a	857.964	1.71153	0.175713	9.74047	2.02619e-22	6.45012e-21	Mettl21a
Cd44	362.505	1.7103	0.342291	4.99661	5.83462e-07	4.24508e-06	Cd44
Rhbdd1	147.765	1.70984	0.189706	9.01309	2.00324e-19	5.20987e-18	Rhbdd1
Tg	20.6021	1.70964	0.362126	4.72113	2.34537e-06	1.54431e-05	Tg
Scx	654.086	1.70883	0.130023	13.1425	1.87964e-39	1.43522e-37	Scx
Tnnc1	776.809	1.707	0.167021	10.2202	1.60959e-24	6.08018e-23	Tnnc1
Csrp1	1477.01	1.70242	0.208743	8.15557	3.47532e-16	6.94934e-15	Csrp1
Trpm1	16.0006	1.70021	0.47536	3.57667	0.000348	0.00149364	Trpm1
Mrc2	13.3068	1.6996	0.373009	4.55646	5.20232e-06	3.23071e-05	Mrc2
Zfand2b	4310.8	1.6985	0.212109	8.00771	1.16868e-15	2.24486e-14	Zfand2b
Qrfpr	320.005	1.69769	0.24852	6.8312	8.42087e-12	1.13634e-10	Qrfpr
K230015D01Rik	86.0749	1.68775	0.22087	7.64137	2.14916e-14	3.71274e-13	K230015D01Rik
Arl14ep	1069.4	1.68513	0.210173	8.01782	1.07635e-15	2.06936e-14	Arl14ep
Dgat2	1019.84	1.68392	0.231844	7.26314	3.78193e-13	5.87325e-12	Dgat2
Rab39b	3173.89	1.68334	0.118284	14.2313	5.85667e-46	5.9274e-44	Rab39b
Slc4a11	57.4433	1.68307	0.279535	6.02097	1.7337e-09	1.78409e-08	Slc4a11
Gm26873	10.0816	1.68182	1.30375	1.28999			Gm26873
Herc6	104.993	1.68096	0.217572	7.72601	1.10968e-14	1.95961e-13	Herc6
Sqstm1	17546.1	1.67877	0.159022	10.5568	4.72431e-26	1.94558e-24	Sqstm1
Twist1	10.4191	1.67688	0.528151	3.175	0.00149837	0.00557273	Twist1
Krtcap2	12732.4	1.67265	0.158319	10.5651	4.32423e-26	1.7946e-24	Krtcap2
Rps6kl1	1422.18	1.67104	0.168664	9.90754	3.86051e-23	1.30855e-21	Rps6kl1
Arhgap33	1075.19	1.669	0.118997	14.0256	1.08656e-44	1.03614e-42	Arhgap33
Dok5	4294.33	1.66563	0.128151	12.9974	1.26629e-38	9.33661e-37	Dok5
Elmo3	126.723	1.66497	0.142413	11.6911	1.41467e-31	7.68436e-30	Elmo3
Clu	18600.9	1.66465	0.147388	11.2943	1.40036e-29	6.89132e-28	Clu
Tom1	40.9583	1.66211	0.299943	5.5414	3.00057e-08	2.64395e-07	Tom1
Sertad1	1406.49	1.6617	0.21688	7.66188	1.83234e-14	3.18854e-13	Sertad1
Pex11a	388.783	1.65896	0.125383	13.2311	5.80025e-40	4.57538e-38	Pex11a
Lbh	945.713	1.65722	0.110807	14.9558	1.42697e-50	1.78006e-48	Lbh
Ccnf	40.5231	1.65293	0.340775	4.85049	1.23155e-06	8.46928e-06	Ccnf
Rab15	3435.62	1.65194	0.184843	8.937	3.99876e-19	1.01656e-17	Rab15
Prss53	32.4026	1.65193	0.230865	7.15536	8.34508e-13	1.25474e-11	Prss53
Kbtbd12	30.3438	1.65003	0.337047	4.89555	9.8029e-07	6.86907e-06	Kbtbd12
Gm30075	10.3866	1.65	0.472204	3.49426	0.000475373	0.0019805	Gm30075
Kif14	10.079	1.64804	0.468507	3.51765	0.00043539	0.00182849	Kif14
Nmnat3	203.755	1.64554	0.142071	11.5826	5.05162e-31	2.68286e-29	Nmnat3
Scd3	146.985	1.64505	0.242397	6.78658	1.1482e-11	1.52449e-10	Scd3
Fgl2	13.1566	1.64496	0.655537	2.50933	0.0120962	0.0346232	Fgl2
Tgm4	14.2418	1.64438	0.366284	4.48937	7.14328e-06	4.3004e-05	Tgm4
Gm44836	26.7118	1.63896	0.267149	6.13499	8.51634e-10	9.1181e-09	Gm44836
Zfand5	18201.6	1.63557	0.13008	12.5735	2.95241e-36	1.95515e-34	Zfand5
Igsf9	54.6294	1.63531	0.226502	7.21984	5.20474e-13	7.93694e-12	Igsf9
Gpr83	322.409	1.63523	0.247509	6.60675	3.92852e-11	4.92204e-10	Gpr83
Gm38056	28.1496	1.63271	0.509017	3.20757	0.00133862	0.00503355	Gm38056
Gm45836	13.3518	1.62958	0.442973	3.67873	0.000234395	0.00105169	Gm45836
Mrm1	585.861	1.62886	0.178588	9.12075	7.46058e-20	2.00594e-18	Mrm1
Pbdc1	3042.3	1.62842	0.17754	9.17215	4.6368e-20	1.26574e-18	Pbdc1
Aebp1	64.1748	1.62775	0.190269	8.55501	1.17862e-17	2.67038e-16	Aebp1
CT030173.1	66.2618	1.62708	0.215772	7.54076	4.67249e-14	7.84452e-13	CT030173.1
Gm26590	20.9835	1.62703	0.360672	4.51112	6.44876e-06	3.91968e-05	Gm26590
Zbtb21	607.841	1.62409	0.274806	5.90994	3.42228e-09	3.38069e-08	Zbtb21
Smad3	20.3432	1.62403	0.337516	4.81171	1.49648e-06	1.01641e-05	Smad3
Ccdc105	14.9314	1.62403	0.374309	4.33873	1.4331e-05	8.24136e-05	Ccdc105
Foxq1	24.9741	1.62273	0.344007	4.71714	2.39181e-06	1.57178e-05	Foxq1
Hspb1	9357.81	1.62248	0.190796	8.50375	1.83567e-17	4.09845e-16	Hspb1
Itpkc	190.461	1.62233	0.266857	6.07941	1.20627e-09	1.2619e-08	Itpkc
Ifi44	41.6906	1.62091	0.635287	2.55146	0.0107273	0.031247	Ifi44
Prnp	32682	1.62044	0.136751	11.8496	2.16276e-32	1.20844e-30	Prnp
4930415F15Rik	56.7074	1.61856	0.293727	5.51043	3.57957e-08	3.12971e-07	4930415F15Rik
Thnsl2	266.915	1.61657	0.264	6.12339	9.16063e-10	9.73987e-09	Thnsl2
Lrrc10b	247.62	1.61446	0.141156	11.4374	2.71835e-30	1.39533e-28	Lrrc10b
Arhgef16	11.682	1.61428	0.399952	4.03618	5.43274e-05	0.000280339	Arhgef16
Rftn1	30.1904	1.61347	0.248752	6.48626	8.79917e-11	1.06423e-09	Rftn1
Fmn1	782.582	1.61258	0.174912	9.21936	2.98866e-20	8.24225e-19	Fmn1
Msc	111.083	1.61178	0.367733	4.38301	1.17051e-05	6.84875e-05	Msc
Snhg7	1333.05	1.61174	0.18914	8.5214	1.57642e-17	3.54545e-16	Snhg7
Cd82	15.5072	1.6095	0.505638	3.18311	0.00145704	0.00543126	Cd82
Cdk15	946.874	1.60916	0.262432	6.13173	8.69307e-10	9.28877e-09	Cdk15
Gm16796	24.78	1.60832	0.319258	5.03769	4.7118e-07	3.48248e-06	Gm16796
Trabd2b	24.4407	1.60461	0.477152	3.36289	0.000771314	0.0030698	Trabd2b
MSTRG.15433	103.433	1.60265	0.314521	5.0955	3.47816e-07	2.62403e-06	MSTRG.15433
Klf15	123.781	1.60244	0.21501	7.45287	9.13328e-14	1.50164e-12	Klf15
Ndrg1	879.653	1.60212	0.131222	12.2092	2.77739e-34	1.69777e-32	Ndrg1
2010111I01Rik	3565.73	1.60184	0.083202	19.2524	1.34802e-82	4.3823e-80	2010111I01Rik
Lhfpl2	835.615	1.60183	0.188349	8.50454	1.82313e-17	4.07469e-16	Lhfpl2
Tmprss6	120.424	1.60003	0.305461	5.23807	1.62264e-07	1.28518e-06	Tmprss6
6430628N08Rik	57.3373	1.59884	0.480848	3.32504	0.000884048	0.00346703	6430628N08Rik
Tbc1d31	326.066	1.59587	0.221804	7.19495	6.24857e-13	9.48156e-12	Tbc1d31
1500002C15Rik	87.2034	1.59295	0.163337	9.75251	1.79969e-22	5.75473e-21	1500002C15Rik
Slc19a3	19.029	1.59186	0.354591	4.48928	7.14652e-06	4.30114e-05	Slc19a3
Rell1	260.072	1.5878	0.185329	8.56743	1.05823e-17	2.4129e-16	Rell1
Prrxl1	132.092	1.58595	0.205238	7.7274	1.09766e-14	1.94159e-13	Prrxl1
Xpot	1163.47	1.58117	0.22405	7.05722	1.69872e-12	2.47607e-11	Xpot
S100a11	46.5896	1.58056	0.361676	4.3701	1.24192e-05	7.22719e-05	S100a11
Fchsd1	183.469	1.57924	0.176248	8.96031	3.23765e-19	8.27973e-18	Fchsd1
Maff	255.791	1.57904	0.228037	6.92451	4.37494e-12	6.08353e-11	Maff
Camk1	20671.8	1.57877	0.278633	5.66613	1.46058e-08	1.34153e-07	Camk1
Creb3l4	19.1324	1.57762	0.334543	4.71574	2.40832e-06	1.58118e-05	Creb3l4
Snhg7os	19.1432	1.5772	0.861392	1.83099	0.0671018	0.143629	Snhg7os
Serpinh1	56.3634	1.57662	0.204425	7.71245	1.23429e-14	2.17251e-13	Serpinh1
Dnajb5	647.072	1.57383	0.143647	10.9563	6.19967e-28	2.76549e-26	Dnajb5
Slc8b1	82.8411	1.57121	0.190803	8.23475	1.79938e-16	3.70513e-15	Slc8b1
Msn	191.812	1.56947	0.245699	6.38775	1.68341e-10	1.97136e-09	Msn
Rgs20	817.036	1.56546	0.152093	10.2928	7.59325e-25	2.95682e-23	Rgs20
Dusp8	2569.68	1.56396	0.349316	4.4772	7.56294e-06	4.53904e-05	Dusp8
Lars	2388.36	1.56275	0.184234	8.48239	2.20612e-17	4.88993e-16	Lars
MSTRG.8093	19.0691	1.56229	0.391942	3.98602	6.71907e-05	0.000340251	MSTRG.8093
Gm3604	59.3123	1.56158	0.504076	3.09791	0.00194891	0.00701254	Gm3604
AC126459.4	12.6274	1.55765	0.381154	4.08665	4.37637e-05	0.000229583	AC126459.4
Fam53c	845.637	1.55583	0.204917	7.59248	3.13851e-14	5.35294e-13	Fam53c
Sat1	3873.25	1.55579	0.162214	9.59097	8.72643e-22	2.64082e-20	Sat1
Iah1	2857.03	1.55551	0.189925	8.19012	2.60956e-16	5.30719e-15	Iah1
Tmem268	556.911	1.55452	0.175452	8.86011	7.9932e-19	1.98268e-17	Tmem268
Nfkbil1	1463.8	1.55436	0.099113	15.6827	1.98638e-55	2.86039e-53	Nfkbil1
Ttc39aos1	698.938	1.5532	0.159763	9.72191	2.43188e-22	7.63958e-21	Ttc39aos1
Dclk3	43.4991	1.551	0.414225	3.74434	0.00018087	0.000834247	Dclk3
Gm6277	23.5706	1.55075	0.295763	5.24324	1.57779e-07	1.25243e-06	Gm6277
Rnf213	71.1154	1.55023	0.241047	6.43126	1.26554e-10	1.50102e-09	Rnf213
N4bp2l1	1616.62	1.55021	0.104564	14.8255	1.00254e-49	1.22917e-47	N4bp2l1
Gm37390	21.558	1.54874	0.323831	4.78255	1.73083e-06	1.16399e-05	Gm37390
Abca1	92.2909	1.54668	0.407854	3.79225	0.000149291	0.000702145	Abca1
Fam110c	348.485	1.54379	0.122603	12.5917	2.34508e-36	1.56261e-34	Fam110c
Cyth4	18.3643	1.54292	0.403278	3.82595	0.00013027	0.000620851	Cyth4
Gas5	36514.7	1.54128	0.183885	8.38173	5.21553e-17	1.12354e-15	Gas5
Marcksl1	14500	1.54113	0.306139	5.0341	4.80089e-07	3.54345e-06	Marcksl1
Bcl6	75.307	1.53879	0.384592	4.00109	6.3052e-05	0.000321723	Bcl6
Slc6a2	10.4945	1.53852	0.6625	2.3223	0.0202169	0.0534805	Slc6a2
Eif2s2	16399.3	1.53826	0.159355	9.65308	4.77016e-22	1.46842e-20	Eif2s2
Popdc2	30.273	1.53763	0.248732	6.18187	6.33457e-10	6.86677e-09	Popdc2
Gm26902	38.1197	1.53645	0.350933	4.37817	1.19679e-05	6.98917e-05	Gm26902
Eif3c	9744.05	1.5353	0.206622	7.43046	1.08223e-13	1.76581e-12	Eif3c
Adcyap1	1216.69	1.53475	0.226619	6.7724	1.26667e-11	1.67145e-10	Adcyap1
Pea15a	17403.3	1.53363	0.302352	5.07232	3.92991e-07	2.93798e-06	Pea15a
Abca8b	247.795	1.53273	0.164977	9.29057	1.53463e-20	4.32113e-19	Abca8b
Hfm1	117.508	1.53191	0.181551	8.43792	3.23025e-17	7.06506e-16	Hfm1
Rhoc	10650.7	1.53185	0.29452	5.20117	1.98038e-07	1.54682e-06	Rhoc
C1ql2	829.663	1.53123	0.635568	2.40924	0.015986	0.0438669	C1ql2
Sap30	1145.38	1.53107	0.135171	11.3269	9.65602e-30	4.81813e-28	Sap30
Adpgk	905.862	1.53103	0.123312	12.416	2.14028e-35	1.35463e-33	Adpgk
Adgrg2	297.071	1.52782	0.176559	8.65332	5.00217e-18	1.17169e-16	Adgrg2
Casp7	62.8806	1.52728	0.194055	7.87034	3.53682e-15	6.56453e-14	Casp7
Rnd1	4736.44	1.52649	0.285165	5.35301	8.65019e-08	7.18817e-07	Rnd1
3100002H09Rik	33.983	1.52589	0.31523	4.84055	1.29482e-06	8.86743e-06	3100002H09Rik
Aars	5656.11	1.52399	0.249951	6.09717	1.07965e-09	1.13498e-08	Aars
Oxt	22.638	1.52391	0.302679	5.03475	4.78478e-07	3.53277e-06	Oxt
Eef2k	448.867	1.51672	0.17895	8.47566	2.33744e-17	5.16501e-16	Eef2k
Gm12981	64.4992	1.51667	0.21555	7.03626	1.97471e-12	2.84358e-11	Gm12981
Fgf5	13.699	1.5156	0.37419	4.05036	5.11394e-05	0.000264907	Fgf5
Mpped1	34.4068	1.51502	0.241409	6.27572	3.48023e-10	3.92184e-09	Mpped1
Exoc3l4	27.9055	1.51466	0.310308	4.88114	1.05474e-06	7.35475e-06	Exoc3l4
Fibin	1270.81	1.51295	0.123427	12.2579	1.52463e-34	9.37322e-33	Fibin
Gucy2g	15.6519	1.51273	0.384057	3.93882	8.18828e-05	0.000408007	Gucy2g
Gm37297	432.301	1.50944	0.333534	4.52561	6.02223e-06	3.68023e-05	Gm37297
Chka	5196.92	1.50652	0.102809	14.6536	1.27722e-48	1.48935e-46	Chka
Gadd45g	9775.76	1.50591	0.123498	12.1938	3.35403e-34	2.03841e-32	Gadd45g
MSTRG.7718	3536.7	1.50485	0.659749	2.28095	0.0225515	0.0586149	MSTRG.7718
Fzd6	16.3858	1.50484	0.330455	4.55383	5.26782e-06	3.26477e-05	Fzd6
Spag6	15.5874	1.50456	0.398758	3.77312	0.000161219	0.000752963	Spag6
Tnip2	221.304	1.50351	0.158195	9.50411	2.01759e-21	6.00407e-20	Tnip2
Nfil3	1345.61	1.50337	0.0815969	18.4243	8.38497e-76	2.30651e-73	Nfil3
Tspan18	266.834	1.49768	0.113452	13.201	8.66178e-40	6.68515e-38	Tspan18
Tmem43	1261.65	1.49748	0.143161	10.4601	1.31672e-25	5.34058e-24	Tmem43
Klrb1	16.3422	1.49388	0.329821	4.52936	5.9163e-06	3.62169e-05	Klrb1
A330040F15Rik	653.951	1.49359	0.19047	7.84159	4.44859e-15	8.17901e-14	A330040F15Rik
Nr1h3	128.327	1.49318	0.282272	5.28986	1.22408e-07	9.90339e-07	Nr1h3
Ormdl3	4258.1	1.49178	0.105976	14.0765	5.29396e-45	5.11654e-43	Ormdl3
Mroh7	15.2046	1.49037	0.382075	3.90071	9.59096e-05	0.000470793	Mroh7
Gm22731	39.6631	1.48845	1.07407	1.38581	0.165805	0.291003	Gm22731
Ung	187.525	1.48433	0.145664	10.1901	2.19621e-24	8.19512e-23	Ung
Scara3	46.004	1.48354	0.25859	5.73703	9.63511e-09	9.04731e-08	Scara3
Mob3c	188.445	1.48229	0.16466	9.00212	2.21393e-19	5.73004e-18	Mob3c
Akap2	24.4373	1.48073	0.380507	3.89147	9.96403e-05	0.000486878	Akap2
Ccer2	405.554	1.48012	0.208314	7.10522	1.20128e-12	1.77389e-11	Ccer2
Kcna6	5008.29	1.47927	0.101799	14.5313	7.67911e-48	8.67173e-46	Kcna6
Rchy1	5106.47	1.47743	0.180809	8.17122	3.05282e-16	6.15614e-15	Rchy1
MSTRG.18616	200.469	1.47531	0.344848	4.27813	1.88469e-05	0.000105969	MSTRG.18616
Brms1	1237.38	1.47254	0.19409	7.58688	3.27696e-14	5.5802e-13	Brms1
Gm43549	21.3905	1.47178	0.427684	3.44128	0.000578966	0.00236976	Gm43549
Tal2	11.7499	1.47095	0.472413	3.11369	0.0018476	0.00669745	Tal2
Pgf	40.4744	1.46939	0.232714	6.31413	2.71678e-10	3.12219e-09	Pgf
Gbp3	54.4129	1.46804	0.624731	2.34988	0.0187795	0.050191	Gbp3
Ccl12	22.5215	1.46804	0.702377	2.0901	0.0366091	0.0878126	Ccl12
Aim1	97.6729	1.46628	0.221287	6.62616	3.44539e-11	4.35618e-10	Aim1
Cpox	1645.68	1.46585	0.0871073	16.8281	1.51887e-63	2.88397e-61	Cpox
Gm3667	55.5146	1.46549	0.35848	4.08808	4.34964e-05	0.000228293	Gm3667
Rhoj	292.304	1.4652	0.145839	10.0467	9.50264e-24	3.38686e-22	Rhoj
Fam214b	759.987	1.46431	0.244459	5.98999	2.09851e-09	2.13797e-08	Fam214b
Bbs9	300.677	1.46265	0.160161	9.13236	6.70198e-20	1.81792e-18	Bbs9
Gpr137c	98.5881	1.46057	0.340568	4.28863	1.79777e-05	0.000101298	Gpr137c
A530013C23Rik	13.3418	1.46028	0.498944	2.92675	0.00342529	0.0114995	A530013C23Rik
Serinc2	158.795	1.46023	0.274064	5.32807	9.92641e-08	8.17272e-07	Serinc2
Lct	372.66	1.45965	0.259128	5.63293	1.7717e-08	1.6053e-07	Lct
Gm43890	94.9387	1.45921	0.228886	6.37527	1.82639e-10	2.12972e-09	Gm43890
Neat1	53.0783	1.45854	0.421626	3.45932	0.000541549	0.00223323	Neat1
BC018473	20.4821	1.45799	0.544897	2.67571	0.00745718	0.0227695	BC018473
Fam129b	320.48	1.4577	0.247301	5.89442	3.75993e-09	3.69552e-08	Fam129b
MSTRG.3047	49.5291	1.45519	0.474023	3.06988	0.00214145	0.00762733	MSTRG.3047
4930524B15Rik	11.9046	1.45289	0.436173	3.33101	0.000865326	0.00340419	4930524B15Rik
Por	3061.09	1.45231	0.21211	6.84698	7.54256e-12	1.02039e-10	Por
Myc	248.914	1.45183	0.167899	8.64702	5.28597e-18	1.23681e-16	Myc
Tram2	17.8592	1.45126	0.364596	3.98047	6.87801e-05	0.000347316	Tram2
Fam135b	286.821	1.45033	0.141271	10.2663	9.99737e-25	3.84415e-23	Fam135b
Xbp1	5163.17	1.44926	0.265439	5.45986	4.76501e-08	4.1043e-07	Xbp1
Eif2ak3	322.86	1.44859	0.176845	8.19128	2.58461e-16	5.26143e-15	Eif2ak3
Hebp1	849.414	1.44794	0.177499	8.15746	3.42137e-16	6.86065e-15	Hebp1
Gm19552	14.3695	1.44713	0.335056	4.31906	1.56697e-05	8.94413e-05	Gm19552
1700101I11Rik	378.012	1.44639	0.183309	7.89045	3.01109e-15	5.6179e-14	1700101I11Rik
Csrnp1	564.489	1.44415	0.378069	3.8198	0.00013356	0.000634785	Csrnp1
Gm14964	76.7216	1.44149	0.262171	5.4983	3.83471e-08	3.33648e-07	Gm14964
Plekha4	16.9412	1.44082	0.311623	4.6236	3.77133e-06	2.40139e-05	Plekha4
MSTRG.16392	17.7929	1.43821	0.422757	3.40198	0.000669007	0.00270324	MSTRG.16392
Cby3	17.906	1.43785	0.314886	4.56626	4.96505e-06	3.09052e-05	Cby3
Taf15	2937.96	1.43676	0.0830469	17.3006	4.65638e-67	1.01946e-64	Taf15
Smad1	1619.53	1.43262	0.0598672	23.9299	1.49457e-126	2.00422e-123	Smad1
Lamb3	104.319	1.42986	0.32285	4.42887	9.473e-06	5.60233e-05	Lamb3
Xylt1	193.207	1.42788	0.182994	7.80285	6.05221e-15	1.09491e-13	Xylt1
Gm37651	23.5432	1.42693	0.346693	4.11583	3.85795e-05	0.000204689	Gm37651
Zfp984	91.282	1.42628	0.213917	6.66745	2.60291e-11	3.33023e-10	Zfp984
Rnf185	1196.17	1.42614	0.102727	13.8827	8.06025e-44	7.35918e-42	Rnf185
Stx3	1440.02	1.4261	0.118832	12.001	3.50925e-33	2.01322e-31	Stx3
Gas6	6150.43	1.42444	0.129214	11.0239	2.93123e-28	1.34673e-26	Gas6
Gm17660	26.5679	1.42436	0.239286	5.95257	2.6397e-09	2.65156e-08	Gm17660
Slc38a7	620.295	1.4223	0.137371	10.3537	4.02559e-25	1.58774e-23	Slc38a7
1700007B14Rik	13.8959	1.42141	0.470853	3.0188	0.0025378	0.0088524	1700007B14Rik
Eif1	93898.6	1.41884	0.133819	10.6027	2.89512e-26	1.20383e-24	Eif1
Rasl10a	129.585	1.41824	0.201944	7.02293	2.17266e-12	3.11192e-11	Rasl10a
Il17ra	23.9894	1.41797	0.291721	4.8607	1.16973e-06	8.08821e-06	Il17ra
Derl1	3010.4	1.4175	0.0831685	17.0437	3.89437e-65	7.88279e-63	Derl1
Iqgap2	26.2786	1.41699	0.389019	3.64248	0.000270023	0.00119137	Iqgap2
Piezo1	15.0099	1.41625	0.590853	2.39695	0.016532	0.0451401	Piezo1
Wdr45	3286.94	1.41586	0.288184	4.91304	8.96745e-07	6.32913e-06	Wdr45
Lmo1	5296.06	1.41556	0.217669	6.50325	7.8601e-11	9.54422e-10	Lmo1
Col4a4	39.2749	1.41314	0.276903	5.10336	3.33683e-07	2.52362e-06	Col4a4
Gm42809	13.2472	1.41212	0.479911	2.94247	0.0032561	0.0110194	Gm42809
Otulin	1563.05	1.41031	0.167391	8.42525	3.59995e-17	7.84965e-16	Otulin
Snhg17	248.133	1.4097	0.121139	11.637	2.67182e-31	1.43676e-29	Snhg17
Gm19719	10.7876	1.40625	0.372648	3.77368	0.00016086	0.000751615	Gm19719
Vash2	145.714	1.40619	0.316055	4.44919	8.61929e-06	5.12003e-05	Vash2
Postn	105.314	1.40429	0.452813	3.10125	0.00192708	0.00694214	Postn
Ifih1	36.9173	1.4042	0.529084	2.65403	0.00795377	0.0240836	Ifih1
Gm26520	12.1992	1.40328	0.417256	3.36311	0.000770708	0.00306796	Gm26520
Plcl1	286.831	1.40179	0.214924	6.52224	6.92673e-11	8.45392e-10	Plcl1
MSTRG.13483	320.237	1.40158	0.428779	3.26878	0.00108014	0.00415108	MSTRG.13483
Ube2g2	3541.29	1.40127	0.2314	6.05564	1.39858e-09	1.45387e-08	Ube2g2
Tnik	5253.18	1.39995	0.0833791	16.7902	2.87799e-63	5.41669e-61	Tnik
Gpr151	19.0004	1.39836	0.358686	3.89857	9.6762e-05	0.000474869	Gpr151
Gm3468	53.9493	1.39667	0.443417	3.14979	0.00163391	0.00601632	Gm3468
Rasd2	2311.37	1.3966	0.0715807	19.5108	8.88281e-85	3.12442e-82	Rasd2
Tssk3	39.3004	1.39298	0.338096	4.12008	3.78742e-05	0.000201595	Tssk3
Rbms2	176.652	1.39134	0.169424	8.21216	2.17245e-16	4.44772e-15	Rbms2
Tmem98	33.1826	1.39022	0.443626	3.13378	0.00172572	0.00631537	Tmem98
Klhl4	54.3241	1.38698	0.511127	2.71356	0.0066564	0.0206506	Klhl4
Panct2	21.4082	1.38587	0.287483	4.82071	1.43048e-06	9.74671e-06	Panct2
Gm28551	48.3911	1.38522	0.197821	7.00238	2.51646e-12	3.5852e-11	Gm28551
Gm16133	90.7734	1.38305	0.672264	2.05731	0.0396568	0.0936263	Gm16133
Gtpbp2	2523.24	1.38227	0.180756	7.64716	2.05465e-14	3.55521e-13	Gtpbp2
Hspa5	17300.8	1.38021	0.103808	13.2958	2.44847e-40	1.95295e-38	Hspa5
Abcg2	357.945	1.37941	0.135067	10.2128	1.73837e-24	6.54357e-23	Abcg2
MSTRG.20892	28.3943	1.37915	0.334437	4.12379	3.72691e-05	0.000198719	MSTRG.20892
2610042L04Rik	12.5397	1.37796	0.455166	3.02738	0.00246685	0.00862876	2610042L04Rik
Reep3	678.127	1.37773	0.151179	9.11317	8.00057e-20	2.14307e-18	Reep3
Myo18b	57.8945	1.37299	0.198682	6.91049	4.82975e-12	6.68131e-11	Myo18b
Gfra1	101.829	1.37194	0.303815	4.5157	6.31068e-06	3.84337e-05	Gfra1
Tspan15	167.733	1.37185	0.173444	7.90945	2.58528e-15	4.83607e-14	Tspan15
Fam84b	17.5136	1.37131	0.43893	3.12421	0.00178283	0.00648895	Fam84b
Ascc2	262.69	1.3696	0.135264	10.1254	4.26114e-24	1.55753e-22	Ascc2
Fscn2	102.6	1.36958	0.18562	7.37843	1.60162e-13	2.57604e-12	Fscn2
Tmem251	1769.61	1.36951	0.190212	7.1999	6.02567e-13	9.14981e-12	Tmem251
Depdc7	16.7568	1.36949	0.309797	4.42061	9.84227e-06	5.81111e-05	Depdc7
Upp1	75.1181	1.3689	0.318525	4.29764	1.72628e-05	9.77025e-05	Upp1
Gm45153	429.775	1.36714	0.160966	8.49336	2.00741e-17	4.46556e-16	Gm45153
Ptpn5	574.405	1.36588	0.145364	9.39626	5.65364e-21	1.63044e-19	Ptpn5
Accs	438.514	1.36582	0.180381	7.57186	3.67927e-14	6.24051e-13	Accs
Slc22a4	88.6365	1.3645	0.191364	7.13038	1.00091e-12	1.49343e-11	Slc22a4
Gm37305	98.1668	1.36222	0.181076	7.52293	5.35608e-14	8.95016e-13	Gm37305
Perp	72.6492	1.36135	0.178933	7.60817	2.78002e-14	4.76042e-13	Perp
Dhx32	1111.21	1.3547	0.195966	6.91294	4.74705e-12	6.57538e-11	Dhx32
A230085B16Rik	77.6387	1.354	0.276565	4.89579	9.79124e-07	6.86426e-06	A230085B16Rik
Otud1	358.619	1.35303	0.228604	5.91868	3.2453e-09	3.21622e-08	Otud1
Fbxo4	609.233	1.35273	0.211924	6.38308	1.73564e-10	2.02832e-09	Fbxo4
Arhgef5	110.559	1.35199	0.272194	4.967	6.79983e-07	4.89259e-06	Arhgef5
Nlrc5	22.962	1.35122	0.690937	1.95563	0.0505089	0.11389	Nlrc5
H2-K1	4503.88	1.35034	0.722079	1.87007	0.0614743	0.133745	H2-K1
Etfbkmt	121.138	1.34864	0.173678	7.76518	8.15276e-15	1.45771e-13	Etfbkmt
Gm12454	98.7282	1.34672	0.318393	4.22975	2.33954e-05	0.000129441	Gm12454
Gm42631	22.2001	1.34591	0.361639	3.72168	0.000197899	0.000901511	Gm42631
1700069B07Rik	10.8607	1.34549	0.401912	3.34772	0.0008148	0.00322612	1700069B07Rik
Kcnk12	1439.25	1.34413	0.141329	9.51067	1.89439e-21	5.65312e-20	Kcnk12
Notch4	173.178	1.34357	0.251448	5.34334	9.12485e-08	7.55044e-07	Notch4
Nfya	177.866	1.34355	0.197566	6.80051	1.04251e-11	1.39019e-10	Nfya
Gm3558	109.57	1.34331	0.341457	3.93405	8.35272e-05	0.0004155	Gm3558
Ypel3	44328	1.34279	0.247379	5.42809	5.69615e-08	4.85757e-07	Ypel3
Sycp2	31.8135	1.34232	0.297289	4.51522	6.32497e-06	3.85098e-05	Sycp2
Cfap53	10.7521	1.34165	0.518095	2.58959	0.00960898	0.0283934	Cfap53
Mars	1570.24	1.34137	0.179302	7.48107	7.37187e-14	1.21764e-12	Mars
Uba7	16.9637	1.33847	0.567947	2.35668	0.018439	0.0494409	Uba7
Gbp7	125.572	1.33691	0.522869	2.55688	0.0105617	0.0308441	Gbp7
Dus2	1132.14	1.33621	0.200723	6.65697	2.79524e-11	3.5678e-10	Dus2
Tespa1	10.1039	1.33602	0.394204	3.38916	0.000701072	0.00281737	Tespa1
Flt3l	145.231	1.33415	0.222747	5.98953	2.10449e-09	2.14304e-08	Flt3l
Hkdc1	13.5891	1.334	0.477359	2.79454	0.00519731	0.016606	Hkdc1
Vps37c	215.81	1.3327	0.266463	5.00143	5.69059e-07	4.15156e-06	Vps37c
Helz2	10.0155	1.33005	0.449107	2.96155	0.00306099	0.0104348	Helz2
1700003F12Rik	116.42	1.3298	0.255724	5.20013	1.99145e-07	1.5549e-06	1700003F12Rik
Dusp4	432.29	1.32876	0.277506	4.78823	1.68256e-06	1.13418e-05	Dusp4
Plpp5	479.992	1.32859	0.10135	13.1089	2.92686e-39	2.20346e-37	Plpp5
Slc35e4	2043	1.32738	0.178497	7.43643	1.03439e-13	1.69161e-12	Slc35e4
Tmc4	81.6267	1.32733	0.239084	5.55174	2.82838e-08	2.50353e-07	Tmc4
Wsb1	2560.7	1.32692	0.233983	5.67101	1.41956e-08	1.30609e-07	Wsb1
Gm37407	434.88	1.32629	0.138591	9.56981	1.07097e-21	3.22283e-20	Gm37407
CT025531.1	16.3285	1.32614	0.319927	4.14513	3.39614e-05	0.000182626	CT025531.1
Eva1a	16.6325	1.32534	0.396156	3.34549	0.00082138	0.00325157	Eva1a
Gm7334	19.2416	1.3246	0.333754	3.96878	7.2241e-05	0.000363253	Gm7334
Gm15956	113.056	1.3233	0.210438	6.2883	3.20968e-10	3.62457e-09	Gm15956
Neil2	103.729	1.32164	0.14195	9.31056	1.27158e-20	3.58988e-19	Neil2
Gm26953	11.4327	1.31934	0.448657	2.94064	0.00327539	0.0110721	Gm26953
Ctnnal1	419.987	1.31736	0.179323	7.3463	2.03762e-13	3.23606e-12	Ctnnal1
Gm26606	32.235	1.31663	0.351816	3.74238	0.000182284	0.000839829	Gm26606
Abtb2	91.627	1.31596	0.29418	4.47332	7.70129e-06	4.61766e-05	Abtb2
Arpc1b	390.901	1.31584	0.223576	5.8854	3.97089e-09	3.89394e-08	Arpc1b
Upk1a	24.6922	1.31555	0.269533	4.88085	1.05628e-06	7.36306e-06	Upk1a
Barx2	43.591	1.31499	0.265415	4.95448	7.25255e-07	5.1853e-06	Barx2
4933432K03Rik	71.8008	1.3147	0.273217	4.81193	1.49478e-06	1.01558e-05	4933432K03Rik
Gnpda1	370.087	1.31461	0.150464	8.73707	2.39239e-18	5.72253e-17	Gnpda1
Timp3	363.935	1.31442	0.240229	5.47152	4.46198e-08	3.84947e-07	Timp3
Igsf10	115.214	1.31317	0.180326	7.2822	3.28416e-13	5.12472e-12	Igsf10
Nop14	2234.76	1.31268	0.108245	12.127	7.59845e-34	4.47891e-32	Nop14
Gm32856	247.079	1.31202	0.189282	6.93158	4.16157e-12	5.80186e-11	Gm32856
Rgma	554.021	1.31141	0.203551	6.44265	1.17407e-10	1.39758e-09	Rgma
Gm10371	27.6312	1.31013	0.47625	2.75093	0.00594266	0.0187152	Gm10371
Crb3	71.0127	1.30921	0.292071	4.48253	7.37643e-06	4.4333e-05	Crb3
Gm30238	15.1144	1.30902	0.335365	3.90325	9.49078e-05	0.000466195	Gm30238
Adamts1	629.912	1.30849	0.229397	5.70405	1.1699e-08	1.08711e-07	Adamts1
Slc39a6	2657.12	1.30654	0.108051	12.0918	1.16698e-33	6.84116e-32	Slc39a6
Cpa2	447.736	1.3059	0.192822	6.77257	1.26518e-11	1.67051e-10	Cpa2
Plekhh2	176.663	1.30553	0.116014	11.2533	2.23208e-29	1.08598e-27	Plekhh2
Gm9905	43.6022	1.30327	0.216596	6.01706	1.77617e-09	1.82517e-08	Gm9905
Trdc	25.4629	1.30216	0.593738	2.19316	0.0282958	0.0709084	Trdc
Fgfrl1	17.0021	1.30166	0.341825	3.80797	0.000140114	0.00066364	Fgfrl1
Trafd1	1133.2	1.30116	0.0897035	14.5051	1.12405e-47	1.25612e-45	Trafd1
Ptgir	33.8468	1.30066	0.369945	3.51583	0.000438381	0.00184069	Ptgir
Igsf9b	1724.67	1.2989	0.270449	4.80275	1.56502e-06	1.06028e-05	Igsf9b
Eps8	164.742	1.29776	0.258852	5.01354	5.34381e-07	3.91588e-06	Eps8
Smpd2	87.7351	1.29758	0.302002	4.29659	1.73448e-05	9.80888e-05	Smpd2
Hspb3	21.8049	1.29641	0.349812	3.70602	0.000210541	0.000953835	Hspb3
Zfp184	31.5954	1.29621	0.353219	3.66972	0.000242818	0.00108585	Zfp184
Myh3	141.739	1.29554	0.513968	2.52066	0.0117136	0.0336988	Myh3
Atg4a	182.681	1.29529	0.151488	8.55049	1.22563e-17	2.77396e-16	Atg4a
Slc2a1	1978.29	1.29528	0.0703163	18.4208	8.95376e-76	2.4318e-73	Slc2a1
MSTRG.17411	42.2681	1.2941	0.491905	2.6308	0.00851851	0.025552	MSTRG.17411
Vmo1	58.7991	1.29321	0.220935	5.85336	4.81734e-09	4.68544e-08	Vmo1
Pde1b	2147.18	1.29289	0.127637	10.1295	4.08884e-24	1.50223e-22	Pde1b
Fxyd6	345.992	1.29074	0.175005	7.37545	1.63789e-13	2.63042e-12	Fxyd6
4933431K14Rik	270.077	1.28676	0.323038	3.98331	6.79607e-05	0.000343826	4933431K14Rik
Plcxd1	436.451	1.28646	0.139521	9.22054	2.95605e-20	8.17333e-19	Plcxd1
Oscar	28.2594	1.28606	0.584708	2.19949	0.0278433	0.0699621	Oscar
MSTRG.9610	183.322	1.28452	0.275533	4.66194	3.13244e-06	2.02561e-05	MSTRG.9610
Gpr19	1403.63	1.28333	0.18621	6.89187	5.50653e-12	7.5639e-11	Gpr19
Mapk4	177.403	1.28322	0.228185	5.62358	1.87035e-08	1.6897e-07	Mapk4
Stbd1	4239.9	1.28088	0.129147	9.91796	3.47808e-23	1.18454e-21	Stbd1
2500002B13Rik	79.4304	1.28037	0.280573	4.5634	5.0332e-06	3.13112e-05	2500002B13Rik
Chst2	1903.42	1.28016	0.350301	3.65444	0.00025774	0.00114305	Chst2
Cttn	2536.2	1.27973	0.114153	11.2106	3.61546e-29	1.74322e-27	Cttn
Gm44668	37.7	1.27808	0.566684	2.25537	0.02411	0.0619156	Gm44668
Shc2	1023.25	1.27657	0.14544	8.77728	1.67475e-18	4.042e-17	Shc2
Eif5	20728	1.27644	0.095398	13.3802	7.89319e-41	6.36678e-39	Eif5
Ints12	478.543	1.27637	0.161833	7.88692	3.09728e-15	5.7737e-14	Ints12
Gm13710	55.8618	1.27592	0.335452	3.80359	0.000142616	0.000674446	Gm13710
Stx5a	4255.88	1.274	0.200494	6.35431	2.09364e-10	2.42817e-09	Stx5a
Kif19a	25.9441	1.27274	0.280558	4.53648	5.72015e-06	3.51566e-05	Kif19a
Cd276	120.181	1.27227	0.240844	5.28254	1.27404e-07	1.02612e-06	Cd276
Hpgds	249.907	1.27212	0.141541	8.98762	2.52639e-19	6.50734e-18	Hpgds
Tnfrsf1a	32.5821	1.27157	0.299765	4.24188	2.21656e-05	0.000123113	Tnfrsf1a
Cpeb1	743.499	1.27091	0.276575	4.59517	4.32406e-06	2.72153e-05	Cpeb1
Adgrg1	268.415	1.27084	0.242721	5.23581	1.64263e-07	1.29957e-06	Adgrg1
Tmem132d	2166.74	1.26776	0.257739	4.91876	8.70951e-07	6.15923e-06	Tmem132d
Klf6	5923.22	1.26627	0.098451	12.8619	7.3707e-38	5.3069e-36	Klf6
Zfp51	198.454	1.26436	0.253117	4.99514	5.87924e-07	4.26886e-06	Zfp51
MSTRG.2156	58.6991	1.26409	0.212124	5.95919	2.53494e-09	2.55711e-08	MSTRG.2156
Gm43887	90.7693	1.26409	0.144115	8.77134	1.76551e-18	4.24672e-17	Gm43887
Hspb7	32.3296	1.26073	0.441981	2.85245	0.00433836	0.0141983	Hspb7
Wdr54	1392.54	1.25968	0.228781	5.50603	3.6701e-08	3.20365e-07	Wdr54
Med20	1186.95	1.25963	0.156098	8.06952	7.05763e-16	1.38039e-14	Med20
Dip2b	779.253	1.25907	0.103437	12.1723	4.36383e-34	2.6227e-32	Dip2b
Tmem215	147.615	1.25819	0.139808	8.99943	2.26884e-19	5.85804e-18	Tmem215
Ttk	18.933	1.25798	0.318044	3.95538	7.64123e-05	0.000382793	Ttk
Slc18a1	20.6464	1.25761	0.3085	4.07652	4.57147e-05	0.000239058	Slc18a1
Bmp2	76.7799	1.25703	0.352291	3.56817	0.000359482	0.00153616	Bmp2
Spaca9	26.5187	1.25558	0.368396	3.40824	0.000653845	0.00264696	Spaca9
Efna1	582.964	1.25512	0.324347	3.86967	0.000108982	0.000527005	Efna1
Rpusd2	72.8693	1.25337	0.188365	6.65392	2.85392e-11	3.63405e-10	Rpusd2
MSTRG.5722	28.0504	1.25294	0.4903	2.55546	0.0106048	0.0309491	MSTRG.5722
Cand2	97.8418	1.2526	0.227776	5.49927	3.81364e-08	3.32084e-07	Cand2
Ptges	81.2021	1.25229	0.311297	4.02281	5.75082e-05	0.000295685	Ptges
Mex3c	390.592	1.2522	0.389783	3.21256	0.0013156	0.00496088	Mex3c
0610038B21Rik	12.4631	1.25181	0.388554	3.22172	0.00127422	0.00481874	0610038B21Rik
Ets2	445.79	1.24984	0.240225	5.2028	1.96306e-07	1.53441e-06	Ets2
Ppp2r5b	7017.72	1.24872	0.135781	9.19656	3.69579e-20	1.01403e-18	Ppp2r5b
Olfr920	33.3758	1.24871	0.342222	3.64883	0.000263435	0.00116541	Olfr920
Gm6133	43.0525	1.24823	0.388695	3.21134	0.00132116	0.00497836	Gm6133
Bst2	642.134	1.2477	0.728925	1.71169	0.086953	0.177261	Bst2
Ankrd33	44.2512	1.24616	0.340051	3.66462	0.000247711	0.00110513	Ankrd33
Mslnl	16.8749	1.24539	0.374072	3.32927	0.000870742	0.00342282	Mslnl
Ormdl1	1125.82	1.24401	0.11114	11.1932	4.40387e-29	2.10914e-27	Ormdl1
Gm26708	48.158	1.24387	0.230235	5.40263	6.56711e-08	5.55615e-07	Gm26708
9330185C12Rik	15.3865	1.2431	0.980086	1.26836	0.204669	0.341236	9330185C12Rik
4930539E08Rik	12.7355	1.24299	0.42945	2.89438	0.00379912	0.01263	4930539E08Rik
Flnc	459.083	1.23856	0.273802	4.52358	6.08026e-06	3.71252e-05	Flnc
Dnah5	13.1506	1.23769	0.450054	2.75009	0.00595789	0.0187519	Dnah5
Crls1	1042.62	1.23752	0.260387	4.75263	2.00791e-06	1.33628e-05	Crls1
Slc35f2	175.582	1.2364	0.245774	5.03064	4.88851e-07	3.60563e-06	Slc35f2
Hmgn5	78.6011	1.23579	0.227974	5.42073	5.93554e-08	5.04568e-07	Hmgn5
A430105J06Rik	83.185	1.23425	0.24974	4.94215	7.7265e-07	5.50033e-06	A430105J06Rik
Arhgap42	126.968	1.23382	0.145002	8.509	1.75438e-17	3.92923e-16	Arhgap42
Rpusd4	456.655	1.23309	0.112149	10.9951	4.03352e-28	1.83743e-26	Rpusd4
Cyth2	6705.44	1.23218	0.18067	6.82004	9.10146e-12	1.22203e-10	Cyth2
4921524J17Rik	1061.9	1.23201	0.0890273	13.8386	1.49171e-43	1.3448e-41	4921524J17Rik
Zfp110	300.555	1.23073	0.282725	4.35309	1.34232e-05	7.76931e-05	Zfp110
Taf8	286.87	1.23003	0.117169	10.4979	8.83459e-26	3.6037e-24	Taf8
Gm43909	46.662	1.22795	0.279594	4.3919	1.12363e-05	6.58706e-05	Gm43909
Trp53	1336.27	1.22761	0.138711	8.85012	8.74261e-19	2.16607e-17	Trp53
Eldr	15.314	1.22757	0.358108	3.42794	0.00060818	0.00248035	Eldr
Cbx2	25.0687	1.22685	0.424932	2.88716	0.00388741	0.0128756	Cbx2
1700086L19Rik	625.762	1.22651	0.249324	4.91936	8.68259e-07	6.14223e-06	1700086L19Rik
Eif3b	2763.54	1.22582	0.132157	9.27547	1.76843e-20	4.95993e-19	Eif3b
Gm9936	42.387	1.2254	0.265878	4.60888	4.04843e-06	2.56309e-05	Gm9936
6430562O15Rik	61.2736	1.22505	0.304068	4.02889	5.60415e-05	0.000288421	6430562O15Rik
Irf7	257.656	1.22457	0.671855	1.82267	0.0683541	0.145915	Irf7
Serpina3n	310.285	1.22425	0.279311	4.38309	1.17009e-05	6.8482e-05	Serpina3n
Jund	33876	1.22391	0.245891	4.97747	6.44204e-07	4.65232e-06	Jund
Med22	4098.59	1.22046	0.195063	6.25675	3.93095e-10	4.37915e-09	Med22
Pvr	529.996	1.22039	0.104956	11.6276	2.98338e-31	1.60029e-29	Pvr
BC029214	3854.05	1.21831	0.204802	5.94873	2.70231e-09	2.71065e-08	BC029214
Actn2	80.7717	1.21787	0.245632	4.95812	7.11799e-07	5.09588e-06	Actn2
Card19	2013.26	1.21594	0.23454	5.18436	2.16757e-07	1.68688e-06	Card19
Sdcbp	5556.22	1.21549	0.10547	11.5244	9.93658e-31	5.19998e-29	Sdcbp
Gm43062	45.966	1.21383	0.256445	4.73328	2.20924e-06	1.45985e-05	Gm43062
St6galnac4	1193.71	1.21367	0.134287	9.03788	1.5974e-19	4.18995e-18	St6galnac4
Tbpl1	2919.61	1.21275	0.123525	9.81781	9.43668e-23	3.10066e-21	Tbpl1
Fam134c	1080.87	1.21267	0.238064	5.09387	3.50822e-07	2.64485e-06	Fam134c
Gm42940	23.8857	1.21229	0.279046	4.34441	1.39651e-05	8.04824e-05	Gm42940
2310022A10Rik	1382.37	1.21214	0.22048	5.49773	3.84721e-08	3.346e-07	2310022A10Rik
Gm45746	12.2551	1.21143	0.387468	3.12652	0.00176888	0.00644695	Gm45746
MSTRG.9604	12.4845	1.21094	0.379195	3.19344	0.0014059	0.00526163	MSTRG.9604
Ltbr	212.013	1.21057	0.150332	8.05259	8.10623e-16	1.57686e-14	Ltbr
R3hdm1	6154.52	1.2103	0.109695	11.0333	2.64034e-28	1.2183e-26	R3hdm1
Speg	806.396	1.20914	0.16209	7.45969	8.67256e-14	1.42917e-12	Speg
Nlrc3	91.2619	1.20871	0.172988	6.98725	2.80322e-12	3.97265e-11	Nlrc3
Swap70	77.0586	1.20813	0.298351	4.04937	5.13559e-05	0.000265901	Swap70
Slco2a1	73.1128	1.20771	0.253057	4.77247	1.81978e-06	1.22016e-05	Slco2a1
Zbtb11os1	560.596	1.20764	0.16624	7.26443	3.74606e-13	5.82431e-12	Zbtb11os1
Nudt9	7032.65	1.20746	0.194775	6.19926	5.67276e-10	6.19413e-09	Nudt9
Plagl1	609.397	1.20713	0.157908	7.64448	2.09784e-14	3.62702e-13	Plagl1
Hist2h4	185.962	1.20391	0.348958	3.45001	0.00056057	0.00230149	Hist2h4
Tk1	15.1637	1.20313	0.322439	3.73135	0.000190456	0.000871861	Tk1
Fam71f2	21.442	1.20265	0.322489	3.72926	0.000192043	0.000877817	Fam71f2
Lmbrd1	4019.29	1.20196	0.160046	7.51011	5.908e-14	9.82651e-13	Lmbrd1
Smagp	24.1215	1.2009	0.465546	2.57956	0.00989266	0.0291402	Smagp
Star	118.433	1.20032	0.257958	4.65315	3.26903e-06	2.10379e-05	Star
Micall1	735.68	1.19925	0.14951	8.02123	1.04693e-15	2.01642e-14	Micall1
Epb41l4a	1053.16	1.19909	0.105162	11.4023	4.07171e-30	2.07512e-28	Epb41l4a
Acot4	38.7696	1.19896	0.214398	5.59223	2.24174e-08	2.00578e-07	Acot4
2010320O07Rik	10.5287	1.19816	0.424714	2.8211	0.00478597	0.0154814	2010320O07Rik
Fosl2	171.547	1.19806	0.158632	7.55243	4.27195e-14	7.20023e-13	Fosl2
Rtp4	384.076	1.19804	0.782786	1.53048	0.125898	0.23605	Rtp4
Shc4	219.33	1.19686	0.185295	6.4592	1.0526e-10	1.26101e-09	Shc4
2810459M11Rik	14.0211	1.19656	0.540921	2.21208	0.0269612	0.0680405	2810459M11Rik
Col11a2	34.3572	1.19185	0.237919	5.00947	5.45793e-07	3.98996e-06	Col11a2
Rad54l2	573.832	1.19039	0.119008	10.0026	1.48446e-23	5.21504e-22	Rad54l2
Gm15270	178.779	1.18947	0.323048	3.68201	0.000231406	0.00104045	Gm15270
Gm35911	42.2491	1.18876	0.298306	3.98505	6.74656e-05	0.000341563	Gm35911
2210008F06Rik	98.6653	1.1869	0.280247	4.23521	2.28341e-05	0.000126531	2210008F06Rik
Ido2	43.3699	1.18647	0.254666	4.65893	3.17853e-06	2.05232e-05	Ido2
Gm11751	409.989	1.18633	0.399634	2.96853	0.00299227	0.0102298	Gm11751
1700084C06Rik	10.9783	1.18579	0.419201	2.8287	0.00467377	0.0151458	1700084C06Rik
Homer3	690.59	1.18569	0.210154	5.64202	1.68069e-08	1.52542e-07	Homer3
Tnfsf13os	32.1451	1.18534	0.236565	5.01065	5.42458e-07	3.96964e-06	Tnfsf13os
Zkscan17	95.5758	1.18533	0.325714	3.63917	0.000273517	0.00120445	Zkscan17
Capn11	24.3694	1.18476	0.469638	2.5227	0.0116459	0.0335356	Capn11
Asic3	90.2562	1.18375	0.244171	4.84803	1.24695e-06	8.56691e-06	Asic3
Tex264	8341.81	1.18352	0.221662	5.33933	9.32931e-08	7.70773e-07	Tex264
Tmem114	34.152	1.18288	0.286036	4.13541	3.54315e-05	0.000189723	Tmem114
Syt13	4076.93	1.18225	0.205789	5.74498	9.19306e-09	8.68544e-08	Syt13
Rem2	435.555	1.18183	0.23285	5.07552	3.86447e-07	2.8931e-06	Rem2
Ccdc130	707.663	1.18177	0.17975	6.57451	4.88148e-11	6.04368e-10	Ccdc130
Rab20	13.164	1.18063	0.417089	2.83065	0.00464533	0.0150696	Rab20
1810026B05Rik	2579.23	1.18059	0.140771	8.38657	5.00552e-17	1.08047e-15	1810026B05Rik
Csmd2os	10.1931	1.1804	0.508009	2.32357	0.0201484	0.0533249	Csmd2os
Rars	3572.85	1.17978	0.0729873	16.1642	9.01561e-59	1.51124e-56	Rars
Uck1	1056.6	1.1797	0.227644	5.18224	2.19241e-07	1.70374e-06	Uck1
C2cd4c	50.3841	1.17915	0.22496	5.2416	1.59192e-07	1.26178e-06	C2cd4c
Gm26762	17.9982	1.17904	0.559742	2.10639	0.0351701	0.0848448	Gm26762
Pak6	654.13	1.1788	0.171725	6.86445	6.6749e-12	9.08159e-11	Pak6
Rela	289.364	1.17805	0.143768	8.1941	2.5248e-16	5.14943e-15	Rela
Scg2	49282.9	1.17658	0.167798	7.01187	2.35152e-12	3.36361e-11	Scg2
Cxcl16	17.3037	1.17639	0.42464	2.77032	0.00560016	0.0177432	Cxcl16
Efnb1	809.098	1.17501	0.126742	9.27086	1.84651e-20	5.17215e-19	Efnb1
Oasl2	412.853	1.1744	0.678101	1.73189	0.0832928	0.171279	Oasl2
Ppp1cc	697.388	1.17439	0.188497	6.23026	4.65664e-10	5.13956e-09	Ppp1cc
Fcgr3	17.8335	1.17344	0.801383	1.46426	0.143122	0.260283	Fcgr3
Ndufa4l2	28.0975	1.17176	0.277337	4.22504	2.38901e-05	0.000132008	Ndufa4l2
Rasgef1c	104.82	1.17138	0.234385	4.99766	5.80289e-07	4.22774e-06	Rasgef1c
Gm5544	28.0116	1.17041	0.298332	3.92318	8.73893e-05	0.000432332	Gm5544
Slc16a14	64.3374	1.17035	0.267991	4.36712	1.25897e-05	7.31449e-05	Slc16a14
Cap1	2665.81	1.17006	0.289867	4.03654	5.42449e-05	0.000279981	Cap1
Pdlim7	16645	1.16912	0.153576	7.61266	2.68518e-14	4.60537e-13	Pdlim7
Dnd1	23.698	1.16846	0.281882	4.1452	3.39511e-05	0.000182616	Dnd1
Cnnm4	207.476	1.16674	0.146257	7.97736	1.49502e-15	2.85383e-14	Cnnm4
Plcg2	129.998	1.16654	0.256334	4.55087	5.34244e-06	3.3072e-05	Plcg2
Usp18	458.456	1.16642	0.843073	1.38353	0.166503	0.291941	Usp18
Ankrd31	19.5969	1.16517	0.300879	3.87253	0.00010771	0.000521795	Ankrd31
BC037034	2501.66	1.16467	0.177626	6.55686	5.49512e-11	6.76827e-10	BC037034
Llph	2890.84	1.16275	0.198733	5.85084	4.89085e-09	4.75263e-08	Llph
AC158630.3	98.0397	1.16215	0.178931	6.49498	8.30425e-11	1.00664e-09	AC158630.3
Gm22107	24.2237	1.16169	0.485248	2.39402	0.0166649	0.0454683	Gm22107
Ccdc137	420.958	1.15906	0.120986	9.58015	9.69008e-22	2.92634e-20	Ccdc137
Tmem53	888.029	1.15863	0.269281	4.30269	1.68736e-05	9.56259e-05	Tmem53
Mospd1	1790.6	1.1574	0.102777	11.2613	2.03712e-29	9.93374e-28	Mospd1
Mypn	62.8799	1.15737	0.175947	6.57793	4.77047e-11	5.91649e-10	Mypn
Plcd3	239.423	1.15732	0.189979	6.09184	1.11618e-09	1.17109e-08	Plcd3
Gm10575	87.0623	1.15708	0.149425	7.74355	9.66794e-15	1.71718e-13	Gm10575
Fzd5	31.0622	1.1551	0.487812	2.36792	0.0178884	0.048224	Fzd5
Mkln1os	200.253	1.15507	0.200561	5.75917	8.45266e-09	8.02835e-08	Mkln1os
Trim45	436.812	1.15447	0.0915957	12.6039	2.0089e-36	1.34277e-34	Trim45
A430027H14Rik	85.2409	1.15446	0.232226	4.9713	6.65064e-07	4.79168e-06	A430027H14Rik
Gm43205	20.4265	1.15375	0.392334	2.94072	0.00327449	0.0110711	Gm43205
Filip1	232.074	1.15333	0.175408	6.57511	4.86168e-11	6.02392e-10	Filip1
Spata13	161.556	1.15281	0.161573	7.13495	9.68234e-13	1.4477e-11	Spata13
Gm15690	42.2269	1.15216	0.365639	3.15108	0.00162668	0.0059928	Gm15690
Gabpb1	396.153	1.15164	0.198665	5.79689	6.75544e-09	6.46497e-08	Gabpb1
Gm3739	282.651	1.15162	0.161674	7.12307	1.05546e-12	1.5672e-11	Gm3739
1700020L24Rik	11.5175	1.15124	0.382506	3.00973	0.0026148	0.00908993	1700020L24Rik
Taf5l	242.842	1.14908	0.45086	2.54863	0.0108146	0.0314584	Taf5l
Pmm1	19542.5	1.1483	0.146955	7.81395	5.54228e-15	1.00435e-13	Pmm1
Ston2	27.1381	1.14778	0.289743	3.96138	7.45185e-05	0.000374031	Ston2
Kdm6b	1219.75	1.14753	0.279145	4.11088	3.94153e-05	0.000208762	Kdm6b
Dmc1	14.255	1.14744	0.329536	3.48198	0.000497723	0.0020652	Dmc1
MSTRG.13168	10.2138	1.14559	0.466087	2.45788	0.0139759	0.0391573	MSTRG.13168
Osgin1	11.2584	1.14507	0.365338	3.13427	0.00172284	0.00630913	Osgin1
Gm16702	15.4423	1.14418	0.312059	3.66654	0.000245855	0.00109783	Gm16702
Gm16062	173.496	1.14365	0.234277	4.88162	1.05217e-06	7.33923e-06	Gm16062
Gm43123	34.0644	1.14293	0.551794	2.0713	0.0383311	0.0910803	Gm43123
Pex11g	147.791	1.14175	0.23307	4.89874	9.64535e-07	6.77416e-06	Pex11g
Rhov	1862.13	1.14145	0.290832	3.92479	8.6805e-05	0.000429739	Rhov
Ptrh2	1247.85	1.13995	0.182271	6.25413	3.99745e-10	4.45092e-09	Ptrh2
Pbld2	41.8982	1.13994	0.213946	5.32817	9.92085e-08	8.17127e-07	Pbld2
Azin2	1630.56	1.13991	0.17127	6.65561	2.82126e-11	3.59459e-10	Azin2
C920021L13Rik	51.8512	1.13974	0.250111	4.55694	5.19043e-06	3.22426e-05	C920021L13Rik
Klc3	1260.6	1.13821	0.136214	8.35604	6.48607e-17	1.38198e-15	Klc3
Anks3	966.673	1.13524	0.127742	8.88701	6.27729e-19	1.57343e-17	Anks3
Nppb	185.088	1.13496	1.03679	1.09469	0.273654	0.4236	Nppb
2610008E11Rik	634.274	1.13446	0.0942273	12.0397	2.19852e-33	1.27491e-31	2610008E11Rik
Fam83f	23.8272	1.13429	0.321026	3.53334	0.000410337	0.00173413	Fam83f
Gm43737	141.185	1.13232	0.11048	10.2491	1.19457e-24	4.56875e-23	Gm43737
Gm3488	15.2144	1.13219	0.544606	2.07891	0.0376258	0.0897399	Gm3488
E230025N22Rik	14.9786	1.13193	0.332969	3.3995	0.000675086	0.0027237	E230025N22Rik
Sdr42e1	91.3934	1.13127	0.177568	6.37092	1.87896e-10	2.18865e-09	Sdr42e1
Pi4kb	251.925	1.13096	0.654466	1.72806	0.0839775	0.172308	Pi4kb
Gm45351	56.4019	1.13052	0.358631	3.15232	0.00161979	0.00596945	Gm45351
D930015E06Rik	204.311	1.13032	0.114296	9.88941	4.62762e-23	1.55872e-21	D930015E06Rik
Ogfr	1789.98	1.12976	0.0825033	13.6936	1.10922e-42	9.40693e-41	Ogfr
Neu1	3056.99	1.12963	0.129966	8.69171	3.57031e-18	8.42734e-17	Neu1
Tekt2	17.9532	1.12927	0.340657	3.31496	0.000916555	0.00358208	Tekt2
Ggt5	10.5008	1.12923	0.580861	1.94407	0.0518868	0.116489	Ggt5
Rit1	3055.66	1.12807	0.191098	5.90307	3.5679e-09	3.51482e-08	Rit1
Stpg1	20.2467	1.12796	0.383345	2.94241	0.00325671	0.0110197	Stpg1
Itga6	67.4529	1.12781	0.2059	5.47746	4.3148e-08	3.72549e-07	Itga6
MSTRG.3808	40.4333	1.12671	0.473912	2.37747	0.0174319	0.0471888	MSTRG.3808
Gtpbp6	3072.1	1.12622	0.203659	5.52993	3.20354e-08	2.81241e-07	Gtpbp6
2810408A11Rik	72.6959	1.12619	0.293894	3.83195	0.000127132	0.000606837	2810408A11Rik
Rassf1	1609.9	1.12616	0.116076	9.70187	2.96026e-22	9.20511e-21	Rassf1
Alkbh2	594.992	1.12604	0.186226	6.04661	1.47923e-09	1.53325e-08	Alkbh2
Optn	2099.84	1.12494	0.0686158	16.3947	2.08541e-60	3.60843e-58	Optn
Atp8b2	89.1848	1.12354	0.397532	2.8263	0.00470896	0.0152552	Atp8b2
MSTRG.8045	322.012	1.12333	0.341196	3.29233	0.000993623	0.00384684	MSTRG.8045
D2Bwg1423e	1157.54	1.12305	0.190981	5.88042	4.09228e-09	4.00932e-08	D2Bwg1423e
Afmid	23.4367	1.12267	0.275326	4.07762	4.54985e-05	0.000237985	Afmid
AC123720.1	79.7957	1.121	0.308147	3.63789	0.000274885	0.00120959	AC123720.1
A330033J07Rik	108.713	1.11891	0.15614	7.1661	7.71664e-13	1.16433e-11	A330033J07Rik
Eps15	1599.51	1.11847	0.19194	5.82722	5.63594e-09	5.43727e-08	Eps15
Saraf	14593.1	1.11784	0.215746	5.18129	2.20354e-07	1.71115e-06	Saraf
Eif4a2	25839.6	1.11647	0.12781	8.73542	2.4275e-18	5.80004e-17	Eif4a2
Olfr324	30.7961	1.11487	0.40105	2.77986	0.00543816	0.0172989	Olfr324
Mirt1	20.8867	1.1145	0.432723	2.57556	0.0100077	0.0294386	Mirt1
Masp2	27.3637	1.11437	0.309204	3.60401	0.000313345	0.00135684	Masp2
Dppa5a	77.916	1.11425	0.288894	3.85696	0.000114808	0.000553432	Dppa5a
Gla	464.285	1.11382	0.158898	7.00968	2.38865e-12	3.41217e-11	Gla
Flrt3	942.186	1.11261	0.211704	5.2555	1.47626e-07	1.17881e-06	Flrt3
March5	5058.13	1.11221	0.0630885	17.6293	1.46774e-69	3.38622e-67	March5
CT009757.7	175.565	1.11195	0.70496	1.57732	0.114722	0.21977	CT009757.7
Hn1	14240.5	1.11171	0.278663	3.98946	6.62245e-05	0.000335834	Hn1
Ppp2r5a	300.859	1.11153	0.294895	3.76924	0.000163743	0.000764252	Ppp2r5a
Cysrt1	27.3617	1.11002	0.284821	3.89726	9.72857e-05	0.000477002	Cysrt1
Gm27042	10.5749	1.10974	0.54228	2.04644	0.040713	0.0956358	Gm27042
Hdac8	738.995	1.10755	0.159626	6.93838	3.96628e-12	5.53679e-11	Hdac8
Pxn	101.766	1.10504	0.322803	3.42328	0.000618694	0.00251701	Pxn
6230400D17Rik	88.1159	1.10479	0.173918	6.35236	2.12036e-10	2.45783e-09	6230400D17Rik
Gm45603	28.5291	1.10467	0.352361	3.13504	0.00171831	0.00629469	Gm45603
Brdt	978.087	1.10402	0.154915	7.12662	1.02867e-12	1.52847e-11	Brdt
Kyat1	458.471	1.10382	0.266813	4.13705	3.51794e-05	0.000188419	Kyat1
Rab32	48.5964	1.10334	0.241722	4.56448	5.00729e-06	3.1159e-05	Rab32
Pkib	2066.22	1.09931	0.177621	6.1891	6.05098e-10	6.58366e-09	Pkib
Nudt18	5174.73	1.09887	0.223341	4.92015	8.64784e-07	6.11966e-06	Nudt18
Pim1	2345.76	1.09871	0.170518	6.44335	1.16866e-10	1.39227e-09	Pim1
Abca12	25.8227	1.09817	0.267851	4.09995	4.13245e-05	0.000217799	Abca12
Ccm2	4930.25	1.09754	0.228143	4.81073	1.50378e-06	1.02105e-05	Ccm2
2900076A07Rik	404.729	1.09752	0.198555	5.52756	3.24708e-08	2.8483e-07	2900076A07Rik
Gm37805	46.9714	1.09749	0.24057	4.56204	5.06583e-06	3.14959e-05	Gm37805
Tln1	7674.77	1.09723	0.160947	6.81731	9.27616e-12	1.24316e-10	Tln1
B230216N24Rik	308.295	1.0971	0.11018	9.95734	2.34235e-23	8.07999e-22	B230216N24Rik
Zbtb7b	441.474	1.09577	0.110951	9.87618	5.28063e-23	1.7731e-21	Zbtb7b
Tgfb2	242.777	1.09555	0.142304	7.69867	1.37486e-14	2.41005e-13	Tgfb2
Tbrg4	563.39	1.09502	0.107141	10.2203	1.60782e-24	6.08018e-23	Tbrg4
AC125374.1	273.145	1.09464	0.121223	9.02996	1.71729e-19	4.49344e-18	AC125374.1
Notch3	11.3816	1.0945	0.492897	2.22055	0.0263813	0.0667418	Notch3
Mfsd2a	14.1681	1.09133	0.404858	2.69559	0.00702639	0.0216513	Mfsd2a
Spata2	102.688	1.09125	0.149122	7.31785	2.51978e-13	3.9724e-12	Spata2
Nphp1	277.246	1.09037	0.109169	9.98787	1.72236e-23	6.01872e-22	Nphp1
Tmem178	2156.01	1.08657	0.134952	8.05158	8.1735e-16	1.5885e-14	Tmem178
Gm42851	199.612	1.08638	0.184032	5.90322	3.56477e-09	3.51336e-08	Gm42851
Runx1	353.269	1.08561	0.155256	6.99235	2.70324e-12	3.83603e-11	Runx1
Tgfb3	74.3466	1.08548	0.258694	4.19599	2.7168e-05	0.000148552	Tgfb3
Zfp455	13.7696	1.08506	0.584637	1.85596	0.0634594	0.137284	Zfp455
Ccdc57	63.8195	1.0834	0.228139	4.74886	2.04569e-06	1.35848e-05	Ccdc57
Siah1a	1651.89	1.08239	0.0737096	14.6845	8.10208e-49	9.60433e-47	Siah1a
Fam171b	11682.3	1.08233	0.0932441	11.6075	3.77593e-31	2.01033e-29	Fam171b
Lrrn4cl	57.4869	1.08204	0.176805	6.11999	9.35803e-10	9.92025e-09	Lrrn4cl
Rec114	256.304	1.08192	0.204211	5.29805	1.17048e-07	9.49846e-07	Rec114
Plpp2	1035.5	1.08161	0.176897	6.11436	9.6948e-10	1.0257e-08	Plpp2
Pwp1	481.525	1.08041	0.166736	6.47977	9.18595e-11	1.10851e-09	Pwp1
Lipt1	179.19	1.08014	0.154594	6.98697	2.80889e-12	3.97542e-11	Lipt1
Lrrc51	367.564	1.07973	0.296602	3.64033	0.00027229	0.00120014	Lrrc51
Mettl17	728.81	1.07967	0.236132	4.5723	4.82395e-06	3.00967e-05	Mettl17
Ufd1	3843.98	1.07948	0.0987614	10.9301	8.27192e-28	3.66699e-26	Ufd1
Pdcl3	4070.17	1.07928	0.13811	7.81463	5.51227e-15	9.99758e-14	Pdcl3
Cpe	72754.6	1.07913	0.220668	4.89027	1.00696e-06	7.03754e-06	Cpe
Ccsap	1280.3	1.0784	0.188886	5.70928	1.13458e-08	1.05612e-07	Ccsap
Srpx2	79.9044	1.07722	0.305499	3.52609	0.000421736	0.0017774	Srpx2
Isg15	143.041	1.07647	0.520255	2.06912	0.0385347	0.0914867	Isg15
Angpt2	27.1913	1.07527	0.305529	3.51938	0.000432552	0.00181799	Angpt2
Creb3l1	68.1122	1.07504	0.194244	5.53447	3.12171e-08	2.74618e-07	Creb3l1
Spsb2	1518.02	1.07471	0.179678	5.9813	2.21364e-09	2.24779e-08	Spsb2
Npas1	18.3288	1.07449	0.28492	3.77121	0.000162461	0.000758432	Npas1
Extl1	115.258	1.07256	0.24526	4.37315	1.22464e-05	7.13436e-05	Extl1
Dact2	301.373	1.07255	0.125712	8.5318	1.44083e-17	3.25074e-16	Dact2
Ptpn23	669.059	1.07172	0.0734523	14.5906	3.22256e-48	3.6975e-46	Ptpn23
Pdgfb	26.4866	1.07132	0.305908	3.50211	0.000461591	0.00192871	Pdgfb
Ctns	138.408	1.07055	0.170085	6.29422	3.08954e-10	3.49627e-09	Ctns
Ccdc163	288.276	1.06991	0.186157	5.74734	9.06598e-09	8.5767e-08	Ccdc163
Ccdc9	1893.32	1.06884	0.231882	4.60941	4.03822e-06	2.55738e-05	Ccdc9
AC153370.2	19.9826	1.06869	0.345925	3.08938	0.00200572	0.00719522	AC153370.2
Ctsa	2969.2	1.06861	0.193066	5.53494	3.11341e-08	2.74001e-07	Ctsa
MSTRG.1309	919.077	1.06831	0.288816	3.69893	0.000216509	0.000979013	MSTRG.1309
Csf1	145.922	1.06806	0.216648	4.92992	8.22634e-07	5.83485e-06	Csf1
Stat3	989.028	1.06599	0.129147	8.25404	1.53127e-16	3.1744e-15	Stat3
Tmprss7	33.6915	1.06577	0.209557	5.08581	3.66056e-07	2.75003e-06	Tmprss7
Tmbim6	14329.4	1.06576	0.15769	6.75858	1.39347e-11	1.83088e-10	Tmbim6
Gm16099	205.262	1.06522	0.192153	5.54357	2.9637e-08	2.61361e-07	Gm16099
Casp6	94.3192	1.06386	0.211877	5.02111	5.13745e-07	3.77626e-06	Casp6
MSTRG.19098	1681.32	1.06382	0.715972	1.48584	0.137322	0.252108	MSTRG.19098
Sphk2	642.099	1.06359	0.138765	7.66466	1.79304e-14	3.12268e-13	Sphk2
Ccdc94	665.378	1.06294	0.202957	5.23724	1.62998e-07	1.29051e-06	Ccdc94
Gm16124	36.1246	1.06287	0.256407	4.14526	3.39429e-05	0.000182616	Gm16124
1810058I24Rik	4498.37	1.06162	0.167175	6.35035	2.1483e-10	2.48887e-09	1810058I24Rik
Igfbp4	89.1995	1.06105	0.180634	5.87401	4.25365e-09	4.16171e-08	Igfbp4
Tex26	38.0898	1.0601	0.396622	2.67282	0.00752173	0.0229307	Tex26
Ccdc112	636.678	1.05905	0.151357	6.99704	2.6143e-12	3.71965e-11	Ccdc112
Dnajb9	4052.71	1.05721	0.0964927	10.9564	6.19038e-28	2.76549e-26	Dnajb9
Ccdc134	195.333	1.05677	0.119545	8.83992	9.5784e-19	2.36226e-17	Ccdc134
Baiap2	1034.1	1.05676	0.103196	10.2403	1.30771e-24	4.9837e-23	Baiap2
Zfp622	3882.28	1.0567	0.169649	6.22877	4.70117e-10	5.18336e-09	Zfp622
Tdg	726.826	1.05659	0.282024	3.74646	0.000179348	0.000828436	Tdg
Ppp2r1b	178.797	1.05655	0.339776	3.10956	0.00187369	0.00678055	Ppp2r1b
Aph1c	126.472	1.05597	0.120181	8.78652	1.54265e-18	3.74424e-17	Aph1c
Gm14342	10.7191	1.05549	0.337351	3.12875	0.00175551	0.0064069	Gm14342
Rdh12	142.812	1.05514	0.226769	4.65293	3.27257e-06	2.10544e-05	Rdh12
Disp3	372.919	1.05481	0.20853	5.05831	4.22986e-07	3.14906e-06	Disp3
Zfp119b	134.712	1.05462	0.141833	7.43564	1.04063e-13	1.70052e-12	Zfp119b
Msantd3	385.123	1.05433	0.0821863	12.8285	1.13523e-37	8.09219e-36	Msantd3
Trps1	242.088	1.05427	0.209183	5.03995	4.65656e-07	3.44759e-06	Trps1
Ano4	1035.3	1.05306	0.074747	14.0883	4.48408e-45	4.35341e-43	Ano4
Tmem132a	658.165	1.05285	0.131533	8.00445	1.20002e-15	2.30094e-14	Tmem132a
Marveld2	30.7968	1.05233	0.230918	4.55714	5.18543e-06	3.22209e-05	Marveld2
Arhgef40	535.663	1.05207	0.135495	7.76465	8.18682e-15	1.46258e-13	Arhgef40
Gm42437	20.9248	1.05114	0.293636	3.57974	0.00034393	0.00147765	Gm42437
Spata2l	257.334	1.05081	0.136612	7.6919	1.4497e-14	2.53916e-13	Spata2l
Ier5	3458.92	1.05052	0.0821164	12.793	1.79392e-37	1.26613e-35	Ier5
Dnttip1	3026.99	1.05	0.181032	5.80006	6.62915e-09	6.34695e-08	Dnttip1
H3f3b	53882.8	1.04972	0.139346	7.5332	4.95126e-14	8.29307e-13	H3f3b
Gm10406	101.316	1.04899	0.219192	4.78573	1.70366e-06	1.14768e-05	Gm10406
Aldh16a1	243.846	1.04821	0.141014	7.43337	1.05868e-13	1.7287e-12	Aldh16a1
Pdrg1	7677.33	1.0465	0.203356	5.14613	2.65913e-07	2.04203e-06	Pdrg1
Gm16861	74.7909	1.04498	0.258681	4.03964	5.35335e-05	0.000276508	Gm16861
2610528A11Rik	23.0888	1.04482	0.268525	3.89097	9.98428e-05	0.000487756	2610528A11Rik
Rasal1	24.6006	1.0446	0.424607	2.46017	0.0138872	0.0389648	Rasal1
Tbc1d15	726.643	1.04398	0.264423	3.94815	7.87562e-05	0.0003938	Tbc1d15
Gm22519	385.086	1.04397	0.197453	5.2872	1.24205e-07	1.00337e-06	Gm22519
Cela1	273.098	1.04318	0.252355	4.13377	3.56867e-05	0.000190994	Cela1
Prmt2	9595.21	1.04309	0.224379	4.64876	3.33936e-06	2.14391e-05	Prmt2
Ankrd28	213.867	1.04203	0.220988	4.71535	2.41297e-06	1.58375e-05	Ankrd28
Eea1	2932.86	1.04192	0.143865	7.24235	4.40977e-13	6.79225e-12	Eea1
Trim24	667.962	1.04167	0.14792	7.04209	1.89377e-12	2.73437e-11	Trim24
Pip5k1b	269.435	1.04139	0.219846	4.73689	2.1702e-06	1.43494e-05	Pip5k1b
Zfp358	1211.67	1.04044	0.211577	4.91755	8.76323e-07	6.19518e-06	Zfp358
Cartpt	33167.5	1.04014	0.161098	6.4566	1.07084e-10	1.28142e-09	Cartpt
Zfp57	236.328	1.04014	0.219759	4.73309	2.21129e-06	1.46034e-05	Zfp57
Ric8a	2510.69	1.03999	0.0811799	12.8109	1.42522e-37	1.01256e-35	Ric8a
Rnf121	1676.16	1.03992	0.120362	8.63991	5.62573e-18	1.31344e-16	Rnf121
MSTRG.17770	10.9179	1.03861	0.459749	2.25907	0.0238789	0.0614839	MSTRG.17770
Gm43870	11.0318	1.03689	0.625133	1.65867	0.097182	0.19339	Gm43870
Acot8	1327.15	1.03646	0.203039	5.1047	3.31319e-07	2.50663e-06	Acot8
Edc3	669.26	1.03587	0.10241	10.115	4.74065e-24	1.72365e-22	Edc3
Myt1	378.911	1.03587	0.146303	7.08027	1.4387e-12	2.10997e-11	Myt1
Gm15417	2053.52	1.0355	0.15054	6.8786	6.04436e-12	8.26037e-11	Gm15417
Olfr655	111.846	1.03527	0.450085	2.30016	0.021439	0.0561929	Olfr655
Dcst2	30.8653	1.03398	0.248676	4.15795	3.21115e-05	0.000173722	Dcst2
Atxn1l	267.358	1.03384	0.140996	7.33242	2.26038e-13	3.57396e-12	Atxn1l
4933417D19Rik	14.4186	1.03376	0.526917	1.96191	0.0497728	0.112591	4933417D19Rik
Mdm2	1307.18	1.03239	0.397514	2.59712	0.00940079	0.0278596	Mdm2
Gm44758	35.0928	1.03227	0.281981	3.66078	0.000251448	0.00111815	Gm44758
Rcc2	1306.75	1.03171	0.115622	8.92318	4.5309e-19	1.14776e-17	Rcc2
Ptprn	7362.95	1.03169	0.105931	9.73925	2.05055e-22	6.50838e-21	Ptprn
Tmem62	907.096	1.03151	0.19621	5.25718	1.46281e-07	1.16894e-06	Tmem62
Gdf9	76.1182	1.03058	0.226718	4.54564	5.47674e-06	3.37864e-05	Gdf9
Nup93	781.496	1.03048	0.134647	7.65322	1.96011e-14	3.3971e-13	Nup93
Tcea1	3378.22	1.02848	0.0965171	10.656	1.63539e-26	6.92089e-25	Tcea1
Srfbp1	348.508	1.02845	0.109954	9.35344	8.48452e-21	2.42725e-19	Srfbp1
Cyb5rl	237.205	1.027	0.166115	6.18245	6.31151e-10	6.84976e-09	Cyb5rl
Gm38377	43.9657	1.02666	0.36803	2.78961	0.00527713	0.0168391	Gm38377
Lonrf3	42.202	1.02536	0.301453	3.40139	0.000670434	0.00270748	Lonrf3
Slc16a11	388.809	1.02529	0.173214	5.91922	3.23463e-09	3.21009e-08	Slc16a11
Dcp1b	515.943	1.0246	0.208708	4.90926	9.14206e-07	6.43332e-06	Dcp1b
Gm12915	28.2828	1.02454	0.262375	3.90486	9.42813e-05	0.00046333	Gm12915
Cyp4f13	158.838	1.02407	0.253273	4.04336	5.26903e-05	0.000272481	Cyp4f13
Pex5	755.952	1.02378	0.338512	3.02436	0.00249163	0.00870406	Pex5
Elk3	20.5863	1.0211	0.332286	3.07295	0.00211951	0.00756173	Elk3
MSTRG.3638	55.723	1.02103	0.581158	1.75688	0.0789378	0.163831	MSTRG.3638
Ltbp1	11.4499	1.02076	0.471413	2.16532	0.0303628	0.0751575	Ltbp1
Mafg	3843.91	1.02055	0.16183	6.30631	2.85761e-10	3.2648e-09	Mafg
Baat	10.2636	1.0203	0.377116	2.70553	0.00681947	0.0211016	Baat
Ftl1	46317.3	1.01999	0.291978	3.49338	0.000476942	0.00198666	Ftl1
Gm45846	30.9829	1.01992	0.29014	3.51526	0.000439329	0.00184322	Gm45846
Socs3	285.161	1.01949	0.754226	1.3517	0.176471	0.304983	Socs3
Bach1	402.094	1.0188	0.277623	3.66974	0.000242794	0.00108585	Bach1
Emilin1	36.829	1.01869	0.604307	1.68571	0.0918507	0.18503	Emilin1
Lmna	3318.72	1.01824	0.0784878	12.9733	1.73496e-38	1.27049e-36	Lmna
Sp2	302.245	1.01809	0.14066	7.23795	4.5552e-13	7.01122e-12	Sp2
Jhy	23.9617	1.01804	0.36202	2.8121	0.00492185	0.0158468	Jhy
Cnpy2	4463.6	1.01801	0.192343	5.29268	1.20539e-07	9.75954e-07	Cnpy2
Nop53	8264.55	1.01719	0.304474	3.3408	0.00083537	0.00329904	Nop53
Igfbp6	618.487	1.01659	0.173538	5.85803	4.68399e-09	4.55988e-08	Igfbp6
Mrps26	8624.72	1.01658	0.19144	5.31016	1.09528e-07	8.94232e-07	Mrps26
MSTRG.10572	50.2318	1.01594	0.585973	1.73377	0.082959	0.170708	MSTRG.10572
Sdpr	101.685	1.0158	0.227573	4.46361	8.05905e-06	4.81255e-05	Sdpr
Xylb	112.209	1.01517	0.154932	6.55235	5.6639e-11	6.95619e-10	Xylb
Gm15862	14.9291	1.01426	0.380393	2.66635	0.00766806	0.0233105	Gm15862
Trp53i11	1229.7	1.01397	0.0773154	13.1148	2.70979e-39	2.04723e-37	Trp53i11
Kcnk2	954.896	1.01391	0.132184	7.67043	1.71423e-14	2.99029e-13	Kcnk2
Clec3b	90.5882	1.01336	0.271451	3.73313	0.000189116	0.000867208	Clec3b
Cdr2l	1270.56	1.01329	0.183271	5.52889	3.22271e-08	2.82807e-07	Cdr2l
Hbegf	2052.9	1.01325	0.0985547	10.2811	8.57678e-25	3.32172e-23	Hbegf
Gm43514	10.339	1.01222	0.499507	2.02644	0.0427197	0.0994567	Gm43514
Ctsl	18333.7	1.01197	0.0467903	21.6279	9.81996e-104	6.01991e-101	Ctsl
Hmgb4	15.3233	1.01115	0.453855	2.22791	0.0258862	0.0656751	Hmgb4
2410131K14Rik	1103.72	1.01099	0.16448	6.1466	7.91623e-10	8.50956e-09	2410131K14Rik
Mtbp	74.2047	1.0108	0.181413	5.5718	2.52122e-08	2.24462e-07	Mtbp
Hn1l	125.353	1.00966	0.166223	6.07416	1.24637e-09	1.30005e-08	Hn1l
Thumpd2	124.458	1.00905	0.134077	7.52587	5.23693e-14	8.76472e-13	Thumpd2
Umps	748.472	1.00874	0.108334	9.31144	1.26111e-20	3.565e-19	Umps
Lzts3	113.906	1.00872	0.649104	1.55402	0.120179	0.227608	Lzts3
Tmem38b	420.645	1.00817	0.165918	6.07627	1.23012e-09	1.28498e-08	Tmem38b
Chrna3	1360.54	1.00813	0.160681	6.27413	3.51597e-10	3.96003e-09	Chrna3
Zfp954	618.357	1.00797	0.154759	6.51314	7.35952e-11	8.95158e-10	Zfp954
Ern1	49.5988	1.00668	0.241137	4.17471	2.9836e-05	0.000162354	Ern1
Ampd3	432.039	1.00592	0.145997	6.89003	5.57792e-12	7.65216e-11	Ampd3
Vps37b	486.135	1.00565	0.127811	7.86825	3.59628e-15	6.66912e-14	Vps37b
Erich6	57.6342	1.00549	0.185046	5.43374	5.5184e-08	4.71724e-07	Erich6
1500002F19Rik	59.9331	1.00528	0.304632	3.29998	0.000966911	0.00375358	1500002F19Rik
Lsg1	1041.43	1.0052	0.0799261	12.5766	2.84053e-36	1.88688e-34	Lsg1
Gm37537	25.0702	1.00483	0.515934	1.94759	0.0514638	0.115733	Gm37537
Gnl3	1949.43	1.00463	0.178586	5.62546	1.85012e-08	1.67353e-07	Gnl3
Sdc1	148.498	1.00431	0.249326	4.02811	5.62274e-05	0.000289308	Sdc1
AA387200	56.0194	1.00385	0.361081	2.78011	0.00543401	0.0172934	AA387200
Alkbh3	656.233	1.00335	0.129729	7.73425	1.04013e-14	1.84287e-13	Alkbh3
Tmem11	3615.4	1.00215	0.191157	5.24253	1.58387e-07	1.25648e-06	Tmem11
Gm28535	32.8218	1.00203	0.293756	3.4111	0.000647003	0.00262223	Gm28535
2210011C24Rik	98.532	1.00203	0.262507	3.81715	0.000135005	0.000641138	2210011C24Rik
Pla2g2f	60.2998	1.00069	0.200262	4.99689	5.82633e-07	4.2405e-06	Pla2g2f
Pnkp	1046.61	1.00016	0.131943	7.58021	3.44984e-14	5.85599e-13	Pnkp
CT009757.3	449.184	0.999861	0.351129	2.84756	0.0044056	0.014392	CT009757.3
Plekhh3	607.634	0.999303	0.140169	7.12926	1.00913e-12	1.50361e-11	Plekhh3
Dytn	14.9174	0.99914	0.308066	3.24327	0.00118166	0.00449934	Dytn
Pdzd7	46.7357	0.998604	0.239218	4.17445	2.98708e-05	0.000162502	Pdzd7
Yap1	21.8367	0.997895	0.319039	3.12781	0.00176114	0.00642526	Yap1
Apba3	266.6	0.997403	0.200211	4.98177	6.30068e-07	4.5579e-06	Apba3
Dfna5	1727.66	0.996169	0.098589	10.1043	5.28935e-24	1.91058e-22	Dfna5
Phlda3	2572.72	0.995389	0.174883	5.69175	1.25744e-08	1.16492e-07	Phlda3
1810062O18Rik	102.09	0.994694	0.257486	3.86309	0.00011196	0.000540429	1810062O18Rik
Gm13629	1721.82	0.994149	0.239121	4.15752	3.21723e-05	0.000173964	Gm13629
Gm15834	26.7283	0.993889	0.26018	3.82	0.000133451	0.000634461	Gm15834
Pitpnm2os2	12.1474	0.993884	0.440602	2.25574	0.0240869	0.0618857	Pitpnm2os2
Cacng3	3031.62	0.993647	0.209676	4.73896	2.14814e-06	1.42167e-05	Cacng3
Txndc12	1067.76	0.993436	0.193295	5.13949	2.7549e-07	2.11104e-06	Txndc12
Nkx6-2	10.0512	0.993401	0.535083	1.85654	0.0633771	0.137125	Nkx6-2
Utp4	826.028	0.992865	0.121106	8.19831	2.43784e-16	4.98156e-15	Utp4
Gm2694	878.907	0.992769	0.212113	4.68038	2.86337e-06	1.85946e-05	Gm2694
Trip10	343.34	0.992343	0.151395	6.55466	5.57674e-11	6.86092e-10	Trip10
Mkl2	877.997	0.991316	0.175643	5.64393	1.66209e-08	1.50981e-07	Mkl2
Nedd1	62.4995	0.990423	0.165221	5.99455	2.04047e-09	2.07983e-08	Nedd1
Trim12a	10.9164	0.990358	0.658576	1.50379	0.132636	0.24567	Trim12a
2900042K21Rik	13.4915	0.990269	0.340728	2.90634	0.00365689	0.0122006	2900042K21Rik
Arhgef28	248.789	0.990171	0.163846	6.04329	1.51001e-09	1.55914e-08	Arhgef28
Rab33a	3510.57	0.989662	0.210169	4.70889	2.4907e-06	1.63028e-05	Rab33a
Plin5	78.1445	0.989107	0.328862	3.00767	0.00263258	0.00913697	Plin5
Acap3	885.055	0.989069	0.28133	3.51568	0.000438623	0.00184134	Acap3
9430097D07Rik	68.0492	0.988812	0.198661	4.97737	6.44538e-07	4.65317e-06	9430097D07Rik
Ddi2	708.346	0.988592	0.173362	5.70246	1.18089e-08	1.09684e-07	Ddi2
Zhx2	50.5274	0.988424	0.180397	5.47916	4.27356e-08	3.69137e-07	Zhx2
Crym	96.0275	0.985994	0.406976	2.42273	0.0154044	0.0424993	Crym
Ankrd2	21.1326	0.984861	0.39337	2.50365	0.0122918	0.0351262	Ankrd2
Gm17484	332.323	0.984612	0.203151	4.84671	1.25528e-06	8.61868e-06	Gm17484
6430531B16Rik	31.233	0.984297	0.2715	3.62541	0.000288504	0.00126304	6430531B16Rik
Cables1	66.1027	0.984114	0.27035	3.64014	0.000272485	0.00120075	Cables1
Gm15767	13.0604	0.983995	0.467168	2.1063	0.0351783	0.084855	Gm15767
Etnk2	146.269	0.983716	0.22897	4.29627	1.737e-05	9.82056e-05	Etnk2
Rps15a	29650.8	0.983277	0.149792	6.56427	5.22897e-11	6.45528e-10	Rps15a
Zfp180	799.93	0.982926	0.0991755	9.91098	3.72969e-23	1.26821e-21	Zfp180
Tmem196	567.234	0.981931	0.258751	3.79489	0.000147711	0.000695631	Tmem196
Gm12111	33.3504	0.981099	0.252061	3.8923	9.92976e-05	0.000485556	Gm12111
MSTRG.12836	805.065	0.981085	0.422052	2.32456	0.0200954	0.0532109	MSTRG.12836
AC124426.3	20.3247	0.98024	0.667951	1.46753	0.142231	0.258927	AC124426.3
Mybbp1a	485.642	0.979821	0.144629	6.77471	1.24656e-11	1.64794e-10	Mybbp1a
Usp43	10.581	0.978785	0.597813	1.63728	0.101573	0.200308	Usp43
9330179D12Rik	456.295	0.978281	0.222371	4.39932	1.0859e-05	6.37805e-05	9330179D12Rik
AC122317.2	22.9805	0.977555	0.294808	3.3159	0.000913478	0.00357135	AC122317.2
Tmx1	2606.39	0.977051	0.141206	6.91934	4.53754e-12	6.29737e-11	Tmx1
MSTRG.16987	32.7613	0.976903	0.503218	1.94131	0.0522205	0.117115	MSTRG.16987
Dus4l	212.666	0.976357	0.134636	7.25185	4.11129e-13	6.35531e-12	Dus4l
Nop2	478.241	0.975874	0.0992346	9.83401	8.0355e-23	2.66064e-21	Nop2
Tom1l1	90.3089	0.975774	0.185501	5.2602	1.43901e-07	1.15206e-06	Tom1l1
Trim35	2325.1	0.974333	0.273757	3.55912	0.000372106	0.00158631	Trim35
Elovl7	517.278	0.974214	0.080854	12.0491	1.96194e-33	1.1439e-31	Elovl7
Ppef1	173.677	0.973775	0.284899	3.41796	0.000630914	0.00256197	Ppef1
Cited2	8684.8	0.973733	0.155404	6.26581	3.70899e-10	4.16431e-09	Cited2
Gm20535	18.3559	0.973427	0.330067	2.94918	0.00318614	0.0108116	Gm20535
Eef1d	2491.13	0.973181	0.0529922	18.3646	2.52188e-75	6.59872e-73	Eef1d
Tbc1d22a	408.497	0.972862	0.14539	6.6914	2.21047e-11	2.84946e-10	Tbc1d22a
Gpsm1	672.068	0.972738	0.16095	6.04372	1.50601e-09	1.5565e-08	Gpsm1
Cactin	860.37	0.972539	0.115271	8.43701	3.25552e-17	7.11307e-16	Cactin
4833412C05Rik	26.7571	0.972467	0.239096	4.06727	4.7567e-05	0.000247838	4833412C05Rik
Hs3st2	573.672	0.972452	0.225182	4.31851	1.57085e-05	8.96385e-05	Hs3st2
Nipal2	1905.65	0.972034	0.137363	7.0764	1.47946e-12	2.16826e-11	Nipal2
Bak1	520.517	0.971794	0.179728	5.40701	6.40847e-08	5.42835e-07	Bak1
Prox2	16.516	0.971781	0.382928	2.53776	0.0111563	0.0322993	Prox2
Klf5	113.812	0.971452	0.212453	4.57255	4.81816e-06	3.00694e-05	Klf5
Daxx	803.588	0.971093	0.0971448	9.99635	1.58123e-23	5.53455e-22	Daxx
Ubap1	2256.26	0.970796	0.153892	6.3083	2.8211e-10	3.22824e-09	Ubap1
3110031N09Rik	15.6924	0.970495	0.374142	2.59392	0.00948877	0.0280749	3110031N09Rik
Spsb1	35.0532	0.969822	0.241265	4.01975	5.82609e-05	0.000299269	Spsb1
Gm26825	671.321	0.969391	0.439668	2.20482	0.0274664	0.0691202	Gm26825
Plekhh1	34.1813	0.968997	0.225993	4.28773	1.80512e-05	0.000101629	Plekhh1
Ccdc120	200.442	0.968769	0.153794	6.29912	2.99349e-10	3.39653e-09	Ccdc120
Adprm	805.648	0.967654	0.0839309	11.5292	9.40469e-31	4.93367e-29	Adprm
2310040G24Rik	368.395	0.967646	0.223812	4.32347	1.53593e-05	8.78094e-05	2310040G24Rik
Rps27	22303.3	0.96733	0.249865	3.8714	0.00010821	0.000523864	Rps27
Ltb4r1	30.2273	0.967011	0.264018	3.66266	0.000249608	0.00111158	Ltb4r1
Ttll11	377.517	0.965874	0.179674	5.37572	7.62784e-08	6.40309e-07	Ttll11
Slc15a4	472.141	0.965366	0.173862	5.55249	2.81635e-08	2.49392e-07	Slc15a4
Hs3st5	1955.48	0.965098	0.182133	5.29887	1.16523e-07	9.46297e-07	Hs3st5
Catsperd	66.9771	0.964573	0.17331	5.56559	2.61269e-08	2.32123e-07	Catsperd
AC122465.1	106.724	0.964554	0.151145	6.38166	1.75173e-10	2.04601e-09	AC122465.1
Tbrg1	4039.15	0.964397	0.146799	6.5695	5.04856e-11	6.24334e-10	Tbrg1
Gm10874	455.315	0.964032	0.309608	3.11372	0.00184744	0.00669745	Gm10874
Lcp2	15.3581	0.963047	0.32603	2.95386	0.00313829	0.0106627	Lcp2
H2-D1	12581.1	0.962814	0.337866	2.84969	0.00437615	0.0143067	H2-D1
T2	10.0278	0.962433	0.406676	2.36658	0.0179531	0.0483556	T2
AC158605.1	14.6487	0.962258	0.328562	2.92869	0.00340391	0.011442	AC158605.1
Gm37521	75.4806	0.9621	0.308509	3.11855	0.00181743	0.00659812	Gm37521
Rbp4	77.356	0.961719	0.215967	4.45308	8.46474e-06	5.03519e-05	Rbp4
Cenpn	124.57	0.96171	0.172538	5.57389	2.49115e-08	2.21969e-07	Cenpn
Cpxm2	11.2855	0.961168	0.347559	2.76548	0.00568392	0.01799	Cpxm2
A3galt2	12.6445	0.959597	0.338808	2.83227	0.00462188	0.0150139	A3galt2
Lgals8	2442.91	0.956622	0.0949417	10.0759	7.06252e-24	2.534e-22	Lgals8
AW209491	1604.3	0.956178	0.220082	4.34464	1.39505e-05	8.04195e-05	AW209491
Rest	249.553	0.956053	0.124075	7.70542	1.30418e-14	2.29364e-13	Rest
Natd1	147.039	0.955583	0.188103	5.08011	3.77224e-07	2.82799e-06	Natd1
Ribc1	65.1845	0.955383	0.260777	3.6636	0.000248693	0.00110883	Ribc1
Rpl7a-ps5	18.4144	0.953242	0.415223	2.29573	0.0216912	0.0567361	Rpl7a-ps5
Cxadr	924.637	0.953023	0.226113	4.21481	2.49993e-05	0.000137711	Cxadr
Toe1	562.061	0.952636	0.101524	9.38336	6.39052e-21	1.84047e-19	Toe1
Usp30	358.797	0.951985	0.109553	8.68974	3.63261e-18	8.56497e-17	Usp30
MSTRG.1812	35.1647	0.951929	0.513625	1.85335	0.0638316	0.137937	MSTRG.1812
Dennd1c	98.2809	0.951604	0.262414	3.62634	0.000287468	0.00125927	Dennd1c
Gm28151	30.0158	0.951058	0.275096	3.45719	0.000545844	0.00224878	Gm28151
Olfr873	15.5681	0.950507	0.382755	2.48333	0.0130161	0.036863	Olfr873
Elf1	136.373	0.95029	0.142718	6.65853	2.76573e-11	3.53224e-10	Elf1
Rab24	8656.83	0.950285	0.195598	4.85837	1.18357e-06	8.17076e-06	Rab24
Hgs	2647.42	0.949853	0.0972741	9.7647	1.59582e-22	5.12573e-21	Hgs
Gm43873	289.753	0.948465	0.121687	7.79429	6.47701e-15	1.1688e-13	Gm43873
Stambpl1	761.618	0.948196	0.150211	6.31244	2.7467e-10	3.14983e-09	Stambpl1
Capn2	1564.95	0.947485	0.270523	3.50242	0.000461049	0.00192682	Capn2
Lpo	10.441	0.947035	0.57379	1.65049	0.0988426	0.196167	Lpo
Fiz1	900.515	0.946669	0.1606	5.89457	3.75667e-09	3.694e-08	Fiz1
Slco1c1	11.5501	0.945956	0.483909	1.95482	0.0506041	0.11406	Slco1c1
Vars	717.509	0.945763	0.273524	3.4577	0.000544818	0.00224498	Vars
Hps1	116.323	0.944028	0.189566	4.97993	6.36061e-07	4.59815e-06	Hps1
Arhgap10	223.245	0.943826	0.147794	6.38611	1.70161e-10	1.98963e-09	Arhgap10
Apoe	485.778	0.943727	0.379534	2.48654	0.0128992	0.0365947	Apoe
Naa50	3213.72	0.943705	0.152018	6.20786	5.37112e-10	5.88875e-09	Naa50
Btf3	19037.2	0.94337	0.114328	8.25141	1.5654e-16	3.23889e-15	Btf3
Zfp773	33.2433	0.943307	0.237025	3.97978	6.89803e-05	0.000348245	Zfp773
Tspan31	3530.96	0.94201	0.164523	5.72571	1.03003e-08	9.62797e-08	Tspan31
Il11ra1	1239.59	0.941511	0.186581	5.04614	4.50833e-07	3.34477e-06	Il11ra1
Htra1	685.602	0.940645	0.106058	8.86917	7.36936e-19	1.83218e-17	Htra1
Tmem120a	1568.58	0.939587	0.29442	3.19132	0.00141626	0.00529673	Tmem120a
Gm26700	61.3649	0.938486	0.314954	2.97976	0.00288476	0.00989853	Gm26700
Fam207a	1455.42	0.938462	0.149831	6.26345	3.76543e-10	4.21226e-09	Fam207a
Gpank1	1348.99	0.938132	0.155903	6.0174	1.77243e-09	1.8222e-08	Gpank1
Vat1	1478.63	0.937495	0.144917	6.46921	9.85167e-11	1.18286e-09	Vat1
Pmm2	697.37	0.937063	0.136315	6.87426	6.23132e-12	8.50504e-11	Pmm2
Grasp	121.667	0.937011	0.163367	5.73561	9.71609e-09	9.11536e-08	Grasp
AA986860	57.6253	0.936584	0.203798	4.59565	4.31412e-06	2.71846e-05	AA986860
Gps2	1618.2	0.936521	0.192957	4.85352	1.2129e-06	8.35437e-06	Gps2
Wars	4662.09	0.93632	0.106659	8.77862	1.65498e-18	4.00329e-17	Wars
Adat2	480.716	0.936062	0.47489	1.97111	0.0487111	0.110715	Adat2
P2ry14	125.059	0.935127	0.25648	3.646	0.000266353	0.00117614	P2ry14
Sap30bp	1722.1	0.934864	0.119093	7.84989	4.16418e-15	7.67583e-14	Sap30bp
Rdh13	455.154	0.934825	0.228248	4.09566	4.20964e-05	0.000221649	Rdh13
Gm43885	568.491	0.934507	0.399877	2.33699	0.0194397	0.0517428	Gm43885
Atf6	1139.53	0.933952	0.176826	5.28175	1.27957e-07	1.03018e-06	Atf6
Clmp	2114.61	0.933304	0.177039	5.27175	1.35131e-07	1.0859e-06	Clmp
Ssbp3	5438.68	0.933144	0.160093	5.82876	5.58399e-09	5.39199e-08	Ssbp3
Spata9	17.3293	0.932524	0.389236	2.39578	0.016585	0.0452618	Spata9
Gm43880	899.337	0.931938	0.18054	5.16195	2.44397e-07	1.88829e-06	Gm43880
Tmem115	1324.85	0.931785	0.148991	6.25396	4.00179e-10	4.45344e-09	Tmem115
Sult2b1	139.781	0.931692	0.243388	3.82801	0.000129183	0.000615943	Sult2b1
A330094K24Rik	16.3208	0.931099	0.394318	2.36129	0.0182116	0.0489476	A330094K24Rik
Isoc1	1886.6	0.930511	0.135879	6.84807	7.48516e-12	1.01326e-10	Isoc1
Atp6v1g1	21309.1	0.929884	0.218132	4.26294	2.01752e-05	0.000113082	Atp6v1g1
Gm24576	27.7728	0.929283	0.642246	1.44693	0.147917	0.266901	Gm24576
Kcnk1	2778.24	0.928561	0.0986222	9.41533	4.71591e-21	1.36184e-19	Kcnk1
Cstb	8853.18	0.928346	0.229211	4.05017	5.11798e-05	0.000265053	Cstb
Pop5	9693.85	0.928196	0.161308	5.7542	8.70509e-09	8.25714e-08	Pop5
Ccdc122	206.344	0.927971	0.249572	3.71824	0.000200612	0.000913097	Ccdc122
Apmap	3180.94	0.927022	0.155617	5.95709	2.56762e-09	2.584e-08	Apmap
Opn1sw	11.9462	0.926994	0.520222	1.78192	0.0747624	0.156865	Opn1sw
Pik3cb	312.137	0.925771	0.148039	6.25358	4.01159e-10	4.45972e-09	Pik3cb
Fam188b	134.161	0.925247	0.212816	4.34763	1.37616e-05	7.95015e-05	Fam188b
Akap8l	1390.48	0.925243	0.0585949	15.7905	3.61753e-56	5.28011e-54	Akap8l
MSTRG.4676	1480.71	0.92517	0.375719	2.4624	0.013801	0.0387735	MSTRG.4676
Mfap1b	491.611	0.924976	0.461471	2.00441	0.0450262	0.103835	Mfap1b
Rnf8	1687.96	0.924625	0.185065	4.99621	5.84688e-07	4.24969e-06	Rnf8
Tsr3	2434.78	0.924248	0.143377	6.44628	1.14629e-10	1.36866e-09	Tsr3
Kiz	1007.74	0.924187	0.102287	9.03524	1.63636e-19	4.2869e-18	Kiz
Eif3e	7389.91	0.921946	0.087283	10.5627	4.43627e-26	1.834e-24	Eif3e
Slc19a1	393.238	0.921333	0.165537	5.56574	2.61045e-08	2.3202e-07	Slc19a1
Agap1	3372.43	0.920022	0.181085	5.0806	3.76249e-07	2.82266e-06	Agap1
Cfl2	9939.97	0.919031	0.0739839	12.422	1.98444e-35	1.25971e-33	Cfl2
Cbx4	1568.72	0.918857	0.461413	1.9914	0.0464373	0.106483	Cbx4
Dnaja3	1991.56	0.9178	0.0862729	10.6383	1.97624e-26	8.28168e-25	Dnaja3
9130011E15Rik	84.7419	0.915972	0.207954	4.4047	1.05933e-05	6.23736e-05	9130011E15Rik
St3gal4	372.979	0.915288	0.115442	7.92859	2.21651e-15	4.16804e-14	St3gal4
MSTRG.13712	330.3	0.915202	0.145646	6.28376	3.30478e-10	3.72805e-09	MSTRG.13712
Zxdc	584.567	0.915017	0.191325	4.78252	1.73112e-06	1.16399e-05	Zxdc
Tmem198	1029.47	0.914985	0.205646	4.44932	8.61418e-06	5.11841e-05	Tmem198
Pld5	630.632	0.914893	0.124214	7.36544	1.7656e-13	2.82497e-12	Pld5
Nradd	253.585	0.914042	0.16713	5.46906	4.52432e-08	3.90168e-07	Nradd
Rrp15	362.249	0.914026	0.170635	5.35663	8.47883e-08	7.0567e-07	Rrp15
Zgpat	567.83	0.913471	0.144172	6.33599	2.35822e-10	2.72619e-09	Zgpat
Mrap2	449.953	0.913055	0.259258	3.52181	0.000428619	0.00180217	Mrap2
Sept9	117.575	0.912571	0.158295	5.76499	8.16609e-09	7.76304e-08	Sept9
MSTRG.6520	69.3872	0.912202	0.284714	3.20392	0.00135569	0.00509328	MSTRG.6520
Naprt	20.5195	0.91173	0.277416	3.28651	0.00101437	0.00391869	Naprt
AI506816	121.002	0.911716	0.137285	6.64104	3.11468e-11	3.9567e-10	AI506816
Kitl	2760.4	0.911281	0.141853	6.42411	1.32639e-10	1.56972e-09	Kitl
Bid	343.033	0.910651	0.194062	4.69259	2.6977e-06	1.75826e-05	Bid
Mettl18	715.723	0.909899	0.360505	2.52396	0.0116041	0.0334289	Mettl18
Jmjd1c	2716.22	0.90963	0.158399	5.74264	9.32128e-09	8.79496e-08	Jmjd1c
Crlf2	2456.69	0.908761	0.13521	6.72111	1.80347e-11	2.34091e-10	Crlf2
Rad18	568.978	0.908759	0.122471	7.42021	1.16937e-13	1.90653e-12	Rad18
Hbs1l	1380.05	0.908468	0.167608	5.42021	5.95297e-08	5.05824e-07	Hbs1l
Dbf4	95.7463	0.907755	0.177379	5.11761	3.09427e-07	2.35261e-06	Dbf4
Spsb4	341.993	0.90759	0.123256	7.36347	1.79188e-13	2.86488e-12	Spsb4
Rilp	42.3933	0.906209	0.215305	4.20896	2.56547e-05	0.000140996	Rilp
Ddx59	282.845	0.906117	0.0931789	9.72449	2.37095e-22	7.47007e-21	Ddx59
Acot11	56.2586	0.905362	0.249594	3.62734	0.000286352	0.00125541	Acot11
Vasn	132.434	0.904689	0.189184	4.78206	1.73506e-06	1.16591e-05	Vasn
Unk	246.547	0.904664	0.235817	3.8363	0.000124904	0.000597266	Unk
Hmgn1	5747.68	0.904662	0.150623	6.00613	1.89999e-09	1.94588e-08	Hmgn1
E330011O21Rik	42.3592	0.904055	0.20639	4.38033	1.185e-05	6.92787e-05	E330011O21Rik
B230112I24Rik	303.977	0.903777	0.353419	2.55724	0.0105506	0.0308158	B230112I24Rik
Muc13	44.8726	0.90345	0.285517	3.16426	0.00155476	0.00575666	Muc13
Gm43460	10.0902	0.903443	0.771846	1.1705	0.241801	0.386623	Gm43460
Slc35f5	255.711	0.902961	0.250651	3.60247	0.000315213	0.00136383	Slc35f5
Fnip1	854.999	0.902665	0.227311	3.97106	7.15539e-05	0.000360136	Fnip1
Pacsin2	1518.64	0.902464	0.209406	4.30964	1.63517e-05	9.28647e-05	Pacsin2
Ubald2	1029.74	0.902351	0.168255	5.363	8.18518e-08	6.83351e-07	Ubald2
Serpinb6a	1365.57	0.902065	0.133489	6.7576	1.40298e-11	1.84225e-10	Serpinb6a
Fam13c	1126.63	0.90073	0.143246	6.28801	3.21568e-10	3.62944e-09	Fam13c
Gm22299	11.2833	0.900588	0.414639	2.17198	0.0298571	0.0741623	Gm22299
Snx1	1814.59	0.900188	0.151025	5.96053	2.51425e-09	2.53768e-08	Snx1
9330171B17Rik	14.6401	0.89979	0.319071	2.82003	0.00480198	0.0155214	9330171B17Rik
Akap13	800.716	0.899501	0.144007	6.24623	4.2047e-10	4.66957e-09	Akap13
Seh1l	1714.42	0.89947	0.105424	8.53192	1.43939e-17	3.25074e-16	Seh1l
Btf3l4	721.047	0.899219	0.234853	3.82886	0.000128737	0.000613953	Btf3l4
Nrip2	5010.02	0.899001	0.28204	3.1875	0.0014351	0.00535969	Nrip2
Rnft1	190.54	0.898906	0.116345	7.7262	1.10806e-14	1.95836e-13	Rnft1
Atp6v0e	1245.9	0.898558	0.145347	6.18216	6.32322e-10	6.859e-09	Atp6v0e
Khnyn	165.617	0.89822	0.302824	2.96615	0.00301553	0.0102929	Khnyn
Naca	28770.2	0.898088	0.157759	5.69279	1.24977e-08	1.15832e-07	Naca
Egr1	3906.86	0.897136	0.222207	4.03738	5.40508e-05	0.000279045	Egr1
Ccdc103	62.3607	0.896877	0.193277	4.64037	3.47779e-06	2.22346e-05	Ccdc103
Slc39a2	83.5645	0.896646	0.204752	4.37918	1.19126e-05	6.96067e-05	Slc39a2
K230010J24Rik	98.2737	0.896609	0.15267	5.87284	4.28394e-09	4.18753e-08	K230010J24Rik
Ftl1-ps1	843.325	0.896353	0.452494	1.98092	0.0476008	0.108709	Ftl1-ps1
P2rx4	884.387	0.895994	0.167118	5.36146	8.25525e-08	6.88665e-07	P2rx4
Ppp1r13l	44.8931	0.895707	0.228134	3.92623	8.62864e-05	0.000427467	Ppp1r13l
A830036E02Rik	54.924	0.895204	0.344412	2.59923	0.00934343	0.0277202	A830036E02Rik
MSTRG.8917	28.262	0.894826	0.404964	2.20964	0.02713	0.068418	MSTRG.8917
MSTRG.7797	127.937	0.894638	0.297387	3.00833	0.0026269	0.00912165	MSTRG.7797
Celf3	1042.89	0.894121	0.0960909	9.30495	1.34052e-20	3.77952e-19	Celf3
Srp68	2714.15	0.893896	0.161115	5.54819	2.88636e-08	2.5517e-07	Srp68
Wtip	85.7608	0.893811	0.484791	1.8437	0.0652266	0.140287	Wtip
Gm44783	31.9726	0.893646	0.380904	2.34612	0.0189699	0.0506558	Gm44783
Heg1	82.1274	0.892809	0.206361	4.32644	1.51538e-05	8.67736e-05	Heg1
Pik3r1	1312.83	0.892609	0.0945934	9.43627	3.86294e-21	1.12308e-19	Pik3r1
Akain1	1838.88	0.892409	0.122818	7.26608	3.70073e-13	5.76218e-12	Akain1
Zfp821	1503.08	0.891898	0.126625	7.04361	1.87319e-12	2.7083e-11	Zfp821
Mrpl24	3439.57	0.891168	0.179568	4.96284	6.94712e-07	4.9852e-06	Mrpl24
Vps72	2866.44	0.890975	0.237795	3.74682	0.000179088	0.000827591	Vps72
Pik3ip1	1740.87	0.89085	0.226538	3.93246	8.40823e-05	0.000417899	Pik3ip1
Slc18a2	23.8954	0.89077	0.414162	2.15078	0.0314939	0.0774746	Slc18a2
Dnah9	28.6295	0.890575	0.237928	3.74304	0.000181807	0.000837991	Dnah9
Insig2	5145.76	0.889546	0.132334	6.722	1.79249e-11	2.32806e-10	Insig2
Arpc5l	13976.8	0.889174	0.147098	6.04478	1.4961e-09	1.54775e-08	Arpc5l
Arhgap28	11.5535	0.88824	0.418078	2.12458	0.0336215	0.0817431	Arhgap28
2610035D17Rik	453.831	0.888103	0.483124	1.83825	0.0660253	0.141692	2610035D17Rik
Rwdd2b	405.933	0.888097	0.0942313	9.42465	4.31542e-21	1.24955e-19	Rwdd2b
Stard3nl	3899.05	0.887729	0.149882	5.92286	3.16387e-09	3.14569e-08	Stard3nl
Mt1	10043	0.887415	0.175773	5.04863	4.44986e-07	3.30254e-06	Mt1
Snrnp48	1842.02	0.886871	0.090655	9.78292	1.33307e-22	4.32713e-21	Snrnp48
Gm43879	1011.95	0.886435	0.265883	3.33392	0.000856306	0.00337365	Gm43879
Eif4b	2726.57	0.886123	0.30631	2.8929	0.00381705	0.0126798	Eif4b
Acta1	451.563	0.885751	0.257404	3.44109	0.000579382	0.00237101	Acta1
Rpl17	32786.4	0.885684	0.25793	3.43381	0.000595161	0.00243141	Rpl17
D430019H16Rik	404.86	0.884615	0.115519	7.65776	1.89202e-14	3.28175e-13	D430019H16Rik
Mocos	26.752	0.884329	0.233205	3.79206	0.000149404	0.000702498	Mocos
Agpat4	2183.88	0.884154	0.121994	7.2475	4.24539e-13	6.55318e-12	Agpat4
Eif2a	1785.05	0.883936	0.159156	5.55388	2.79397e-08	2.47717e-07	Eif2a
Mrpl9	1498.95	0.883363	0.129823	6.80434	1.01512e-11	1.3545e-10	Mrpl9
Npm1	19082.8	0.883317	0.0930456	9.49337	2.23674e-21	6.62867e-20	Npm1
Osbp2	741.469	0.882959	0.248046	3.55966	0.000371329	0.00158331	Osbp2
Agtrap	885.235	0.882103	0.166808	5.28813	1.23576e-07	9.98658e-07	Agtrap
Fbxo34	668.523	0.882042	0.265025	3.32814	0.00087427	0.00343559	Fbxo34
Dgcr14	976.015	0.881971	0.164378	5.36549	8.07303e-08	6.75039e-07	Dgcr14
Slc35b3	343.958	0.881605	0.0857269	10.2839	8.33072e-25	3.23226e-23	Slc35b3
Inhba	86.135	0.881374	0.353442	2.49369	0.0126424	0.0359803	Inhba
MSTRG.4168	725.718	0.88118	0.430216	2.04823	0.0405379	0.0952659	MSTRG.4168
Gm45760	47.2491	0.880702	0.51264	1.71798	0.0858011	0.175345	Gm45760
Dbpht2	774.798	0.880612	0.597481	1.47387	0.140516	0.256653	Dbpht2
Cenpo	184.178	0.88058	0.12752	6.90542	5.00556e-12	6.91561e-11	Cenpo
Traf3ip2	108.633	0.880008	0.167308	5.25982	1.44196e-07	1.15357e-06	Traf3ip2
Zscan29	146.586	0.879724	0.150596	5.84161	5.16999e-09	5.01382e-08	Zscan29
MSTRG.4996	143.642	0.878691	0.370212	2.37348	0.0176215	0.0476359	MSTRG.4996
Eif1ad	4379.14	0.878352	0.158328	5.54768	2.89481e-08	2.55811e-07	Eif1ad
Hopx	104.92	0.878196	0.409159	2.14634	0.0318457	0.078134	Hopx
Qtrt1	707.949	0.878081	0.231908	3.78633	0.000152887	0.000718114	Qtrt1
Hexa	1742.05	0.877465	0.194009	4.52281	6.10248e-06	3.72397e-05	Hexa
Spg20	389.879	0.87705	0.116565	7.52412	5.30769e-14	8.87621e-13	Spg20
Meikin	10.1579	0.876432	0.42142	2.07971	0.037552	0.0896213	Meikin
Pirt	615.632	0.876195	0.165238	5.30263	1.14147e-07	9.2982e-07	Pirt
Samd11	839.095	0.875762	0.155157	5.64435	1.65803e-08	1.5074e-07	Samd11
Trpv2	646.288	0.875521	0.101795	8.60081	7.91585e-18	1.82234e-16	Trpv2
Trmt10b	1166.05	0.875352	0.147094	5.95097	2.66554e-09	2.67502e-08	Trmt10b
AC122539.3	237.506	0.87522	0.194255	4.50551	6.6213e-06	4.01432e-05	AC122539.3
Rnf103	908.907	0.874821	0.276449	3.16449	0.00155354	0.00575497	Rnf103
Gys1	344.265	0.874692	0.154194	5.67269	1.40574e-08	1.29393e-07	Gys1
Phax	3860.86	0.874638	0.0934515	9.35927	8.02904e-21	2.30001e-19	Phax
Rabggtb	4931.57	0.874429	0.156769	5.57782	2.43548e-08	2.17279e-07	Rabggtb
Mtpap	732.143	0.874276	0.184522	4.73807	2.15768e-06	1.42754e-05	Mtpap
Tchp	752.567	0.874161	0.104585	8.35839	6.35784e-17	1.35735e-15	Tchp
Kctd11	66.0471	0.873917	0.212014	4.12197	3.75641e-05	0.000200093	Kctd11
Proser3	168.465	0.873873	0.19125	4.56927	4.89423e-06	3.04997e-05	Proser3
Rad51ap2	212.868	0.873731	0.105756	8.26179	1.43501e-16	2.98637e-15	Rad51ap2
Pcdhga8	20.6551	0.873489	0.508145	1.71898	0.0856186	0.175022	Pcdhga8
Gm28402	12.1166	0.87297	0.516027	1.69171	0.0907005	0.183142	Gm28402
Moxd1	37.7569	0.872693	0.227785	3.83121	0.000127515	0.000608532	Moxd1
Snhg6	1185.34	0.872501	0.161935	5.38798	7.12531e-08	6.0071e-07	Snhg6
Chmp7	3135.73	0.872255	0.106614	8.18142	2.80515e-16	5.68341e-15	Chmp7
Stk38l	553.127	0.871877	0.116102	7.50957	5.93229e-14	9.85927e-13	Stk38l
Nrros	63.2143	0.871651	0.252805	3.44791	0.000564932	0.00231851	Nrros
3110043O21Rik	768.03	0.87143	0.185283	4.70323	2.56072e-06	1.67341e-05	3110043O21Rik
Prkcdbp	1417.32	0.870647	0.189453	4.59558	4.3154e-06	2.71847e-05	Prkcdbp
Cdk6	17.9414	0.870588	0.33108	2.62954	0.00855003	0.0256322	Cdk6
MSTRG.721	3155.06	0.870244	0.471066	1.84739	0.0646902	0.139385	MSTRG.721
Bmf	19.9018	0.870139	0.338052	2.57398	0.0100536	0.0295614	Bmf
Fam25c	10.4267	0.868394	0.417037	2.08229	0.0373157	0.0891984	Fam25c
Atf1	536.898	0.867741	0.140984	6.15489	7.51306e-10	8.09644e-09	Atf1
Slc16a1	581.106	0.867356	0.33591	2.58211	0.00981994	0.0289632	Slc16a1
4833423E24Rik	18.8209	0.867183	0.39878	2.17459	0.029661	0.0737178	4833423E24Rik
Fes	122.783	0.867152	0.204188	4.24684	2.16805e-05	0.000120668	Fes
Mgst2	31.4628	0.866414	0.222282	3.89781	9.70646e-05	0.000476027	Mgst2
B230303O12Rik	84.4125	0.866218	0.256876	3.37213	0.000745896	0.00297965	B230303O12Rik
Tbce	1952	0.865749	0.100258	8.6352	5.86269e-18	1.36432e-16	Tbce
Tmem161a	641.724	0.865027	0.131336	6.58638	4.50694e-11	5.60585e-10	Tmem161a
Mef2a	4198	0.864592	0.15544	5.56222	2.66365e-08	2.36554e-07	Mef2a
Gm21975	92.4139	0.864042	0.514013	1.68097	0.0927683	0.186528	Gm21975
Rffl	89.6417	0.86386	0.168338	5.13169	2.87152e-07	2.19414e-06	Rffl
Cxcl10	26.8549	0.863819	0.402415	2.14659	0.0318262	0.0781182	Cxcl10
Capg	86.7949	0.863751	0.258929	3.33586	0.000850346	0.00335263	Capg
Dpp7	788.465	0.86346	0.148837	5.8014	6.57631e-09	6.29917e-08	Dpp7
Airn	84.6688	0.862906	0.17577	4.9093	9.14026e-07	6.43332e-06	Airn
AC126459.5	433.982	0.8626	0.181734	4.74649	2.0698e-06	1.37321e-05	AC126459.5
Gm43869	40.3686	0.862545	0.42173	2.04526	0.0408296	0.0958783	Gm43869
Plxnb1	36.8228	0.862152	0.229379	3.75864	0.000170837	0.000793224	Plxnb1
Ngdn	2839.66	0.861898	0.242209	3.55849	0.000372996	0.00158979	Ngdn
Tmem120b	314.795	0.861689	0.16319	5.28027	1.28995e-07	1.03776e-06	Tmem120b
Trmt2a	779.384	0.861447	0.255661	3.36948	0.000753091	0.00300183	Trmt2a
MSTRG.10878	30.3689	0.861337	0.438097	1.96609	0.0492883	0.111742	MSTRG.10878
Tead1	111.009	0.86128	0.393685	2.18774	0.0286886	0.0717163	Tead1
Pkp2	105.719	0.860812	0.166717	5.16331	2.42619e-07	1.87523e-06	Pkp2
AC153382.2	20.1037	0.860558	0.356337	2.41501	0.0157346	0.0432824	AC153382.2
Trub2	511.466	0.860532	0.0980656	8.77507	1.70804e-18	4.11309e-17	Trub2
Ppp1r8	1156.24	0.860301	0.30673	2.80475	0.00503555	0.0161571	Ppp1r8
Fam71a	97.8948	0.86026	0.404015	2.12928	0.0332312	0.0809502	Fam71a
Lhpp	300.731	0.860248	0.260488	3.30244	0.000958471	0.00372689	Lhpp
Panx1	1531.6	0.859933	0.247141	3.47953	0.000502295	0.00208296	Panx1
Nek6	402.143	0.859779	0.229223	3.75084	0.000176244	0.000815556	Nek6
Slc20a2	492.903	0.859596	0.193277	4.44749	8.68812e-06	5.15806e-05	Slc20a2
Rbm22	1223.59	0.859495	0.079719	10.7816	4.20665e-27	1.82708e-25	Rbm22
Sgsm3	1025.5	0.858968	0.113237	7.58555	3.31086e-14	5.63345e-13	Sgsm3
Shq1	184.695	0.858691	0.106663	8.05053	8.24349e-16	1.59921e-14	Shq1
Siah2	1405.63	0.858006	0.15163	5.65855	1.52662e-08	1.3968e-07	Siah2
BC017643	678.072	0.857878	0.122642	6.99499	2.65286e-12	3.76969e-11	BC017643
Dnttip2	1777.2	0.85755	0.0799561	10.7253	7.74717e-27	3.33113e-25	Dnttip2
Chtf8	909.499	0.857541	0.117549	7.29516	2.98304e-13	4.66162e-12	Chtf8
Gm45378	19.4443	0.856278	0.419163	2.04283	0.0410695	0.0963256	Gm45378
Faap24	540.74	0.854916	0.183899	4.64885	3.33799e-06	2.14366e-05	Faap24
Limk2	2053.18	0.854763	0.155457	5.49838	3.83295e-08	3.3363e-07	Limk2
Rbm45	562.302	0.854364	0.41332	2.06708	0.0387269	0.0918757	Rbm45
Lncenc1	16.4337	0.854299	0.440929	1.9375	0.0526846	0.117947	Lncenc1
Pex12	322.203	0.853812	0.101021	8.45181	2.86814e-17	6.29231e-16	Pex12
Nek3	138.617	0.853563	0.155666	5.48328	4.17504e-08	3.61258e-07	Nek3
Gm28784	38.3366	0.853224	0.250569	3.40515	0.000661284	0.00267456	Gm28784
Ctgf	34.9078	0.853169	0.488683	1.74585	0.0808364	0.167024	Ctgf
Gdap1l1	3144.84	0.85311	0.189498	4.50194	6.73356e-06	4.07547e-05	Gdap1l1
Myo1e	31.2738	0.852711	0.255832	3.33309	0.000858878	0.00338254	Myo1e
Klhl30	14.452	0.852173	0.471621	1.8069	0.0707777	0.150134	Klhl30
Gm5468	27.4487	0.851377	0.306373	2.77889	0.00545454	0.0173382	Gm5468
Tmem179	6629.55	0.850864	0.163301	5.21041	1.88426e-07	1.47765e-06	Tmem179
Limd1	83.3948	0.85079	0.235485	3.61293	0.000302758	0.00131471	Limd1
Taf1c	121.007	0.850553	0.231884	3.668	0.000244453	0.00109225	Taf1c
Taf1d	1940.67	0.850448	0.162685	5.22758	1.71745e-07	1.35377e-06	Taf1d
Mtif3	647.061	0.850421	0.153693	5.53323	3.14382e-08	2.7645e-07	Mtif3
Ctnna1	748.599	0.848616	0.280352	3.02697	0.00247021	0.00863767	Ctnna1
Tmc6	45.8588	0.848567	0.296914	2.85796	0.00426376	0.0139819	Tmc6
Tnfaip1	1229.57	0.847486	0.124106	6.82874	8.56634e-12	1.15307e-10	Tnfaip1
Sec14l2	335.075	0.847253	0.11735	7.2199	5.20251e-13	7.93694e-12	Sec14l2
5430400D12Rik	134.416	0.847206	0.219165	3.86561	0.000110811	0.000535368	5430400D12Rik
Jagn1	3808.95	0.847127	0.194399	4.35768	1.31447e-05	7.61391e-05	Jagn1
Phf20l1	1503.97	0.846639	0.0835603	10.1321	3.98134e-24	1.46776e-22	Phf20l1
Gm45871	110.926	0.845526	0.134028	6.30855	2.81655e-10	3.22475e-09	Gm45871
Slc6a20a	74.7463	0.845473	0.265317	3.18665	0.00143931	0.00537356	Slc6a20a
Pkp3	13.7491	0.844876	0.481948	1.75304	0.0795947	0.164996	Pkp3
Bcl10	864.579	0.844452	0.073204	11.5356	8.72665e-31	4.60047e-29	Bcl10
Zfp808	14.0746	0.844447	0.396215	2.13129	0.0330656	0.0806382	Zfp808
Gm43889	661.915	0.8444	0.363982	2.3199	0.0203465	0.0537555	Gm43889
Nin	518.052	0.84398	0.15783	5.34739	8.92326e-08	7.40616e-07	Nin
Mkx	79.9469	0.843935	0.286751	2.94309	0.0032495	0.0109988	Mkx
Btbd9	2467.74	0.843806	0.119508	7.06067	1.65703e-12	2.41859e-11	Btbd9
Ttc39c	1497.33	0.84311	0.0944672	8.9249	4.46111e-19	1.13141e-17	Ttc39c
Riok3	1398.03	0.84283	0.200542	4.20276	2.63681e-05	0.000144473	Riok3
Cln6	325.667	0.841931	0.205821	4.0906	4.30259e-05	0.000226099	Cln6
Clcn5	629.9	0.841893	0.173083	4.8641	1.14978e-06	7.96309e-06	Clcn5
Rnf149	215.804	0.841194	0.17706	4.75089	2.02524e-06	1.34614e-05	Rnf149
Adam8	181.322	0.84072	0.184897	4.54697	5.44243e-06	3.36037e-05	Adam8
Arfrp1	2896.82	0.840246	0.137529	6.10961	9.98751e-10	1.05355e-08	Arfrp1
Zfp566	258.935	0.840085	0.142092	5.91227	3.37434e-09	3.33486e-08	Zfp566
MSTRG.4108	663.404	0.840016	0.628068	1.33746	0.181072	0.311019	MSTRG.4108
Gm17529	10.0509	0.839815	0.583247	1.4399	0.149897	0.269588	Gm17529
Jup	5773.46	0.83896	0.18288	4.58748	4.48618e-06	2.81366e-05	Jup
Mfsd11	1231.29	0.838412	0.122744	6.83058	8.45723e-12	1.14053e-10	Mfsd11
Gm8773	55.9706	0.837737	0.215666	3.88441	0.000102577	0.000499523	Gm8773
Calcrl	17.5662	0.837638	0.402402	2.0816	0.0373792	0.0892906	Calcrl
Armc5	472.373	0.836817	0.0996625	8.39651	4.59948e-17	9.95827e-16	Armc5
Stard3	919.158	0.836353	0.153759	5.4394	5.34614e-08	4.57728e-07	Stard3
Zfp429	21.2969	0.835937	0.299136	2.79451	0.0051979	0.016606	Zfp429
Sugp1	1630.04	0.835817	0.194795	4.29074	1.78076e-05	0.000100468	Sugp1
Cpne3	317.819	0.835723	0.0987498	8.46304	2.60501e-17	5.73851e-16	Cpne3
Mettl3	828.325	0.834345	0.150962	5.52684	3.26055e-08	2.85895e-07	Mettl3
Snx16	3467.1	0.834085	0.132346	6.30232	2.93231e-10	3.34124e-09	Snx16
Mdfic	42.4903	0.834075	0.296422	2.81381	0.00489578	0.0157952	Mdfic
Mkrn1	7024.43	0.833912	0.0936608	8.90353	5.40971e-19	1.35914e-17	Mkrn1
Tshr	35.2701	0.833473	0.216184	3.85539	0.000115544	0.000556352	Tshr
Tjap1	163.87	0.833421	0.171471	4.86042	1.17135e-06	8.09157e-06	Tjap1
H2-T22	1023.86	0.833093	0.219279	3.79924	0.000145141	0.000684579	H2-T22
Nub1	2260.64	0.832869	0.122313	6.80932	9.80638e-12	1.31176e-10	Nub1
Homer1	773.279	0.832776	0.221714	3.75609	0.00017259	0.000800667	Homer1
Insl6	60.8775	0.831775	0.303582	2.73987	0.00614642	0.019286	Insl6
Gm26548	10.3659	0.831705	0.451106	1.8437	0.0652265	0.140287	Gm26548
Inpp5j	858.527	0.831457	0.154978	5.365	8.09499e-08	6.76612e-07	Inpp5j
Rps5	33770.4	0.831439	0.204869	4.0584	4.94111e-05	0.000256668	Rps5
Fam175a	253.77	0.831273	0.125706	6.61284	3.77026e-11	4.73623e-10	Fam175a
Elp6	885.879	0.830105	0.110181	7.53398	4.92182e-14	8.2502e-13	Elp6
Atad2	79.4934	0.830074	0.249153	3.33158	0.00086354	0.00339841	Atad2
Oaz2	16857.8	0.8299	0.405071	2.04878	0.0404839	0.0951705	Oaz2
Snhg8	3540.97	0.829767	0.197999	4.19075	2.7803e-05	0.000151753	Snhg8
Tbc1d1	993.283	0.829698	0.0990512	8.37646	5.45446e-17	1.17265e-15	Tbc1d1
Gm43877	197.591	0.829532	0.208293	3.98252	6.8188e-05	0.000344813	Gm43877
Gm26564	227.056	0.829331	0.383334	2.16347	0.0305053	0.0754752	Gm26564
Zfp655	1152.81	0.829193	0.0966789	8.57677	9.75737e-18	2.22954e-16	Zfp655
Iqck	56.1121	0.828357	0.189616	4.36859	1.25051e-05	7.27322e-05	Iqck
Tmem88	66.9133	0.82758	0.181975	4.54778	5.42145e-06	3.35031e-05	Tmem88
MSTRG.2328	2601.05	0.827554	0.577731	1.43242	0.152023	0.272612	MSTRG.2328
Rsrp1	13967	0.827096	0.10576	7.82049	5.26189e-15	9.55153e-14	Rsrp1
Rbm7	1547.8	0.827028	0.0817638	10.1148	4.74776e-24	1.72365e-22	Rbm7
Cenpt	707.59	0.826783	0.2968	2.78566	0.00534196	0.0170333	Cenpt
Ghrh	99.4153	0.826713	0.177236	4.66448	3.09394e-06	2.00252e-05	Ghrh
Tspan13	13182.3	0.826685	0.213006	3.88103	0.000104013	0.000505367	Tspan13
Gpx8	63.7532	0.825649	0.358245	2.30471	0.0211829	0.0555433	Gpx8
Gm37666	12.1415	0.825431	0.520481	1.5859	0.112762	0.216988	Gm37666
Pnp	614.538	0.824849	0.114357	7.21294	5.47556e-13	8.34401e-12	Pnp
Cdt1	175.634	0.824619	0.182664	4.51441	6.34941e-06	3.86476e-05	Cdt1
Gas8	871.695	0.823699	0.14754	5.5829	2.36541e-08	2.11292e-07	Gas8
Dydc2	438.551	0.823564	0.305261	2.6979	0.00697776	0.0215274	Dydc2
Palm3	523.358	0.82349	0.11116	7.40813	1.28088e-13	2.08044e-12	Palm3
Vwa5a	270.562	0.823485	0.1829	4.50237	6.71989e-06	4.06834e-05	Vwa5a
Bscl2	7915.24	0.82312	0.271477	3.032	0.00242935	0.00852538	Bscl2
MSTRG.18720	55.3603	0.823034	0.207199	3.97218	7.12166e-05	0.000358691	MSTRG.18720
Lsr	14.7328	0.822395	0.349794	2.35109	0.0187187	0.050066	Lsr
Ddx27	891.775	0.822317	0.135152	6.08438	1.16942e-09	1.22396e-08	Ddx27
9430020K01Rik	82.2198	0.822198	0.205682	3.99743	6.40352e-05	0.000326041	9430020K01Rik
Noxred1	13.5525	0.822095	0.316933	2.59391	0.00948915	0.0280749	Noxred1
AC152827.1	51.5393	0.821809	0.243062	3.38107	0.000722039	0.00289355	AC152827.1
Bloc1s2	3924.36	0.821737	0.226964	3.62057	0.000293955	0.00128402	Bloc1s2
B4galt3	1640.82	0.820237	0.201959	4.06141	4.87769e-05	0.000253649	B4galt3
Slc9a9	309.21	0.820094	0.117613	6.97281	3.10678e-12	4.3797e-11	Slc9a9
Gm26526	226.239	0.819886	0.173805	4.71728	2.39018e-06	1.57119e-05	Gm26526
Rps27rt	1160.72	0.819816	0.259087	3.16426	0.0015548	0.00575666	Rps27rt
Gm43923	130.503	0.818526	0.173048	4.73005	2.24466e-06	1.48052e-05	Gm43923
Anxa2	4893.36	0.818344	0.118752	6.89121	5.53194e-12	7.59395e-11	Anxa2
Fam107b	63.9277	0.816578	0.304348	2.68304	0.00729554	0.0223484	Fam107b
Rassf3	299.205	0.81624	0.1785	4.57277	4.81322e-06	3.00473e-05	Rassf3
Lap3	717.495	0.815548	0.0925959	8.8076	1.27851e-18	3.11371e-17	Lap3
Inpp1	2749.06	0.815423	0.100871	8.08385	6.27532e-16	1.22962e-14	Inpp1
Rapgef6	1050.69	0.815365	0.161042	5.06308	4.12544e-07	3.07452e-06	Rapgef6
Zfp874a	222.474	0.815134	0.39087	2.08543	0.0370302	0.0886344	Zfp874a
Maged1	16490	0.814766	0.105788	7.70186	1.34098e-14	2.3545e-13	Maged1
Nmd3	1284.28	0.814218	0.0588863	13.8269	1.7532e-43	1.56736e-41	Nmd3
Nsun4	626.823	0.813593	0.188137	4.32448	1.52893e-05	8.74561e-05	Nsun4
Klhdc2	8817.82	0.813544	0.109087	7.45775	8.80151e-14	1.44931e-12	Klhdc2
Gm17281	15.8339	0.813159	0.296817	2.7396	0.00615143	0.0192989	Gm17281
St7l	1155.16	0.813021	0.0889493	9.14027	6.22955e-20	1.69406e-18	St7l
Dusp10	583.436	0.812655	0.130682	6.21856	5.01753e-10	5.52649e-09	Dusp10
Plcxd3	487.961	0.812321	0.162643	4.9945	5.89884e-07	4.28165e-06	Plcxd3
Ccdc174	3740.75	0.812194	0.122418	6.63463	3.25328e-11	4.12543e-10	Ccdc174
Enpep	46.8374	0.811194	0.319152	2.54172	0.0110308	0.0320006	Enpep
Hexb	1416.64	0.811095	0.115178	7.04211	1.89352e-12	2.73437e-11	Hexb
Slc4a2	353.034	0.810799	0.150844	5.37509	7.65436e-08	6.42284e-07	Slc4a2
1500004A13Rik	5223.98	0.809414	0.172662	4.68786	2.7607e-06	1.79659e-05	1500004A13Rik
Arf6	2061.68	0.809413	0.186393	4.3425	1.40868e-05	8.11619e-05	Arf6
Zscan22	143.174	0.809074	0.216374	3.73924	0.00018458	0.000848405	Zscan22
Aup1	2208.26	0.809015	0.207619	3.89664	9.75366e-05	0.000478014	Aup1
Tk2	1009.58	0.809002	0.218024	3.71061	0.000206764	0.000938113	Tk2
Nono	1455.65	0.809	0.115122	7.02732	2.10538e-12	3.02161e-11	Nono
Ifit1	718.988	0.808932	0.659235	1.22708	0.219794	0.359635	Ifit1
Sp6	15.2619	0.80875	0.292674	2.76332	0.00572171	0.0180963	Sp6
Prkx	468.868	0.808555	0.217585	3.71604	0.000202367	0.000920109	Prkx
Sbk3	14.772	0.80847	0.304868	2.65186	0.00800487	0.0242087	Sbk3
Cct4	7479.33	0.808252	0.0638103	12.6665	9.06805e-37	6.09919e-35	Cct4
Wfs1	966.277	0.807903	0.189322	4.26736	1.97798e-05	0.000111011	Wfs1
Cpq	736.507	0.807421	0.143788	5.61537	1.96142e-08	1.7675e-07	Cpq
Spag4	133.649	0.807161	0.17195	4.69416	2.67706e-06	1.7464e-05	Spag4
Plekhf2	151.96	0.806137	0.274498	2.93677	0.00331654	0.0111901	Plekhf2
Rad52	582.121	0.806007	0.190993	4.22009	2.44204e-05	0.000134764	Rad52
Irak2	187.317	0.804782	0.227865	3.53184	0.000412684	0.00174268	Irak2
Zc3hc1	1373.15	0.804692	0.245583	3.27666	0.00105044	0.00404711	Zc3hc1
Mir703	674.405	0.804653	0.252276	3.18958	0.00142481	0.00532498	Mir703
Mta2	388.826	0.804648	0.153563	5.23985	1.60711e-07	1.27334e-06	Mta2
Cbfa2t3	191.998	0.804626	0.131009	6.14176	8.16121e-10	8.75972e-09	Cbfa2t3
Ngrn	3328.69	0.804588	0.141768	5.6754	1.38368e-08	1.27527e-07	Ngrn
Gm37174	63.9332	0.804385	0.300903	2.67324	0.00751232	0.0229118	Gm37174
Rnf113a1	893.111	0.804273	0.129918	6.19059	5.99376e-10	6.52471e-09	Rnf113a1
Nol12	2417.86	0.804161	0.148753	5.40602	6.44405e-08	5.45418e-07	Nol12
Syn3	154.615	0.803924	0.222873	3.6071	0.000309637	0.00134186	Syn3
Exog	446.649	0.803784	0.136993	5.86733	4.42857e-09	4.32693e-08	Exog
Rgag4	394.253	0.803744	0.099241	8.0989	5.54562e-16	1.09062e-14	Rgag4
D630002J18Rik	18.3204	0.803355	0.411187	1.95375	0.0507312	0.114277	D630002J18Rik
Cchcr1	238.523	0.80277	0.139902	5.73808	9.57562e-09	8.99538e-08	Cchcr1
4930448E22Rik	22.4537	0.802715	0.298354	2.69048	0.00713495	0.0219354	4930448E22Rik
Tmbim1	164.303	0.802632	0.235685	3.40553	0.000660352	0.00267229	Tmbim1
Chd1	1762.34	0.801708	0.0892501	8.98272	2.64157e-19	6.79588e-18	Chd1
Idua	176.215	0.801589	0.124383	6.44454	1.15951e-10	1.38367e-09	Idua
Cwc27	1042.77	0.801315	0.0908145	8.82365	1.10791e-18	2.71362e-17	Cwc27
Ggnbp1	132.036	0.801301	0.176164	4.54861	5.40006e-06	3.33901e-05	Ggnbp1
MSTRG.15624	178.671	0.801138	0.406575	1.97046	0.048786	0.110861	MSTRG.15624
2310011J03Rik	2604.71	0.800992	0.221453	3.61698	0.000298059	0.00129851	2310011J03Rik
Slc25a39	2035.07	0.800456	0.144066	5.55618	2.75748e-08	2.44683e-07	Slc25a39
Vstm5	585.961	0.800445	0.265455	3.01536	0.0025667	0.00894303	Vstm5
4921507P07Rik	59.2169	0.800243	0.155122	5.15878	2.48562e-07	1.91839e-06	4921507P07Rik
Dpf2	1556.18	0.800094	0.12026	6.65306	2.87057e-11	3.65308e-10	Dpf2
Ifngr1	710.359	0.799771	0.114064	7.0116	2.35601e-12	3.36779e-11	Ifngr1
Xab2	619.192	0.79966	0.105164	7.60397	2.87183e-14	4.90981e-13	Xab2
Ints11	1397.12	0.799389	0.14023	5.70056	1.19418e-08	1.10823e-07	Ints11
Gt(ROSA)26Sor	1388.42	0.799271	0.132311	6.04085	1.53302e-09	1.58213e-08	Gt(ROSA)26Sor
Ippk	270.291	0.799028	0.280654	2.84702	0.00441307	0.0144142	Ippk
Kctd5	446.763	0.798855	0.120508	6.62909	3.37772e-11	4.27313e-10	Kctd5
Gm2000	695.444	0.797186	0.363146	2.19522	0.0281478	0.0706113	Gm2000
Fgd5	16.6845	0.796927	0.392095	2.03249	0.0421044	0.0982482	Fgd5
Rplp0	17418.9	0.796357	0.25806	3.08594	0.00202908	0.00727297	Rplp0
MSTRG.20891	5151.67	0.796312	0.315829	2.52134	0.0116909	0.0336431	MSTRG.20891
Jrk	109.478	0.796202	0.328362	2.42477	0.0153181	0.0423211	Jrk
Zfp202	44.8878	0.795964	0.399402	1.99289	0.0462733	0.106209	Zfp202
Hyal2	322.68	0.795855	0.271171	2.93489	0.00333668	0.011246	Hyal2
Stab1	47.3107	0.795659	0.268311	2.96543	0.00302255	0.0103136	Stab1
Acd	2233.15	0.795528	0.233098	3.41284	0.000642888	0.00260752	Acd
Rps27l	2876.8	0.795343	0.172319	4.61553	3.92088e-06	2.48895e-05	Rps27l
Parp2	801.124	0.795176	0.171652	4.63248	3.61319e-06	2.30522e-05	Parp2
Zpr1	2233.2	0.79492	0.152987	5.19601	2.03614e-07	1.58805e-06	Zpr1
Pglyrp1	49.698	0.794772	0.190368	4.17493	2.98077e-05	0.000162241	Pglyrp1
Surf6	501.371	0.794674	0.0814506	9.75651	1.73003e-22	5.54023e-21	Surf6
Aif1	72.9126	0.794623	0.318982	2.49112	0.012734	0.0362073	Aif1
Adgrv1	58.5276	0.794343	0.198164	4.00852	6.11008e-05	0.000312584	Adgrv1
Abhd17b	1387.89	0.794232	0.236441	3.35911	0.000781937	0.00310805	Abhd17b
Spred3	246.128	0.794166	0.132478	5.99468	2.03887e-09	2.07918e-08	Spred3
Lztr1	1234.51	0.793799	0.256673	3.09265	0.00198381	0.00712736	Lztr1
Mepce	744.854	0.793754	0.118065	6.72304	1.7797e-11	2.31426e-10	Mepce
Gm26797	77.7336	0.793465	0.202992	3.90884	9.27392e-05	0.000456588	Gm26797
Gm44645	409.779	0.792363	0.217611	3.64119	0.000271381	0.00119637	Gm44645
Hbp1	724.153	0.791399	0.0670985	11.7946	4.16247e-32	2.30775e-30	Hbp1
Supt5	2947.47	0.791271	0.0860524	9.19523	3.74202e-20	1.0254e-18	Supt5
Ss18l2	6445.78	0.791025	0.151824	5.21013	1.88708e-07	1.47933e-06	Ss18l2
Gsk3b	20407.4	0.790531	0.180969	4.36833	1.25202e-05	7.28006e-05	Gsk3b
Nfu1	8612.43	0.790523	0.192784	4.10057	4.12132e-05	0.000217426	Nfu1
Fam45a	1644.03	0.790054	0.153235	5.15583	2.52513e-07	1.94609e-06	Fam45a
Bin2	10.1784	0.789621	0.53196	1.48436	0.137713	0.252609	Bin2
E130309D02Rik	711.277	0.789207	0.223506	3.53104	0.000413932	0.0017476	E130309D02Rik
Clcn3	7939.29	0.788801	0.135186	5.83491	5.38184e-09	5.20852e-08	Clcn3
Setmar	155.986	0.787835	0.220692	3.56983	0.000357208	0.00152766	Setmar
Fbxo32	220.319	0.787641	0.140144	5.62021	1.90722e-08	1.72155e-07	Fbxo32
Gnl2	1897.73	0.787383	0.0791906	9.94288	2.70885e-23	9.29937e-22	Gnl2
Ndel1	4019.75	0.787363	0.157771	4.99055	6.02069e-07	4.36566e-06	Ndel1
Cdhr1	164.891	0.78698	0.114605	6.86689	6.56158e-12	8.93307e-11	Cdhr1
Aatf	598.833	0.786732	0.0862348	9.12313	7.29834e-20	1.96478e-18	Aatf
D5Ertd615e	13.7536	0.786362	0.340272	2.31098	0.0208339	0.0547875	D5Ertd615e
Gm26981	48.51	0.786131	0.352877	2.22778	0.0258954	0.0656907	Gm26981
Cenpa	53.2543	0.785827	0.295072	2.66316	0.00774096	0.0235022	Cenpa
Alg9	472.558	0.78581	0.136321	5.76441	8.19438e-09	7.78647e-08	Alg9
Smn1	1752.66	0.785525	0.130851	6.00321	1.93454e-09	1.97843e-08	Smn1
Sdsl	525.698	0.785393	0.217118	3.61736	0.000297629	0.00129716	Sdsl
Ovgp1	69.7925	0.785076	0.230665	3.40354	0.000665191	0.00268934	Ovgp1
Zfp54	61.6787	0.784728	0.229462	3.41986	0.000626539	0.00254699	Zfp54
Bend7	157.02	0.784043	0.214152	3.66116	0.00025108	0.00111675	Bend7
Gm29502	26.0372	0.782835	0.347816	2.25071	0.0244036	0.0625348	Gm29502
Phpt1	25.8158	0.78255	0.412702	1.89616	0.0579384	0.127422	Phpt1
Kcnab1	437.725	0.782034	0.361542	2.16305	0.0305373	0.0755196	Kcnab1
Phc2	783.503	0.781862	0.25428	3.07481	0.00210638	0.00752115	Phc2
Fbxl6	496.786	0.781132	0.103465	7.54969	4.36303e-14	7.34221e-13	Fbxl6
Rps18	27655.6	0.780759	0.227334	3.43442	0.000593823	0.00242687	Rps18
Gm43966	10.5695	0.780434	0.41916	1.8619	0.0626174	0.135778	Gm43966
Rragc	2815.3	0.779744	0.215096	3.6251	0.00028885	0.00126403	Rragc
Nfx1	1507.75	0.779259	0.179577	4.3394	1.4287e-05	8.2183e-05	Nfx1
Vcl	254.138	0.778829	0.118807	6.55544	5.54787e-11	6.82932e-10	Vcl
Aimp1	6913.18	0.778202	0.0937604	8.29989	1.04205e-16	2.19197e-15	Aimp1
1700108F19Rik	29.2743	0.776696	0.646579	1.20124	0.229658	0.372003	1700108F19Rik
Tmed9	8699.47	0.776259	0.173733	4.46812	7.89112e-06	4.72015e-05	Tmed9
2310022B05Rik	105.5	0.776194	0.256147	3.03027	0.00244338	0.00856404	2310022B05Rik
Fam58b	1385.96	0.77616	0.206169	3.76467	0.000166768	0.000777189	Fam58b
Nudt13	590.496	0.775801	0.178409	4.34844	1.37106e-05	7.92498e-05	Nudt13
Atg14	695.866	0.775224	0.138405	5.60111	2.12982e-08	1.91283e-07	Atg14
Csnk1d	1481.04	0.774653	0.169439	4.57187	4.83402e-06	3.01508e-05	Csnk1d
Ccna2	11.6129	0.774537	0.324623	2.38596	0.0170348	0.0462931	Ccna2
9230110C19Rik	32.0024	0.774534	0.24839	3.11822	0.00181947	0.00660379	9230110C19Rik
Pabpc4	329.812	0.774466	0.216341	3.57984	0.000343805	0.00147741	Pabpc4
Wbscr27	1947.81	0.773565	0.164022	4.71624	2.40245e-06	1.57829e-05	Wbscr27
Gm20635	37.9317	0.773218	0.282799	2.73416	0.00625399	0.0195549	Gm20635
Glce	753.447	0.77306	0.237193	3.2592	0.00111728	0.00428115	Glce
Ppp4r1	278.692	0.77305	0.119104	6.49057	8.55145e-11	1.03602e-09	Ppp4r1
Osgin2	353.398	0.772879	0.242818	3.18296	0.00145777	0.00543304	Osgin2
Ercc5	457.819	0.772495	0.262108	2.94724	0.00320626	0.0108696	Ercc5
Sfmbt1	599.665	0.77237	0.0887808	8.69974	3.3266e-18	7.88679e-17	Sfmbt1
CK137956	11.3889	0.77226	0.388175	1.98946	0.0466501	0.106902	CK137956
4631405J19Rik	19.0142	0.771901	0.315649	2.44544	0.0144675	0.0402928	4631405J19Rik
Iars	1452.63	0.771837	0.21287	3.62586	0.000288002	0.00126109	Iars
Map2k3os	97.7166	0.771463	0.204189	3.77819	0.000157974	0.000738933	Map2k3os
Sart1	1429.33	0.771261	0.0907442	8.49929	1.9075e-17	4.2544e-16	Sart1
Col16a1	37.8672	0.770959	0.20422	3.77514	0.000159918	0.000747539	Col16a1
Tfr2	436.889	0.770761	0.2203	3.49869	0.000467555	0.00195172	Tfr2
Eef1a1	48311.2	0.769983	0.162298	4.74425	2.09281e-06	1.38719e-05	Eef1a1
Vps26a	1589.79	0.76972	0.226685	3.39555	0.000684903	0.00275864	Vps26a
Prorsd1	677.212	0.769498	0.182765	4.21031	2.55022e-05	0.00014023	Prorsd1
Gm38355	10.193	0.769289	0.520407	1.47824	0.139342	0.255053	Gm38355
Sdcbp2	60.7418	0.769288	0.268053	2.86991	0.00410594	0.0135222	Sdcbp2
Adck5	477.589	0.769153	0.107664	7.14399	9.06631e-13	1.36128e-11	Adck5
Iglon5	2670.29	0.768926	0.102553	7.49783	6.48834e-14	1.07418e-12	Iglon5
A530041M06Rik	302.996	0.768544	0.116664	6.58765	4.46849e-11	5.56125e-10	A530041M06Rik
Abcd3	1548.19	0.768365	0.19698	3.90073	9.5903e-05	0.000470793	Abcd3
Hes3	48.0082	0.767723	0.285049	2.6933	0.00707493	0.0217853	Hes3
Tmem185b	316.234	0.767214	0.141251	5.43156	5.58645e-08	4.77161e-07	Tmem185b
Plrg1	1236.73	0.767125	0.151642	5.05879	4.2193e-07	3.14229e-06	Plrg1
[truncated: 14,651 more rows]

## Sheet: cdKO-Naive vs WT-Naive
	baseMean	log2FoldChange	lfcSE	stat	pvalue	padj	Symbol
Serpina3i	108.73	9.15041	1.30905	6.9901	2.7469e-12	1.88341e-10	Serpina3i
Reg3b	10.802	8.77655	1.99429	4.40084	1.0783e-05	0.000235599	Reg3b
Ifi203	611.068	8.56563	1.30858	6.54573	5.92058e-11	3.51062e-09	Ifi203
Gbp4	343.667	8.44567	0.848866	9.94935	2.53833e-23	4.71411e-21	Gbp4
Serpina3f	109.066	8.12652	1.36438	5.95618	2.58196e-09	1.25193e-07	Serpina3f
Ifi47	745.902	7.72998	0.578113	13.3711	8.92677e-41	4.50596e-38	Ifi47
Ly6a	736.573	7.56456	0.875492	8.64036	5.60374e-18	6.60571e-16	Ly6a
Ifi44	1348.1	7.36304	0.468599	15.7129	1.2344e-55	1.15717e-52	Ifi44
Iigp1	1431.77	7.28057	0.711999	10.2255	1.52375e-24	3.06088e-22	Iigp1
Ifi211	337.016	7.23965	1.06913	6.77155	1.27412e-11	8.25074e-10	Ifi211
A630023A22Rik	20.7148	7.23532	1.68359	4.29755	1.72697e-05	0.000355246	A630023A22Rik
Apol10b	71.5338	7.16775	1.0286	6.96847	3.20398e-12	2.16006e-10	Apol10b
Nnmt	20.7549	7.15433	1.3516	5.29323	1.20177e-07	4.16516e-06	Nnmt
Trim30a	835.969	7.10089	0.494423	14.362	8.96299e-47	5.88151e-44	Trim30a
Wt1	411.172	7.026	1.3266	5.29624	1.18213e-07	4.11323e-06	Wt1
Elobl	12.0836	6.94492	1.73066	4.01287	5.99854e-05	0.0010395	Elobl
Gbp3	1003.29	6.91838	0.591047	11.7053	1.19751e-31	3.41656e-29	Gbp3
A4galt	24.7772	6.84371	1.35365	5.05575	4.28696e-07	1.28844e-05	A4galt
Smagp	312.618	6.77016	0.370772	18.2596	1.73573e-74	2.84747e-71	Smagp
Mlkl	49.9172	6.685	1.34542	4.96871	6.73983e-07	1.97148e-05	Mlkl
F830016B08Rik	130.362	6.64841	0.674064	9.86317	6.01182e-23	1.0759e-20	F830016B08Rik
Wfdc17	44.0581	6.6226	0.667365	9.92349	3.2903e-23	5.99749e-21	Wfdc17
Il18r1	30.8539	6.52786	0.720854	9.05573	1.35653e-19	1.80437e-17	Il18r1
Fgl2	162.267	6.48452	0.545709	11.8827	1.45524e-32	4.47623e-30	Fgl2
Isg15	4112.1	6.28438	0.454541	13.8258	1.78196e-43	1.06302e-40	Isg15
Nlrc5	171.978	6.25685	0.507506	12.3286	6.35242e-35	2.2737e-32	Nlrc5
Pdpn	130.779	6.24448	0.711613	8.77511	1.70741e-18	2.06209e-16	Pdpn
Gbp10	22.1485	6.23743	1.37749	4.52811	5.95122e-06	0.000138975	Gbp10
9330175E14Rik	19.3643	6.12019	1.32354	4.6241	3.76231e-06	9.25812e-05	9330175E14Rik
Ifit1	10318.2	6.06944	0.548017	11.0753	1.6536e-28	4.01887e-26	Ifit1
Phox2a	211.248	6.06798	0.972843	6.23737	4.44994e-10	2.41326e-08	Phox2a
Rsad2	2564.9	5.95963	0.41437	14.3824	6.67614e-47	4.53195e-44	Rsad2
Batf3	50.9805	5.94187	0.528669	11.2393	2.61463e-29	6.59893e-27	Batf3
Gm38070	13.7959	5.83061	1.06233	5.48851	4.05327e-08	1.59585e-06	Gm38070
Ifi204	561.8	5.78187	0.635437	9.09904	9.11347e-20	1.24589e-17	Ifi204
Serpina3n	5351.45	5.7479	0.238203	24.1302	1.20409e-128	7.90125e-125	Serpina3n
Ccl8	125.399	5.675	1.33076	4.26449	2.00358e-05	0.000404124	Ccl8
Apol9b	177.593	5.65927	0.766693	7.3814	1.5663e-13	1.24332e-11	Apol9b
Timp1	446.391	5.59909	0.787386	7.11099	1.15213e-12	8.27768e-11	Timp1
Uba7	136.799	5.58602	0.54304	10.2866	8.10065e-25	1.64401e-22	Uba7
Sprr1a	30344.5	5.57034	0.744642	7.48056	7.4009e-14	6.02042e-12	Sprr1a
Gbp9	144.116	5.56956	0.585689	9.50941	1.91747e-21	2.97223e-19	Gbp9
Gbp2	590.243	5.53594	0.601798	9.19899	3.6133e-20	5.269e-18	Gbp2
Trim30d	183.205	5.51081	0.73455	7.50229	6.2714e-14	5.20923e-12	Trim30d
Gm13912	15.8691	5.51064	1.70817	3.22605	0.00125511	0.012723	Gm13912
Gm4951	720.951	5.50852	0.663015	8.30829	9.70882e-17	1.01664e-14	Gm4951
Lhx3	13.4966	5.49716	0.771358	7.12659	1.02883e-12	7.44612e-11	Lhx3
Adam7	118.396	5.47568	0.270522	20.2412	4.2501e-91	1.19525e-87	Adam7
Ankrd1	209.864	5.46204	1.36091	4.01353	5.98169e-05	0.00103869	Ankrd1
Cckbr	209.242	5.40606	0.959798	5.6325	1.77613e-08	7.31485e-07	Cckbr
Oasl2	2459.41	5.36716	0.556114	9.65119	4.85869e-22	7.97068e-20	Oasl2
Rtp4	1785.94	5.34958	0.646423	8.27567	1.27739e-16	1.30973e-14	Rtp4
Trim12a	199.608	5.28575	0.599797	8.81257	1.22305e-18	1.50481e-16	Trim12a
Saa1	102.181	5.2638	0.377407	13.9473	3.26804e-44	2.01046e-41	Saa1
Tgtp1	10.0754	5.24641	1.77485	2.95598	0.00311675	0.0256829	Tgtp1
Trim34a	57.2037	5.22876	0.634526	8.24041	1.71614e-16	1.73997e-14	Trim34a
Slc10a6	20.5804	5.20501	1.35185	3.85028	0.000117981	0.00181592	Slc10a6
Plscr2	82.4583	5.20052	0.401807	12.9428	2.57993e-38	1.20925e-35	Plscr2
Stra6	17.3382	5.19289	0.575326	9.026	1.78065e-19	2.32145e-17	Stra6
Csn3	222.924	5.16803	1.05006	4.92167	8.5809e-07	2.44817e-05	Csn3
Colec10	243.154	5.14204	1.72303	2.98429	0.00284234	0.0239838	Colec10
Gbp7	931.742	5.08338	0.433707	11.7208	9.97398e-32	2.88747e-29	Gbp7
Gm16315	17.34	5.07457	0.762198	6.6578	2.77954e-11	1.73708e-09	Gm16315
Plscr4	38.8968	5.07064	0.558679	9.07612	1.12512e-19	1.50674e-17	Plscr4
Tgfbi	282.161	5.0536	0.664931	7.60019	2.95685e-14	2.55301e-12	Tgfbi
A530040E14Rik	66.2628	5.05168	1.11199	4.54291	5.54822e-06	0.0001307	A530040E14Rik
Serpina3g	272.926	5.02624	0.218487	23.0047	4.17848e-117	2.05644e-113	Serpina3g
Tgtp2	11.8603	5.00277	1.78087	2.80918	0.00496686	0.0367252	Tgtp2
Gbp8	42.9607	4.96477	0.541332	9.1714	4.66903e-20	6.70909e-18	Gbp8
Plekhg6	113.879	4.90236	0.236267	20.7492	1.24665e-95	4.61827e-92	Plekhg6
Mcoln2	29.6898	4.88473	1.09617	4.45619	8.343e-06	0.000187918	Mcoln2
Irgm2	209.135	4.86418	0.365758	13.2989	2.34838e-40	1.15576e-37	Irgm2
Psmb8	3859.13	4.84428	0.582612	8.31476	9.19362e-17	9.67838e-15	Psmb8
Il13ra1	319.147	4.81248	0.526639	9.1381	6.35614e-20	8.93763e-18	Il13ra1
Gypc	253.905	4.80978	0.493265	9.75091	1.8283e-22	3.15719e-20	Gypc
Apol6	55.4789	4.7537	0.467507	10.1682	2.74983e-24	5.41332e-22	Apol6
Emp1	38.18	4.66627	1.40202	3.32825	0.000873935	0.00950513	Emp1
Ly6c1	97.6334	4.6219	0.65508	7.05548	1.72006e-12	1.21803e-10	Ly6c1
Zbp1	128.119	4.61505	0.479158	9.63159	5.88151e-22	9.56888e-20	Zbp1
Parp14	146.024	4.60824	0.475405	9.69329	3.21997e-22	5.3719e-20	Parp14
Traf3ip3	55.3574	4.60075	0.421559	10.9137	9.91911e-28	2.32461e-25	Traf3ip3
Gm4841	12.4075	4.59593	0.78683	5.84107	5.18673e-09	2.42532e-07	Gm4841
Tmem140	282.18	4.59528	0.618425	7.43062	1.08092e-13	8.72093e-12	Tmem140
Gphb5	343.756	4.59253	0.879105	5.2241	1.75002e-07	5.82925e-06	Gphb5
Trim30c	21.1733	4.58865	1.73238	2.64876	0.00807876	0.0531546	Trim30c
Glis3	19.9846	4.56985	1.74959	2.61196	0.00900253	0.0572428	Glis3
Oas1a	149.913	4.56459	0.807465	5.65299	1.57678e-08	6.57637e-07	Oas1a
Mlana	14.1868	4.53125	0.56679	7.99459	1.30009e-15	1.20157e-13	Mlana
Trim12c	162.985	4.50879	0.373181	12.0821	1.31397e-33	4.31114e-31	Trim12c
Arpc1b	1820.36	4.46775	0.259291	17.2307	1.56343e-66	2.36752e-63	Arpc1b
Gm5861	28.2627	4.45175	1.82295	2.44206	0.0146038	0.0821635	Gm5861
Bst2	3629.36	4.42994	0.613252	7.22369	5.0596e-13	3.75862e-11	Bst2
Ifih1	191.675	4.42331	0.497707	8.88737	6.2575e-19	7.89649e-17	Ifih1
Ifi207	15.519	4.38957	1.7763	2.47119	0.0134665	0.0775152	Ifi207
G530011O06Rik	247.394	4.37422	0.356667	12.2641	1.41094e-34	4.87294e-32	G530011O06Rik
Usp18	1710.75	4.35323	0.723184	6.01953	1.74926e-09	8.60901e-08	Usp18
Gpx2	36.4647	4.32287	0.343662	12.5788	2.76049e-36	1.08686e-33	Gpx2
Ngf	138.983	4.25142	1.22076	3.48261	0.000496544	0.00598223	Ngf
Irf7	1086.6	4.24504	0.566935	7.48769	7.00953e-14	5.76987e-12	Irf7
Gm43003	68.5555	4.24372	1.78025	2.38377	0.0171362	0.0918325	Gm43003
Car13	19.9414	4.22515	1.75869	2.40244	0.0162862	0.0885417	Car13
Prss12	2030.43	4.15812	0.297315	13.9855	1.91005e-44	1.21294e-41	Prss12
Slc9a3r1	190.015	4.12365	0.25096	16.4315	1.13772e-60	1.24429e-57	Slc9a3r1
Phf11d	86.2624	4.12267	0.529819	7.78128	7.17954e-15	6.30966e-13	Phf11d
Parp10	337.684	4.08459	0.319524	12.7834	2.03113e-37	8.8855e-35	Parp10
Cd24a	2063.73	4.03274	0.242659	16.619	5.08001e-62	6.25032e-59	Cd24a
Gpr119	21.1415	4.02864	1.78673	2.25476	0.0241485	0.117322	Gpr119
Psmb9	1100.22	4.01662	0.639224	6.28358	3.30864e-10	1.80927e-08	Psmb9
Apol9a	353.209	4.01428	0.488789	8.2127	2.16275e-16	2.15029e-14	Apol9a
Mx1	65.876	4.00387	0.651943	6.14143	8.17805e-10	4.27037e-08	Mx1
H2-Q4	1157.89	3.98599	0.683148	5.83474	5.38732e-09	2.50791e-07	H2-Q4
B2m	24957	3.97565	0.631868	6.2919	3.13597e-10	1.72443e-08	B2m
Steap1	166.552	3.97546	0.435641	9.12554	7.13827e-20	9.90459e-18	Steap1
Lamc2	76.3203	3.97335	0.260013	15.2814	1.01792e-52	8.34952e-50	Lamc2
Socs1	854.061	3.96771	0.287309	13.8099	2.22168e-43	1.28635e-40	Socs1
Slc44a3	18.5424	3.96407	0.723075	5.48223	4.19989e-08	1.64046e-06	Slc44a3
Pmaip1	392.562	3.92189	0.622892	6.29626	3.04916e-10	1.68139e-08	Pmaip1
Tmem100	15.4108	3.91491	0.579154	6.7597	1.38278e-11	8.86689e-10	Tmem100
B3gnt5	333.336	3.90422	0.24164	16.1572	1.01037e-58	1.04685e-55	B3gnt5
Piezo2	294.201	3.88976	0.249564	15.5862	9.03507e-55	8.08474e-52	Piezo2
Cebpd	370.344	3.88348	0.198202	19.5935	1.75722e-85	3.84363e-82	Cebpd
Rassf2	315.124	3.853	0.145589	26.465	2.45477e-154	4.83247e-150	Rassf2
Igtp	1323.65	3.83426	0.405303	9.46023	3.07264e-21	4.72563e-19	Igtp
AW551984	54.3529	3.82724	0.394777	9.69468	3.17639e-22	5.34448e-20	AW551984
Hgf	21.2053	3.79201	0.431504	8.78789	1.52393e-18	1.86336e-16	Hgf
3110035E14Rik	16.9521	3.79152	0.521531	7.26997	3.59557e-13	2.73291e-11	3110035E14Rik
Olfr920	106.927	3.75563	0.304971	12.3147	7.54966e-35	2.65397e-32	Olfr920
Gbp6	135.238	3.74722	0.593393	6.31491	2.70325e-10	1.50328e-08	Gbp6
Socs3	629.139	3.73264	0.661665	5.64129	1.68785e-08	6.98045e-07	Socs3
Hhip	30.4533	3.72929	0.83798	4.45034	8.57359e-06	0.000192451	Hhip
Gm13203	36.6066	3.69941	1.82487	2.02722	0.0426397	0.170438	Gm13203
Irf1	339.097	3.68115	0.47076	7.81959	5.29972e-15	4.69957e-13	Irf1
Cdkn2b	13.0723	3.6784	1.84738	1.99115	0.0464647	0.180665	Cdkn2b
Thbs1	77.5252	3.62604	0.37725	9.61177	7.13115e-22	1.15069e-19	Thbs1
Vwa5a	986.101	3.62145	0.149912	24.1573	6.26333e-129	6.165e-125	Vwa5a
Gm26673	62.7031	3.58584	0.266664	13.447	3.20485e-41	1.66028e-38	Gm26673
Herc6	475.657	3.5835	0.178359	20.0915	8.76564e-90	2.157e-86	Herc6
Irf5	140.863	3.53155	0.75634	4.66926	3.02288e-06	7.58068e-05	Irf5
Gm16685	12.8172	3.50651	0.669873	5.23458	1.65356e-07	5.55495e-06	Gm16685
Elovl3	15.0658	3.4959	1.13295	3.08565	0.0020311	0.0185284	Elovl3
Igfn1	17.2195	3.49399	1.44018	2.42607	0.0152631	0.0846872	Igfn1
Batf2	21.2486	3.48093	1.46525	2.37566	0.0175176	0.0930301	Batf2
P4ha3	340.31	3.47546	0.215937	16.0948	2.7759e-58	2.73231e-55	P4ha3
Eif2ak2	696.622	3.43455	0.235394	14.5906	3.22186e-48	2.43944e-45	Eif2ak2
Gml	51.369	3.40557	1.83248	1.85845	0.0631054	0.222488	Gml
Fcmr	42.5964	3.39824	0.486181	6.98967	2.75537e-12	1.88341e-10	Fcmr
Pipox	11.4711	3.39786	0.56266	6.03892	1.55154e-09	7.71302e-08	Pipox
Dnase1l3	14.3475	3.3874	0.900014	3.76372	0.000167407	0.00245756	Dnase1l3
Smim3	673.276	3.38644	0.290222	11.6684	1.84823e-31	5.19776e-29	Smim3
Tap1	979.198	3.38314	0.518443	6.52556	6.77458e-11	3.99294e-09	Tap1
Irgm1	797.124	3.37914	0.413381	8.1744	2.97336e-16	2.8977e-14	Irgm1
Xaf1	1142.41	3.37645	0.344529	9.8002	1.12368e-22	1.97506e-20	Xaf1
Plscr1	180.651	3.36233	0.289695	11.6064	3.8225e-31	1.05985e-28	Plscr1
Trim21	73.824	3.34637	0.507437	6.59465	4.26248e-11	2.58188e-09	Trim21
Adamts4	100.366	3.3166	0.217894	15.2212	2.55872e-52	2.01484e-49	Adamts4
H2-K1	14601.9	3.28277	0.597875	5.49073	4.00277e-08	1.57913e-06	H2-K1
Gm11131	35.278	3.27854	0.61071	5.36841	7.94329e-08	2.87448e-06	Gm11131
Ly6k	42.942	3.26642	0.636717	5.13009	2.89601e-07	9.035e-06	Ly6k
Trim25	43.5173	3.2593	0.535292	6.08883	1.13736e-09	5.8156e-08	Trim25
Mndal	32.0062	3.25706	0.863929	3.77005	0.000163213	0.00241054	Mndal
9230105E05Rik	19.8543	3.24816	0.389876	8.33125	7.99926e-17	8.46631e-15	9230105E05Rik
Gm44658	37.2847	3.22787	0.630877	5.11647	3.11303e-07	9.63571e-06	Gm44658
S100a11	325.202	3.22418	0.442965	7.27864	3.3721e-13	2.57299e-11	S100a11
Tacr3	82.7068	3.2185	0.362011	8.89061	6.07735e-19	7.71863e-17	Tacr3
Ddx60	195.378	3.21153	0.254363	12.6258	1.52252e-36	6.51571e-34	Ddx60
Apobec1	17.6686	3.20112	0.604756	5.29325	1.20161e-07	4.16516e-06	Apobec1
Mcam	705.616	3.19729	0.318338	10.0437	9.79394e-24	1.85388e-21	Mcam
Saa2	15.3891	3.18165	0.367825	8.64991	5.15389e-18	6.11202e-16	Saa2
H2-Q6	1611.72	3.16929	0.861976	3.67677	0.000236202	0.00326996	H2-Q6
Gm43196	12.5762	3.15634	0.751695	4.19897	2.68135e-05	0.000523661	Gm43196
Col25a1	687.576	3.15373	0.276852	11.3914	4.61455e-30	1.19529e-27	Col25a1
Qprt	47.0882	3.15163	0.305802	10.3061	6.61228e-25	1.35593e-22	Qprt
Gm43210	91.053	3.14757	0.382004	8.23962	1.72765e-16	1.73997e-14	Gm43210
Gm10354	17.5367	3.12986	2.65183	1.18026	0.237895	0.498373	Gm10354
Fn1	15.9865	3.11893	0.487587	6.39666	1.5881e-10	9.04263e-09	Fn1
Tmem247	18.2972	3.11164	0.969353	3.21002	0.00132725	0.0133104	Tmem247
Trim56	210.43	3.10146	0.246354	12.5894	2.41457e-36	9.70068e-34	Trim56
Parp9	96.8674	3.10114	0.383533	8.08573	6.17943e-16	5.90525e-14	Parp9
Plaur	183.235	3.10047	0.788905	3.93009	8.49148e-05	0.0013884	Plaur
Ltbp1	140.961	3.07884	0.414743	7.42351	1.1406e-13	9.16481e-12	Ltbp1
Tnfsf10	12.8626	3.06293	0.955456	3.20572	0.00134723	0.0134478	Tnfsf10
Dtx3l	332.366	3.04944	0.290819	10.4857	1.00493e-25	2.17397e-23	Dtx3l
Nts	651.711	3.03785	0.60202	5.0461	4.5093e-07	1.3532e-05	Nts
Qrfpr	500.959	3.03	0.273455	11.0804	1.56099e-28	3.84122e-26	Qrfpr
Dsp	54.3772	3.00437	1.4715	2.0417	0.0411813	0.16659	Dsp
Meikin	54.8049	2.99335	0.401145	7.462	8.52167e-14	6.90361e-12	Meikin
Rnf183	50.9947	2.99218	1.91189	1.56504	0.117575	0.331891	Rnf183
Csf1	750.315	2.99006	0.263318	11.3553	6.97842e-30	1.78412e-27	Csf1
Serping1	769.509	2.96934	0.270317	10.9847	4.52922e-28	1.07424e-25	Serping1
Lgals3	2573.21	2.95508	0.293295	10.0755	7.09337e-24	1.35573e-21	Lgals3
H2-Q1	94.8735	2.95167	0.856543	3.44602	0.000568899	0.00669417	H2-Q1
Nnat	14096.9	2.94333	0.266533	11.043	2.36939e-28	5.68827e-26	Nnat
Slfn8	23.8291	2.93457	0.635154	4.62025	3.83271e-06	9.41957e-05	Slfn8
Ggt5	37.4874	2.91296	0.423777	6.8738	6.25149e-12	4.12976e-10	Ggt5
Sp100	18.07	2.90629	0.649759	4.47288	7.71719e-06	0.000174621	Sp100
Tgif1	115.56	2.89999	0.852293	3.40257	0.000667549	0.00761819	Tgif1
Dcstamp	10.3835	2.89934	1.2063	2.4035	0.0162389	0.0883822	Dcstamp
Egfr	65.3636	2.89515	0.558568	5.18317	2.18149e-07	7.12334e-06	Egfr
Gm16223	19.6214	2.88178	1.74794	1.64867	0.0992161	0.299001	Gm16223
Greb1	153.322	2.87495	0.333957	8.60877	7.38491e-18	8.63925e-16	Greb1
Slc26a7	36.1904	2.87493	0.454947	6.31926	2.62813e-10	1.46565e-08	Slc26a7
Cckar	10.8388	2.87294	0.534142	5.37861	7.50633e-08	2.76799e-06	Cckar
Gm38399	89.1246	2.87	0.173344	16.5567	1.43337e-61	1.65985e-58	Gm38399
2610028E06Rik	15.8015	2.86821	0.414787	6.9149	4.68177e-12	3.13488e-10	2610028E06Rik
Clca3a1	37.1447	2.86675	0.528692	5.42233	5.88259e-08	2.23561e-06	Clca3a1
Stx11	30.1194	2.86337	0.388008	7.37967	1.58678e-13	1.25452e-11	Stx11
4921508D12Rik	11.1017	2.8591	1.01241	2.82404	0.00474224	0.0355359	4921508D12Rik
Gal	43074.6	2.85529	0.391402	7.29503	2.98594e-13	2.28721e-11	Gal
Il1rl1	24.2915	2.82546	0.296209	9.53873	1.44598e-21	2.29562e-19	Il1rl1
H2-T23	1042.91	2.81427	0.246149	11.4332	2.85338e-30	7.48955e-28	H2-T23
Oas1e	66.5914	2.80988	1.18667	2.36788	0.0178904	0.0942441	Oas1e
Bmpr1b	26.4582	2.80872	0.360115	7.79952	6.21445e-15	5.486e-13	Bmpr1b
Fam150b	758.405	2.79996	0.151787	18.4466	5.55113e-76	9.93451e-73	Fam150b
Sdc1	854.171	2.79966	0.383177	7.30645	2.743e-13	2.11759e-11	Sdc1
Gm26578	20.1703	2.79568	0.494657	5.65176	1.58812e-08	6.60289e-07	Gm26578
Elk3	57.4948	2.79415	0.333477	8.37884	5.34497e-17	5.71854e-15	Elk3
Tmem154	41.2995	2.7844	0.958663	2.90446	0.00367889	0.029238	Tmem154
Oas1g	21.4653	2.77639	1.05966	2.62008	0.00879097	0.056188	Oas1g
Ifit3	2566.4	2.75964	0.239661	11.5148	1.11177e-30	2.99812e-28	Ifit3
Lgals3bp	1249.03	2.74692	0.301018	9.12544	7.14443e-20	9.90459e-18	Lgals3bp
Tnfrsf1a	81.2496	2.73888	0.282985	9.67854	3.72001e-22	6.15395e-20	Tnfrsf1a
Gm11992	29.0727	2.72117	0.848878	3.20561	0.00134779	0.0134478	Gm11992
Angpt1	59.2083	2.71818	0.2729	9.96037	2.27219e-23	4.26004e-21	Angpt1
Krt90	62.3624	2.70849	0.907098	2.98588	0.00282761	0.0239211	Krt90
Gm20559	245.735	2.68454	0.409496	6.55571	5.53788e-11	3.3036e-09	Gm20559
Igfbp3	866.417	2.65749	0.448217	5.92903	3.04725e-09	1.4667e-07	Igfbp3
Pon2	26.8494	2.65665	0.435269	6.10347	1.0379e-09	5.3487e-08	Pon2
Ugt8a	52.303	2.65153	0.388984	6.81655	9.3252e-12	6.09886e-10	Ugt8a
9930111J21Rik2	88.8203	2.64265	0.678262	3.89621	9.77094e-05	0.00154872	9930111J21Rik2
Bcl3	127.149	2.6375	0.322147	8.18725	2.67263e-16	2.61758e-14	Bcl3
A930003A15Rik	151.871	2.63012	0.216796	12.1318	7.16375e-34	2.39026e-31	A930003A15Rik
Gm43591	43.9271	2.61658	0.494053	5.29616	1.18261e-07	4.11323e-06	Gm43591
Ager	20.615	2.60542	0.303099	8.59594	8.25858e-18	9.45223e-16	Ager
Rnf213	241.273	2.60101	0.244185	10.6518	1.70993e-26	3.78221e-24	Rnf213
Gfra1	333.876	2.60075	0.303331	8.57397	9.99737e-18	1.13762e-15	Gfra1
Cxcl12	77.9708	2.5863	0.320322	8.07406	6.79999e-16	6.46689e-14	Cxcl12
Pros1	25.9362	2.58616	0.588325	4.3958	1.10364e-05	0.000239803	Pros1
Tpm3-rs7	367.389	2.57568	1.05013	2.45271	0.0141784	0.0803443	Tpm3-rs7
Tlr3	80.2242	2.57251	0.298841	8.60828	7.4166e-18	8.63925e-16	Tlr3
Chrna5	10.1426	2.57014	0.638338	4.02629	5.66627e-05	0.000993288	Chrna5
Mapk13	10.4768	2.56816	0.650913	3.94547	7.96433e-05	0.00131421	Mapk13
Samd9l	714.16	2.56736	0.322038	7.97223	1.55838e-15	1.42689e-13	Samd9l
Mctp2	14.8188	2.54523	0.438809	5.80031	6.61907e-09	3.00931e-07	Mctp2
H2-D1	41033.5	2.52964	0.293886	8.60758	7.46207e-18	8.64108e-16	H2-D1
Cntnap5c	20.6976	2.52686	0.555801	4.54635	5.45855e-06	0.000129	Cntnap5c
Wfs1	1803.66	2.51504	0.164527	15.2865	9.40784e-53	8.05229e-50	Wfs1
Cbln4	172.723	2.51454	0.368119	6.83078	8.44571e-12	5.54207e-10	Cbln4
Sqrdl	28.2248	2.5102	0.34982	7.17568	7.19489e-13	5.28502e-11	Sqrdl
Gna14	295.846	2.50831	0.37258	6.73227	1.67038e-11	1.06764e-09	Gna14
Tm4sf1	17.0886	2.50757	1.25568	1.99697	0.0458282	0.178655	Tm4sf1
Matn2	114.718	2.50707	0.482532	5.19564	2.04011e-07	6.70478e-06	Matn2
Upp1	105.373	2.4877	0.314013	7.92227	2.33213e-15	2.11569e-13	Upp1
Gdf5	67.9167	2.48182	0.38243	6.48961	8.60611e-11	4.99764e-09	Gdf5
Arid5a	2554.16	2.45255	0.255488	9.59948	8.03507e-22	1.286e-19	Arid5a
Tmem176a	348.488	2.44211	0.271127	9.00728	2.11224e-19	2.73563e-17	Tmem176a
Gm45102	13.5804	2.42934	0.36512	6.65355	2.86115e-11	1.78243e-09	Gm45102
Sostdc1	16.9562	2.4247	0.544251	4.45511	8.38513e-06	0.000188436	Sostdc1
Fam65c	11.4797	2.42258	0.488293	4.96131	7.00178e-07	2.03e-05	Fam65c
Krt26	53.3251	2.41542	0.365768	6.60368	4.01062e-11	2.43682e-09	Krt26
Gm9758	16.6824	2.41363	1.77488	1.35988	0.173866	0.417305	Gm9758
Atf3	18135.1	2.40496	0.186229	12.914	3.75385e-38	1.71856e-35	Atf3
Stat3	1981.71	2.40459	0.115921	20.7434	1.40758e-95	4.61827e-92	Stat3
Ednrb	150.832	2.39388	0.451199	5.3056	1.12306e-07	3.94091e-06	Ednrb
Rln1	205.957	2.38431	0.164189	14.5217	8.8272e-48	6.20615e-45	Rln1
4930431P03Rik	15.0137	2.36705	1.21916	1.94153	0.052194	0.195287	4930431P03Rik
Akr1b8	52.5997	2.36016	0.910007	2.59356	0.00949867	0.0597159	Akr1b8
Pxdc1	309.485	2.34717	0.333522	7.03752	1.95696e-12	1.36612e-10	Pxdc1
Insl6	179.634	2.34077	0.322177	7.26547	3.71745e-13	2.8039e-11	Insl6
Plekhh1	47.7812	2.32796	0.228847	10.1726	2.62827e-24	5.22627e-22	Plekhh1
Cd302	431.783	2.31213	0.221152	10.455	1.39059e-25	2.94357e-23	Cd302
Cdc42ep1	80.6035	2.30895	1.23128	1.87525	0.0607585	0.21763	Cdc42ep1
Ntn5	15.2058	2.30837	1.55872	1.48094	0.138622	0.365854	Ntn5
Col8a1	11.9635	2.30775	0.449506	5.13397	2.8369e-07	8.87873e-06	Col8a1
Crh	1577.39	2.3077	0.570736	4.04337	5.26882e-05	0.000941216	Crh
H2-Q7	1449.1	2.29868	0.569891	4.03354	5.49432e-05	0.000971417	H2-Q7
MSTRG.13713	7699.58	2.29292	0.888609	2.58034	0.00987021	0.0613706	MSTRG.13713
Mxd3	28.9965	2.29254	0.332803	6.88858	5.63502e-12	3.74767e-10	Mxd3
Fam167a	48.3396	2.28955	1.25354	1.82647	0.0677797	0.232783	Fam167a
Gm13571	15.3042	2.28415	1.57432	1.45087	0.146815	0.379707	Gm13571
MSTRG.4970	4756.29	2.28389	1.24773	1.83044	0.0671834	0.231937	MSTRG.4970
Cd274	700.879	2.28302	0.337308	6.76835	1.30256e-11	8.40731e-10	Cd274
Fam179a	35.3295	2.27766	0.380046	5.99311	2.05865e-09	1.01064e-07	Fam179a
Tmem98	125.906	2.26235	0.506174	4.46952	7.83971e-06	0.00017719	Tmem98
Ifit2	3829.62	2.25856	0.272648	8.28379	1.19314e-16	1.2425e-14	Ifit2
Zc3hav1	979.372	2.24676	0.266063	8.44448	3.05392e-17	3.33997e-15	Zc3hav1
Speer4e	49.5706	2.24535	1.08597	2.06759	0.0386782	0.160334	Speer4e
Tmem229b	551.197	2.23794	0.133318	16.7865	3.0646e-63	4.02198e-60	Tmem229b
Ifitm3	80.2329	2.22951	0.786764	2.83378	0.00460017	0.0348438	Ifitm3
Slfn9	140.701	2.22927	0.398279	5.59726	2.17766e-08	8.89406e-07	Slfn9
Tspan4	1562.96	2.21883	0.205839	10.7795	4.30384e-27	9.85179e-25	Tspan4
Chodl	13.6206	2.21735	0.380514	5.82723	5.63549e-09	2.60423e-07	Chodl
Gm10260	1653.43	2.21701	1.29725	1.70901	0.08745	0.276331	Gm10260
Cd44	576.15	2.2097	0.334363	6.60869	3.87742e-11	2.36318e-09	Cd44
Crybb3	417.739	2.2094	0.177773	12.4282	1.83684e-35	6.95384e-33	Crybb3
Lama3	201.736	2.20772	0.413106	5.3442	9.08172e-08	3.22541e-06	Lama3
Parp12	195.424	2.20643	0.315379	6.99613	2.63135e-12	1.81757e-10	Parp12
Kcnj14	35.1465	2.2025	0.363524	6.05875	1.37187e-09	6.90705e-08	Kcnj14
Xdh	95.1467	2.19895	0.480859	4.57295	4.80897e-06	0.000114473	Xdh
Cpxm2	16.0718	2.18715	0.345559	6.3293	2.4628e-10	1.37735e-08	Cpxm2
Gm42894	35.6155	2.18707	0.337036	6.48912	8.6339e-11	4.99903e-09	Gm42894
Snhg7os	16.3897	2.18456	0.950715	2.2978	0.021573	0.107815	Snhg7os
4732419C18Rik	10.7854	2.18197	0.661476	3.29864	0.000971533	0.0103382	4732419C18Rik
Scnn1a	58.633	2.15841	0.208826	10.3359	4.84669e-25	1.00434e-22	Scnn1a
Lgals9	913.249	2.15298	0.376605	5.71681	1.08542e-08	4.64513e-07	Lgals9
Rmi2	19.2158	2.13671	0.491663	4.34588	1.38722e-05	0.000293958	Rmi2
Kmo	12.407	2.13605	0.373485	5.71924	1.07001e-08	4.59919e-07	Kmo
Cldn11	49.0218	2.13247	0.412874	5.16495	2.40499e-07	7.75977e-06	Cldn11
Slc12a3	137.392	2.12999	0.301256	7.07037	1.54521e-12	1.09816e-10	Slc12a3
MSTRG.19098	3850.82	2.11791	0.613325	3.45317	0.000554043	0.00655462	MSTRG.19098
Platr14	12.1984	2.11029	0.392277	5.37958	7.46591e-08	2.76267e-06	Platr14
Gpr88	269.071	2.10314	0.406337	5.17586	2.26869e-07	7.38204e-06	Gpr88
Inhba	148.435	2.10145	0.404076	5.20065	1.98595e-07	6.55965e-06	Inhba
Tubb6	1458.13	2.0886	0.408719	5.11012	3.21958e-07	9.91872e-06	Tubb6
Myom1	21.0154	2.08658	0.345853	6.03314	1.60803e-09	7.97375e-08	Myom1
Bdnf	3733.46	2.08589	0.180936	11.5283	9.49861e-31	2.59708e-28	Bdnf
Col23a1	54.0708	2.08249	0.193932	10.7382	6.73122e-27	1.52311e-24	Col23a1
Cnst	2647.39	2.07956	0.220476	9.43211	4.01923e-21	6.13353e-19	Cnst
Ebf4	167.851	2.07724	0.265391	7.82707	4.99384e-15	4.44836e-13	Ebf4
Eda	12.714	2.05561	0.349344	5.8842	3.99991e-09	1.88379e-07	Eda
Gpr151	81.9038	2.05366	0.471299	4.35744	1.31592e-05	0.000280057	Gpr151
Tac1	18881.2	2.0519	0.282806	7.2555	4.00196e-13	2.99553e-11	Tac1
Htr2b	13.7648	2.04378	1.28972	1.58467	0.113041	0.324107	Htr2b
Rnf151	13.2232	2.04373	1.14655	1.7825	0.0746684	0.248256	Rnf151
Il2rb	18.6338	2.04192	0.934176	2.1858	0.0288306	0.132016	Il2rb
Nmi	223.498	2.04017	0.277597	7.34939	1.99107e-13	1.55541e-11	Nmi
Slc1a5	73.0136	2.04012	0.191977	10.6269	2.23484e-26	4.88833e-24	Slc1a5
Mir8099-2	72.2248	2.03984	2.05193	0.99411	0.320169	0.585822	Mir8099-2
Il27	13.7327	2.0183	1.08857	1.85408	0.0637283	0.223828	Il27
Fst	248.927	2.01754	0.167466	12.0474	2.0009e-33	6.35318e-31	Fst
Ccdc80	188.209	2.0109	0.431762	4.65742	3.202e-06	8.00758e-05	Ccdc80
Bcl6	101.193	2.00257	0.470268	4.25837	2.05927e-05	0.000414084	Bcl6
Gm12216	120.275	2.00019	0.652199	3.06683	0.00216339	0.0194379	Gm12216
Pappa2	56.3082	1.99797	0.468237	4.26701	1.98109e-05	0.000400408	Pappa2
Gm37304	17.7925	1.9939	0.501146	3.97869	6.92961e-05	0.001176	Gm37304
Syde1	407.945	1.98539	0.281706	7.04772	1.81877e-12	1.27873e-10	Syde1
Gm10036	1354.48	1.98179	0.419111	4.72855	2.26124e-06	5.90383e-05	Gm10036
Ube2l6	674.117	1.97787	0.339496	5.8259	5.6804e-09	2.61884e-07	Ube2l6
Gm26614	37.2076	1.96952	0.286705	6.86951	6.44217e-12	4.24149e-10	Gm26614
Msn	301.576	1.9677	0.253236	7.77023	7.83448e-15	6.85464e-13	Msn
Stat1	370.726	1.96642	0.209413	9.39014	5.99199e-21	9.07372e-19	Stat1
Sh3bp2	21.9513	1.96212	0.432689	4.53471	5.76837e-06	0.000135125	Sh3bp2
Pdzrn4	139.464	1.96129	0.180228	10.8823	1.40046e-27	3.24347e-25	Pdzrn4
H2-M3	402.174	1.95979	0.212627	9.21701	3.05514e-20	4.48831e-18	H2-M3
Piezo1	23.2346	1.95837	0.525542	3.72639	0.000194241	0.00278908	Piezo1
Gm5533	10.8788	1.95738	0.723015	2.70725	0.00678424	0.0463892	Gm5533
Atp1a1	1807	1.9495	0.265158	7.35224	1.94919e-13	1.52875e-11	Atp1a1
Wwtr1	41.5738	1.94078	0.407141	4.76685	1.87132e-06	4.9448e-05	Wwtr1
MSTRG.598	14.8383	1.93967	0.654997	2.96135	0.00306297	0.0253139	MSTRG.598
Gm12166	314.659	1.93943	0.622994	3.11308	0.00185148	0.0172896	Gm12166
Gm37651	30.0381	1.93518	0.379927	5.09356	3.51406e-07	1.07753e-05	Gm37651
Cdhr1	332.625	1.9328	0.142815	13.5336	9.90189e-42	5.26834e-39	Cdhr1
Gm43166	39.6612	1.93183	0.383571	5.03645	4.74241e-07	1.41239e-05	Gm43166
Ddx3y	506.511	1.93183	0.820644	2.35404			Ddx3y
Trbc2	41.8389	1.93038	0.833548	2.31586	0.0205658	0.104272	Trbc2
Pik3r1	2646.89	1.92547	0.113406	16.9785	1.18425e-64	1.66523e-61	Pik3r1
C1ra	15.1134	1.91776	0.613288	3.127	0.00176597	0.0166738	C1ra
Pcolce2	520.319	1.91387	0.161209	11.872	1.65514e-32	5.01278e-30	Pcolce2
Rhou	524.55	1.91197	0.336825	5.67646	1.37511e-08	5.78428e-07	Rhou
Fam19a3	76.7127	1.91021	0.224527	8.50773	1.77365e-17	1.98387e-15	Fam19a3
Cish	809.975	1.90676	0.192246	9.91833	3.46493e-23	6.25785e-21	Cish
Etv6	178.9	1.90567	0.203377	9.37014	7.24387e-21	1.08857e-18	Etv6
Adcyap1	1872.8	1.89557	0.204576	9.26585	1.93531e-20	2.88624e-18	Adcyap1
Trim15	460.007	1.89224	0.346741	5.45721	4.83672e-08	1.87064e-06	Trim15
Slc15a3	33.6269	1.89115	0.646177	2.92668	0.00342599	0.0275732	Slc15a3
Il1r1	200.174	1.89066	0.16482	11.4711	1.84407e-30	4.90573e-28	Il1r1
Gm10640	17.0608	1.88965	0.34667	5.45087	5.01247e-08	1.93481e-06	Gm10640
Lpcat4	345.789	1.88817	0.656389	2.8766	0.00401986	0.0313405	Lpcat4
Tmem176b	991.461	1.88501	0.228783	8.23929	1.73237e-16	1.73997e-14	Tmem176b
Tecta	94.404	1.88025	0.450703	4.17181	3.02189e-05	0.000577562	Tecta
Tk1	15.9736	1.87868	0.34616	5.42722	5.72389e-08	2.17951e-06	Tk1
Htr7	15.1302	1.87587	0.394325	4.75718	1.96317e-06	5.17361e-05	Htr7
H2-T22	2243.9	1.87388	0.326293	5.74292	9.30581e-09	4.05297e-07	H2-T22
Tap2	269.324	1.86613	0.242034	7.71018	1.25643e-14	1.09443e-12	Tap2
F3	16.7062	1.86255	0.555278	3.35427	0.000795739	0.00879064	F3
Crlf1	48.8615	1.8548	0.344893	5.37789	7.53652e-08	2.76799e-06	Crlf1
Synm	840.196	1.85239	0.230978	8.01975	1.0596e-15	9.88595e-14	Synm
Gm44440	23.0753	1.84957	0.458805	4.03129	5.54718e-05	0.000977634	Gm44440
Ell2	514.64	1.84666	0.250128	7.38289	1.54895e-13	1.23452e-11	Ell2
Col9a1	39.7552	1.82966	0.40597	4.50689	6.5784e-06	0.000152356	Col9a1
Gm17300	28.7413	1.82408	1.63224	1.11753	0.263769	0.528241	Gm17300
Rspo3	252.531	1.81935	0.230757	7.88425	3.1643e-15	2.84736e-13	Rspo3
Ccl2	46.6267	1.80778	0.567098	3.18778	0.00143372	0.0141545	Ccl2
Dclk3	60.1389	1.80756	0.422506	4.27819	1.88416e-05	0.00038327	Dclk3
Ifi35	1607.68	1.79227	0.278655	6.43187	1.26046e-10	7.27668e-09	Ifi35
Trim54	19.4675	1.78692	1.67945	1.06399	0.287334	0.552922	Trim54
Stra6l	10.7817	1.78044	0.397816	4.47554	7.62187e-06	0.000172862	Stra6l
Nectin3	219.842	1.77717	0.323169	5.49918	3.8156e-08	1.50831e-06	Nectin3
Rprm	5628.18	1.77211	0.143441	12.3543	4.61637e-35	1.68292e-32	Rprm
Isg20	247.548	1.77192	0.351775	5.0371	4.72642e-07	1.40976e-05	Isg20
Plpp3	42.5019	1.76531	0.219209	8.0531	8.07218e-16	7.63985e-14	Plpp3
Ltbr	295.99	1.76277	0.255461	6.90037	5.1866e-12	3.46114e-10	Ltbr
Il24	48.8913	1.76047	1.8943	0.929352	0.352707	0.617464	Il24
Wnt16	19.9141	1.75054	1.10218	1.58825	0.112231	0.322747	Wnt16
Frmpd3	56.5748	1.74879	0.301926	5.79213	6.9498e-09	3.14514e-07	Frmpd3
Sema3c	386.229	1.74834	0.341013	5.12691	2.94531e-07	9.17428e-06	Sema3c
A730011C13Rik	29.9043	1.74629	0.295461	5.91037	3.41341e-09	1.62703e-07	A730011C13Rik
Gm26720	82.7384	1.74626	0.537101	3.25127	0.00114891	0.0118213	Gm26720
Tapbp	1703.83	1.74541	0.237067	7.36251	1.80484e-13	1.4212e-11	Tapbp
Arhgap36	27.5091	1.74026	0.262969	6.61773	3.64746e-11	2.23688e-09	Arhgap36
Fgf3	160.566	1.73815	0.784526	2.21554	0.0267228	0.125612	Fgf3
Car4	29.0489	1.73748	0.465352	3.73369	0.000188697	0.00272537	Car4
S1pr3	73.8373	1.7356	0.340579	5.09601	3.4689e-07	1.06535e-05	S1pr3
Runx1	455.561	1.73545	0.147145	11.7941	4.18498e-32	1.24826e-29	Runx1
Adamtsl4	26.3394	1.73175	0.278291	6.22278	4.88408e-10	2.63419e-08	Adamtsl4
Ripk1	214.086	1.73137	0.328278	5.27409	1.33415e-07	4.56118e-06	Ripk1
Kcnt2	10.4917	1.7297	0.712634	2.4272	0.0152159	0.0844751	Kcnt2
Nkx6-2	21.5269	1.72474	0.462737	3.72725	0.000193582	0.00278368	Nkx6-2
Gm44436	60.6253	1.72434	0.307398	5.60947	2.02947e-08	8.32338e-07	Gm44436
Olfr658	10.5736	1.72295	0.497531	3.46301	0.000534169	0.00635671	Olfr658
Elovl1	237.885	1.72149	0.195119	8.82279	1.11646e-18	1.39105e-16	Elovl1
Ikzf2	211.98	1.71965	0.17543	9.80249	1.09844e-22	1.94809e-20	Ikzf2
Ghr	259.313	1.70951	0.133653	12.7907	1.84907e-37	8.27291e-35	Ghr
Dynlt1b	53.6786	1.70892	0.43274	3.94906	7.84579e-05	0.00129901	Dynlt1b
S100a6	186.191	1.69902	0.306495	5.54337	2.96701e-08	1.18717e-06	S100a6
Steap3	219.363	1.69268	0.290173	5.83335	5.43267e-09	2.51641e-07	Steap3
Tspo	176.943	1.69209	0.26446	6.3983	1.57118e-10	8.99132e-09	Tspo
Omp	13.62	1.68887	0.376043	4.49117	7.08327e-06	0.000161577	Omp
Irak4	20.6624	1.68604	0.619559	2.72136	0.00650138	0.0449827	Irak4
Zfp92	34.2022	1.68301	0.241478	6.9696	3.17837e-12	2.15015e-10	Zfp92
Gm43984	51.3254	1.68184	0.367069	4.5818	4.60993e-06	0.000110269	Gm43984
Pgghg	51.7459	1.68077	0.470058	3.57568	0.00034932	0.00452713	Pgghg
Acvr1c	125.333	1.68027	0.39353	4.26974	1.95698e-05	0.000396453	Acvr1c
Map3k1	342.011	1.67929	0.321252	5.22732	1.71988e-07	5.75809e-06	Map3k1
C230035I16Rik	10.6299	1.67738	0.544783	3.07898	0.0020771	0.0188432	C230035I16Rik
Ces5a	70.2495	1.67729	0.185785	9.02809	1.747e-19	2.29276e-17	Ces5a
Fosl1	92.1093	1.67557	0.787512	2.12767	0.0333642	0.145685	Fosl1
Gramd3	144.568	1.67492	0.400853	4.17838	2.93595e-05	0.000563874	Gramd3
Uty	163.443	1.6745	0.761469	2.19904	0.0278753	0.129118	Uty
Sox11	9825.76	1.66555	0.164412	10.1303	4.05231e-24	7.89839e-22	Sox11
Grp	58.8993	1.6646	0.394899	4.21526	2.49494e-05	0.000492139	Grp
Fgr	16.02	1.66298	0.323516	5.14034	2.74245e-07	8.62427e-06	Fgr
Gm36266	32.5726	1.65789	0.52351	3.16687	0.00154088	0.0149354	Gm36266
Hao1	49.4304	1.65751	0.62731	2.64226	0.0082356	0.0538804	Hao1
Nppb	362.418	1.65701	0.874074	1.89574	0.0579948	0.210527	Nppb
Cemip	100.85	1.65348	0.173396	9.53591	1.48577e-21	2.33991e-19	Cemip
Cngb3	85.546	1.65134	0.276023	5.98262	2.19579e-09	1.07528e-07	Cngb3
Erich2	42.4318	1.65115	0.522486	3.16018	0.00157671	0.0151781	Erich2
5930412G12Rik	26.5723	1.64962	0.453161	3.64024	0.000272384	0.00366017	5930412G12Rik
Mt2	4350.19	1.64903	0.350585	4.70365	2.55551e-06	6.51525e-05	Mt2
Rprml	22.8597	1.64658	0.688459	2.3917	0.0167707	0.0904424	Rprml
AA467197	2157.96	1.64392	0.295548	5.56227	2.66288e-08	1.07201e-06	AA467197
Sp110	44.9798	1.63912	0.508219	3.22522	0.00125877	0.0127535	Sp110
C1qtnf6	12.3488	1.63763	0.786379	2.08249	0.0372976	0.156721	C1qtnf6
Creb5	1050.34	1.63458	0.197352	8.28256	1.20551e-16	1.2425e-14	Creb5
Shisa2	58.7111	1.62695	0.361594	4.49937	6.8155e-06	0.000156558	Shisa2
Hist1h2bc	1787.18	1.62211	0.322437	5.03078	4.88481e-07	1.45041e-05	Hist1h2bc
Plagl1	657.929	1.6197	0.205992	7.86295	3.75193e-15	3.35729e-13	Plagl1
Fosl2	325.081	1.61925	0.230178	7.03477	1.99587e-12	1.38837e-10	Fosl2
Cd109	82.0041	1.61867	0.53935	3.00115	0.0026896	0.0230708	Cd109
Il18bp	77.741	1.61573	0.279508	5.78062	7.44238e-09	3.30724e-07	Il18bp
Traf4	172.963	1.6156	0.271326	5.95446	2.60933e-09	1.2621e-07	Traf4
Ngfr	238.734	1.61509	0.410068	3.93858	8.19636e-05	0.00134686	Ngfr
Pdgfb	27.9905	1.61427	0.311447	5.18313	2.18194e-07	7.12334e-06	Pdgfb
MSTRG.14486	714.895	1.61372	0.57021	2.83004	0.00465428	0.0350916	MSTRG.14486
Plekhg1	34.4693	1.60793	0.290218	5.5404	3.0178e-08	1.20504e-06	Plekhg1
Gm15413	10.6943	1.60687	1.32951	1.20862	0.226808	0.485533	Gm15413
4930599N23Rik	11.5028	1.60506	0.675217	2.3771	0.0174495	0.0929782	4930599N23Rik
Gm44439	86.6903	1.59444	0.338818	4.70589	2.52756e-06	6.48123e-05	Gm44439
Calca	830.457	1.59383	0.177891	8.95963	3.25769e-19	4.19156e-17	Calca
Man1c1	463.683	1.58965	0.117059	13.5798	5.2735e-42	2.88372e-39	Man1c1
Cxcl1	18.189	1.58807	0.400307	3.96712	7.27461e-05	0.00122505	Cxcl1
Neto1	359.456	1.58562	0.324778	4.88215	1.04934e-06	2.9595e-05	Neto1
Map3k8	75.1507	1.58292	0.367509	4.30717	1.65354e-05	0.00034157	Map3k8
Gm16251	28.7568	1.57923	1.11176	1.42049	0.155466	0.392322	Gm16251
Gm13861	15.239	1.57669	0.346574	4.54935	5.38112e-06	0.00012763	Gm13861
Vim	930.051	1.57315	0.161438	9.74465	1.94448e-22	3.32861e-20	Vim
Tmem255a	506.724	1.56917	0.268981	5.83377	5.41878e-09	2.5159e-07	Tmem255a
Wbscr17	1919.17	1.56868	0.120749	12.9912	1.37264e-38	6.59069e-36	Wbscr17
Ankrd31	19.8137	1.56772	0.326064	4.808	1.52447e-06	4.07753e-05	Ankrd31
Naprt	23.5893	1.56665	0.280532	5.58456	2.34297e-08	9.5289e-07	Naprt
Ccno	12.9635	1.56596	0.358671	4.36601	1.26539e-05	0.000270766	Ccno
Mmrn2	44.1457	1.56048	0.473687	3.29433	0.000986575	0.0104643	Mmrn2
Gadd45g	14903	1.55623	0.170081	9.14995	5.69583e-20	8.06677e-18	Gadd45g
Mdfic	42.7829	1.55464	0.369794	4.20407	2.62163e-05	0.000514037	Mdfic
Vat1l	486.062	1.55043	0.122933	12.612	1.81229e-36	7.43267e-34	Vat1l
6030443J06Rik	381.585	1.54383	0.678363	2.27581	0.0228573	0.112426	6030443J06Rik
Ggta1	24.8296	1.5313	0.969827	1.57894	0.11435	0.326434	Ggta1
Gm4737	20.5372	1.52854	0.533084	2.86735	0.00413922	0.0321185	Gm4737
Gm20627	63.2409	1.52827	0.59179	2.58245	0.00981004	0.0611334	Gm20627
Gm38073	27.8877	1.52565	0.332741	4.5851	4.53764e-06	0.000108936	Gm38073
Chst5	24.2904	1.52086	0.745586	2.03981	0.041369	0.166927	Chst5
Ddr2	22.762	1.52012	0.919535	1.65314	0.0983031	0.297071	Ddr2
Ppm1j	2301.28	1.51832	0.24998	6.07377	1.24941e-09	6.32285e-08	Ppm1j
H2-Q10	34.6099	1.51568	0.284651	5.32471	1.01114e-07	3.57367e-06	H2-Q10
Igfbpl1	175.091	1.51438	0.280845	5.39223	6.95886e-08	2.61435e-06	Igfbpl1
Sox7	11.5744	1.51076	0.917368	1.64685	0.0995897	0.299644	Sox7
Ucn	786.636	1.51023	0.709424	2.12881	0.0332696	0.145513	Ucn
Grhl1	16.478	1.50818	0.458381	3.29023	0.00100106	0.0105837	Grhl1
Tnfrsf1b	79.0798	1.50763	0.587918	2.56435	0.0103369	0.0634528	Tnfrsf1b
Gm43165	90.7493	1.50478	0.17915	8.3995	4.48371e-17	4.8233e-15	Gm43165
Ddx58	478.069	1.49809	0.177119	8.45809	2.71785e-17	3.00582e-15	Ddx58
Il1r2	12.3504	1.49546	0.542599	2.75612	0.00584924	0.0414799	Il1r2
Rab15	4051.77	1.49502	0.206431	7.24223	4.41356e-13	3.29111e-11	Rab15
Tns3	27.7213	1.49066	0.405334	3.67761	0.000235425	0.00326379	Tns3
Gm3510	14.187	1.48443	0.315757	4.70116	2.58682e-06	6.57936e-05	Gm3510
Olfr1369-ps1	13.0625	1.48307	0.724535	2.04693	0.0406648	0.165485	Olfr1369-ps1
Parp3	783.211	1.4822	0.146457	10.1204	4.48805e-24	8.66193e-22	Parp3
Il6st	952.217	1.47999	0.121828	12.1482	5.863e-34	1.98998e-31	Il6st
Emp3	686.927	1.47949	0.345007	4.2883	1.80049e-05	0.000368064	Emp3
Pax5	11.3498	1.47681	0.837845	1.76263	0.0779625	0.255607	Pax5
Fam107b	146.647	1.47648	0.362488	4.07319	4.63728e-05	0.000844491	Fam107b
Wipf1	192.312	1.47561	0.165671	8.90689	5.24855e-19	6.70928e-17	Wipf1
Gm3488	25.6612	1.4725	0.6647	2.21528	0.0267407	0.125666	Gm3488
Spidr	48.5811	1.47144	0.266054	5.53063	3.1909e-08	1.27158e-06	Spidr
Igsf10	128.197	1.47113	0.185389	7.93539	2.09833e-15	1.91239e-13	Igsf10
Bhlhe41	2751.23	1.46425	0.322321	4.54283	5.55039e-06	0.0001307	Bhlhe41
Cryba2	167.528	1.46268	1.13926	1.28388	0.199183	0.450031	Cryba2
Copz2	11.4938	1.46175	0.417699	3.49954	0.00046607	0.00571684	Copz2
Ccdc60	10.4476	1.46097	0.449368	3.25116	0.00114934	0.0118213	Ccdc60
Dock2	12.3746	1.46047	0.483687	3.01946	0.00253224	0.0220719	Dock2
Adgrl2	657.342	1.46018	0.202934	7.19535	6.22993e-13	4.59335e-11	Adgrl2
Gm37717	10.2349	1.45677	0.425615	3.42274	0.000619925	0.00716609	Gm37717
Cdk20	984.517	1.45446	0.272966	5.32835	9.91115e-08	3.50919e-06	Cdk20
Gm44080	39.0269	1.4505	0.78555	1.84647	0.0648236	0.226297	Gm44080
Shb	518.258	1.44826	0.265877	5.4471	5.11969e-08	1.96848e-06	Shb
Ptger4	59.4716	1.44656	0.305268	4.73867	2.15131e-06	5.63173e-05	Ptger4
Krt24	16.5965	1.4415	0.824879	1.74753	0.0805462	0.261142	Krt24
Crispld2	107.07	1.4411	0.300736	4.79191	1.65198e-06	4.40661e-05	Crispld2
Cxcl10	69.1832	1.43949	0.42581	3.3806	0.000723286	0.00815074	Cxcl10
Epha3	32.5484	1.43566	0.223757	6.41615	1.39761e-10	8.02137e-09	Epha3
Gm7361	17.5819	1.43504	0.476609	3.01093	0.0026045	0.0225174	Gm7361
Tcerg1l	1418.7	1.43331	0.170587	8.4022	4.38195e-17	4.73973e-15	Tcerg1l
Esyt1	1291.7	1.4308	0.147176	9.72168	2.43727e-22	4.13622e-20	Esyt1
Gm42633	12.3293	1.42966	0.512473	2.78973	0.00527515	0.0384332	Gm42633
Airn	169.266	1.42962	0.157265	9.09051	9.85721e-20	1.33827e-17	Airn
Gm11549	20.1969	1.42308	0.482107	2.9518	0.00315931	0.025925	Gm11549
Gm12059	244.346	1.42106	0.337468	4.21094	2.54308e-05	0.000500255	Gm12059
Jun	17890.7	1.42006	0.170423	8.33254	7.91263e-17	8.41989e-15	Jun
Itpr2	103.569	1.42001	0.154692	9.1796	4.32711e-20	6.26349e-18	Itpr2
Adamts1	920.53	1.41254	0.238565	5.92097	3.20055e-09	1.53673e-07	Adamts1
Lta	10.6549	1.40647	0.580785	2.42167	0.0154496	0.0854566	Lta
MSTRG.11504	19.875	1.40539	0.658457	2.13437	0.0328126	0.144185	MSTRG.11504
Ier5l	527.818	1.40242	0.53151	2.63856	0.00832597	0.0541835	Ier5l
Anxa4	26.9883	1.40195	0.355737	3.94098	8.11485e-05	0.0013356	Anxa4
Slc2a3	2230.82	1.40048	0.111033	12.6132	1.78538e-36	7.43267e-34	Slc2a3
Gpc4	10.081	1.39561	0.469478	2.97268	0.0029521	0.0246773	Gpc4
Inhbb	558.168	1.39432	0.226881	6.14558	7.96716e-10	4.17132e-08	Inhbb
Rasgrp1	171.085	1.39061	0.280162	4.96357	6.92099e-07	2.00954e-05	Rasgrp1
MSTRG.8171	51.5322	1.38933	1.2651	1.0982	0.272119	0.536659	MSTRG.8171
Tspan12	1072.65	1.37926	0.242356	5.69103	1.26273e-08	5.34583e-07	Tspan12
Abcb1b	12.2524	1.37745	0.458918	3.00153	0.00268631	0.0230526	Abcb1b
Pcdh15	558.575	1.37691	0.193341	7.12168	1.06616e-12	7.68808e-11	Pcdh15
Calcrl	14.6492	1.37671	0.433146	3.17841	0.00148086	0.0144892	Calcrl
Col11a1	89.4643	1.37586	0.377552	3.64415	0.00026828	0.0036273	Col11a1
Cxcl13	332.897	1.37416	0.222848	6.16636	6.98778e-10	3.70786e-08	Cxcl13
Lpl	1672.95	1.37327	0.166845	8.23081	1.85951e-16	1.85819e-14	Lpl
Enc1	260.614	1.37279	0.223232	6.14958	7.76863e-10	4.07822e-08	Enc1
Jak3	29.7679	1.36668	0.274561	4.97768	6.43506e-07	1.89076e-05	Jak3
Cyp1b1	29.6989	1.36562	0.426675	3.20062	0.00137132	0.013648	Cyp1b1
Mical1	112.056	1.36521	0.356718	3.82714	0.000129641	0.00197729	Mical1
Fbln2	70.0843	1.36206	0.500546	2.72116	0.00650542	0.0449827	Fbln2
Hfe	138.183	1.36147	0.223367	6.09521	1.09295e-09	5.60309e-08	Hfe
Gm38377	54.2388	1.35726	0.392117	3.46136	0.000537447	0.00638514	Gm38377
Ly6e	13457.4	1.35505	0.310603	4.36265	1.28495e-05	0.000274057	Ly6e
Dbpht2	1269.67	1.35424	0.517382	2.6175	0.00885777	0.0564135	Dbpht2
Gdf10	46.256	1.35359	0.347999	3.88965	0.000100391	0.00157977	Gdf10
Angptl4	28.1896	1.35141	0.252718	5.34751	8.91701e-08	3.18585e-06	Angptl4
Gm5532	29.1651	1.35087	0.561613	2.40534	0.0161574	0.0880361	Gm5532
Ifit3b	696.372	1.34707	0.207199	6.50133	7.96119e-11	4.65056e-09	Ifit3b
S100a13	140.471	1.34498	0.339433	3.96242	7.41938e-05	0.00124385	S100a13
Sgk2	48.7014	1.34445	0.639165	2.10345	0.0354263	0.151444	Sgk2
Plxna4	242.772	1.34404	0.128337	10.4727	1.15311e-25	2.4674e-23	Plxna4
Cacng1	14.6001	1.344	0.330225	4.06996	4.70203e-05	0.000852839	Cacng1
Ptgfr	25.4777	1.33891	0.386574	3.46353	0.00053313	0.00634918	Ptgfr
Tpd52l1	46.3432	1.33442	0.254722	5.23873	1.61689e-07	5.4691e-06	Tpd52l1
Anxa1	19.3718	1.33403	0.713569	1.86951	0.0615515	0.219392	Anxa1
Hs6st1	968.414	1.33242	0.198638	6.70779	1.97599e-11	1.25482e-09	Hs6st1
Gm45852	16.3552	1.33239	0.437284	3.04697	0.00231161	0.020548	Gm45852
Fam84a	47.3274	1.33122	0.233673	5.69693	1.21985e-08	5.17542e-07	Fam84a
Helz2	34.1094	1.33048	0.525614	2.5313	0.0113641	0.0681019	Helz2
Myoz2	12.2356	1.32924	0.714017	1.86164	0.0626536	0.221625	Myoz2
Sun3	14.8658	1.32622	0.48212	2.75082	0.00594469	0.0418936	Sun3
Aldh1l1	56.0424	1.32196	0.212683	6.21563	5.11196e-10	2.74957e-08	Aldh1l1
MSTRG.12016	1171.31	1.32067	0.403545	3.27267	0.00106535	0.0111556	MSTRG.12016
Eif2s3y	937.911	1.31964	0.839061	1.57276	0.115775	0.328643	Eif2s3y
Slc1a7	28.0889	1.31823	0.965597	1.3652	0.172191	0.415716	Slc1a7
Litaf	172.686	1.31492	0.278459	4.72213	2.33391e-06	6.0694e-05	Litaf
St8sia4	128.137	1.31452	0.249244	5.27403	1.33457e-07	4.56118e-06	St8sia4
Gm43826	27.8996	1.31303	0.557817	2.35387	0.0185792	0.0969339	Gm43826
Sbno2	681.917	1.31301	0.123137	10.663	1.51626e-26	3.39194e-24	Sbno2
Gpam	212.138	1.31234	0.143376	9.15313	5.53077e-20	7.88977e-18	Gpam
Nwd2	138.861	1.3118	0.268094	4.89307	9.92768e-07	2.81203e-05	Nwd2
Hpse	15.4583	1.31136	0.352813	3.71686	0.000201712	0.00287331	Hpse
Il17ra	50.29	1.30711	0.356024	3.67141	0.000241217	0.00332769	Il17ra
Mamdc2	17.7979	1.30417	0.656368	1.98695	0.0469281	0.181713	Mamdc2
Erap1	142.398	1.30317	0.234792	5.55032	2.85155e-08	1.14562e-06	Erap1
Fmnl2	453.089	1.30153	0.161897	8.03927	9.03756e-16	8.5126e-14	Fmnl2
Zbtb42	146.683	1.2964	0.407648	3.1802	0.00147172	0.0144429	Zbtb42
Gm7932	12.0586	1.29611	0.396703	3.26721	0.00108612	0.011355	Gm7932
Zfp455	16.5996	1.29522	0.55802	2.3211	0.0202814	0.103282	Zfp455
Lrrn2	371.153	1.29492	0.178142	7.26899	3.62181e-13	2.74227e-11	Lrrn2
Cx3cr1	309.961	1.29419	0.841745	1.53751	0.124168	0.34307	Cx3cr1
Gcnt4	21.0422	1.29286	0.376917	3.4301	0.000603366	0.00702211	Gcnt4
Cnksr3	10.7378	1.29135	0.751326	1.71876	0.085658	0.272506	Cnksr3
Gm10687	30.6939	1.28758	0.258647	4.97814	6.41994e-07	1.88913e-05	Gm10687
Chrnb4	40.5455	1.28717	0.267211	4.81707	1.45682e-06	3.92324e-05	Chrnb4
Dnaaf3	38.272	1.28711	0.280396	4.59031	4.42582e-06	0.000106642	Dnaaf3
Sertad4	106.309	1.2864	0.30936	4.15827	3.20673e-05	0.000608167	Sertad4
Prss56	117.523	1.28528	0.90182	1.42521	0.154097	0.39072	Prss56
Hopx	338.888	1.28451	0.372736	3.44616	0.00056861	0.00669417	Hopx
Ttc23	10.1645	1.28373	0.424647	3.02304	0.00250247	0.021895	Ttc23
Dusp9	98.3995	1.28349	0.669413	1.91734	0.055195	0.203515	Dusp9
Gm37747	70.4687	1.28262	0.428719	2.99174	0.00277388	0.0236086	Gm37747
Susd6	426.646	1.27846	0.248376	5.14729	2.64278e-07	8.37776e-06	Susd6
Bank1	30.3552	1.27609	0.618624	2.06279	0.0391326	0.161502	Bank1
Gnal	2096.77	1.27272	0.087364	14.568	4.48702e-48	3.27154e-45	Gnal
Ctsl	31254.3	1.2707	0.105301	12.0674	1.57071e-33	5.06902e-31	Ctsl
Kcnk13	14.8692	1.27069	0.974169	1.30438	0.192103	0.440864	Kcnk13
Ecel1	13394.3	1.26649	0.637225	1.98751	0.0468658	0.181614	Ecel1
Mcub	697.9	1.26598	0.289791	4.36859	1.25053e-05	0.000268462	Mcub
Chl1	2140.46	1.25724	0.126393	9.94705	2.59767e-23	4.77924e-21	Chl1
Gm37168	12.7508	1.2557	0.366729	3.42406	0.000616929	0.00715064	Gm37168
Hip1r	745.128	1.25357	0.214847	5.8347	5.38884e-09	2.50791e-07	Hip1r
Il7	17.2581	1.2534	0.541956	2.31273	0.0207376	0.104879	Il7
Tmem123	14.9068	1.2532	0.545959	2.2954	0.02171	0.108171	Tmem123
Timmdc1	544.078	1.2517	0.512385	2.44289	0.0145703	0.0820221	Timmdc1
Gm15614	85.9169	1.24952	0.698525	1.78879	0.0736484	0.246262	Gm15614
Kdm5d	162.597	1.24844	0.761813	1.63878	0.101259	0.303223	Kdm5d
Slc47a1	17.1678	1.24653	0.682828	1.82554	0.06792	0.232993	Slc47a1
Casp7	75.704	1.24602	0.25056	4.97296	6.59392e-07	1.93166e-05	Casp7
E2f2	11.7719	1.24315	0.500679	2.48293	0.0130306	0.0756016	E2f2
Kcnj2	10.8321	1.24219	0.469082	2.64814	0.0080937	0.0531995	Kcnj2
Wnt2b	184.667	1.2417	0.386004	3.2168	0.0012963	0.0130598	Wnt2b
Gm45104	809.066	1.23982	1.04556	1.1858	0.235701	0.496195	Gm45104
Tnni1	143.504	1.23876	0.657739	1.88336	0.059651	0.214796	Tnni1
Phlda1	2990.52	1.23807	0.11103	11.1508	7.09451e-29	1.76788e-26	Phlda1
Cnn2	11.0255	1.23622	0.525803	2.35112	0.0187172	0.0975291	Cnn2
Gm26873	13.2072	1.23532	1.05789	1.16773	0.242917	0.503853	Gm26873
Sulf1	13.0587	1.23282	0.369786	3.33388	0.000856435	0.00933026	Sulf1
Nod1	27.0589	1.22741	0.409462	2.99763	0.00272091	0.0233089	Nod1
Nck2	88.1465	1.22574	0.525352	2.33318	0.0196387	0.101231	Nck2
Gm15397	100.841	1.22569	0.254236	4.82105	1.42801e-06	3.86682e-05	Gm15397
Gm45774	11.4375	1.22249	0.405215	3.01689	0.00255386	0.0222162	Gm45774
Nat2	30.6092	1.22245	0.264229	4.62649	3.71916e-06	9.16338e-05	Nat2
Uox	12.9234	1.22048	0.894158	1.36495	0.172269	0.415838	Uox
Tubb3	49594.3	1.21561	0.124172	9.78972	1.24636e-22	2.17132e-20	Tubb3
Mthfd2	3308.17	1.21279	0.210421	5.76363	8.23215e-09	3.62826e-07	Mthfd2
Hist1h1c	1246.04	1.21192	0.167789	7.22287	5.09034e-13	3.76724e-11	Hist1h1c
Myd88	387.309	1.20621	0.210138	5.74009	9.46279e-09	4.10318e-07	Myd88
Btg3	193.088	1.20438	0.442787	2.72001	0.00652799	0.0451229	Btg3
Fam89a	18.8157	1.20431	0.329426	3.65578	0.000256401	0.00349551	Fam89a
Marcksl1	15475.8	1.20323	0.310523	3.87485	0.00010669	0.00166833	Marcksl1
Galnt9	2595.62	1.20317	0.180042	6.6827	2.3458e-11	1.47538e-09	Galnt9
Jag1	11.4508	1.20297	0.412356	2.91732	0.00353057	0.0282303	Jag1
2310034O05Rik	14.0278	1.19999	0.590554	2.03197	0.042157	0.169161	2310034O05Rik
B230398E01Rik	52.8936	1.1988	0.461111	2.5998	0.00932769	0.0588504	B230398E01Rik
Kcng1	33.4448	1.19695	0.347783	3.44167	0.000578126	0.00678608	Kcng1
Prkg2	47.3404	1.19447	0.308164	3.8761	0.000106143	0.00166232	Prkg2
Gpr146	234.127	1.19418	0.11531	10.3562	3.9208e-25	8.21116e-23	Gpr146
Gpr26	1306.77	1.19407	0.188565	6.33239	2.41386e-10	1.35382e-08	Gpr26
Hpgd	1038.04	1.19385	0.265814	4.49132	7.07845e-06	0.000161577	Hpgd
Gm28875	20.9292	1.19337	0.346104	3.44803	0.000564699	0.0066527	Gm28875
Mapk14	591.523	1.19335	0.255447	4.6716	2.98863e-06	7.52355e-05	Mapk14
Stat2	1031.18	1.19153	0.166122	7.17262	7.35755e-13	5.38441e-11	Stat2
Timp3	812.882	1.19024	0.224736	5.2962	1.1824e-07	4.11323e-06	Timp3
Tal2	12.4793	1.19015	0.513633	2.31713	0.0204967	0.104128	Tal2
AC133207.1	13.1732	1.18891	0.708878	1.67716	0.0935102	0.287766	AC133207.1
Ikzf4	478.27	1.18855	0.150753	7.88412	3.16759e-15	2.84736e-13	Ikzf4
D16Ertd472e	22.7843	1.18568	0.325702	3.64037	0.000272247	0.00366017	D16Ertd472e
MSTRG.15827	3099.24	1.17973	0.621737	1.89747	0.0577653	0.210042	MSTRG.15827
Cald1	361.304	1.17905	0.17904	6.58539	4.53697e-11	2.73134e-09	Cald1
Cd1d1	234.116	1.179	0.210275	5.60693	2.05947e-08	8.42884e-07	Cd1d1
Bmp2	106.359	1.17752	0.334812	3.51694	0.00043655	0.00542204	Bmp2
2010005H15Rik	48.1326	1.17652	0.836307	1.40681	0.159485	0.397874	2010005H15Rik
MSTRG.8528	621.468	1.17535	1.61615	0.727256	0.467069	0.715838	MSTRG.8528
Neto2	2613.05	1.17362	0.146699	8.00023	1.24188e-15	1.1532e-13	Neto2
Crem	4200.08	1.17271	0.207311	5.65675	1.54267e-08	6.44777e-07	Crem
Abcc4	29.6907	1.17221	0.225091	5.2077	1.91195e-07	6.32582e-06	Abcc4
Cd300c2	69.9997	1.1707	0.70581	1.65867	0.0971825	0.295282	Cd300c2
Gm3667	74.5969	1.17059	0.431681	2.71169	0.00669417	0.0459009	Gm3667
Chst2	2939.67	1.17037	0.315798	3.70607	0.000210499	0.00297479	Chst2
Moxd1	34.8403	1.16971	0.240571	4.86222	1.16074e-06	3.24119e-05	Moxd1
Slc4a4	61.9804	1.1682	0.323247	3.61395	0.000301564	0.00399771	Slc4a4
Tmem102	13.2013	1.16607	0.373375	3.12305	0.00178987	0.016851	Tmem102
Gm37666	14.2345	1.16428	0.629166	1.85051	0.0642402	0.225104	Gm37666
Gm19412	264.418	1.16162	0.23906	4.85913	1.17904e-06	3.28297e-05	Gm19412
Fam60a	179.666	1.15974	0.188313	6.15857	7.34028e-10	3.86366e-08	Fam60a
Ctxn1	980.909	1.15954	0.219315	5.28709	1.24278e-07	4.29218e-06	Ctxn1
Kcnh1	410.22	1.15721	0.158425	7.30451	2.7827e-13	2.13986e-11	Kcnh1
Tspan14	122.551	1.1561	0.154421	7.48668	7.06359e-14	5.76987e-12	Tspan14
AL607105.1	424.667	1.15523	0.646258	1.78757	0.0738453	0.24656	AL607105.1
Itpr3	63.5442	1.15521	0.299539	3.85662	0.000114964	0.00177818	Itpr3
Ampd3	489.946	1.15513	0.13009	8.87947	6.71807e-19	8.42369e-17	Ampd3
Prokr2	11.0006	1.15429	0.856024	1.34843	0.177521	0.422317	Prokr2
Trpm1	27.4036	1.15372	0.450796	2.5593	0.0104884	0.0641028	Trpm1
Gm3636	136.361	1.15342	0.443143	2.60281	0.00924638	0.0584723	Gm3636
Ywhah	83089.6	1.15226	0.223103	5.16469	2.40842e-07	7.75977e-06	Ywhah
Elf4	17.9549	1.1515	1.80229	0.638908	0.522883	0.75747	Elf4
Gm4131	15.3868	1.1515	1.81186	0.635534	0.52508	0.758507	Gm4131
Serpinb1a	13.039	1.1515	1.81712	0.633693	0.526281	0.759502	Serpinb1a
Gm11714	15.7682	1.1515	1.82229	0.631896	0.527455	0.760193	Gm11714
Gprc5a	19.1172	1.1515	1.82997	0.629242	0.529191	0.761627	Gprc5a
Mall	22.8019	1.1515	2.34409	0.491234	0.623261	0.82194	Mall
Gm16183	25.174	1.15078	0.582996	1.9739	0.0483927	0.185589	Gm16183
Cobl	1061.23	1.15051	0.167248	6.87905	6.02529e-12	3.99373e-10	Cobl
Ndst1	400.042	1.14959	0.217858	5.27677	1.31478e-07	4.50919e-06	Ndst1
MSTRG.15422	371.606	1.14876	0.711508	1.61454	0.106411	0.312071	MSTRG.15422
Kif14	10.3337	1.14698	0.589871	1.94447	0.0518393	0.194529	Kif14
Mfap3l	733.603	1.1469	0.188742	6.07652	1.22816e-09	6.23133e-08	Mfap3l
D330050G23Rik	113.361	1.14494	0.254582	4.49734	6.88081e-06	0.00015769	D330050G23Rik
Lamp2	3895.67	1.13771	0.137665	8.26428	1.40535e-16	1.43345e-14	Lamp2
Gprc5c	264.888	1.13726	0.356834	3.1871	0.00143709	0.0141738	Gprc5c
Nmu	19.8087	1.13489	0.351562	3.22814	0.001246	0.0126829	Nmu
Gm38236	65.6597	1.13411	0.347635	3.26235	0.00110494	0.0115029	Gm38236
Rftn1	24.4502	1.13388	0.304853	3.71943	0.000199676	0.00285471	Rftn1
Impa2	93.3873	1.13163	0.266367	4.24839	2.15316e-05	0.000431202	Impa2
Ccnd1	115.55	1.13134	0.679972	1.66381			Ccnd1
Tead1	126.361	1.13119	0.382772	2.95524	0.00312422	0.0257246	Tead1
Cd300e	11.863	1.13002	0.409654	2.75847	0.00580722	0.0412644	Cd300e
Pcsk1	524.666	1.12949	0.186706	6.04959	1.45217e-09	7.25567e-08	Pcsk1
Cntn2	1627.32	1.12947	0.14913	7.57371	3.62722e-14	3.10459e-12	Cntn2
Sfrp4	20.7616	1.12614	0.394766	2.85268	0.00433523	0.0333502	Sfrp4
S100a1	306.598	1.1257	0.393923	2.85767	0.00426765	0.0329721	S100a1
Slc10a4	23.3522	1.12366	0.299554	3.7511	0.000176057	0.00256541	Slc10a4
Gm43672	75.1791	1.12214	0.157006	7.14709	8.86369e-13	6.43877e-11	Gm43672
Paqr9	1094.85	1.11973	0.147632	7.58455	3.33634e-14	2.86809e-12	Paqr9
Kcnq5	42.7941	1.11512	0.286362	3.8941	9.8565e-05	0.00155726	Kcnq5
Spred1	2438.38	1.11484	0.271601	4.10471	4.04822e-05	0.000746191	Spred1
Gm44514	13.6992	1.11224	0.695699	1.59873	0.10988	0.317944	Gm44514
B230312C02Rik	89.1422	1.10759	0.21782	5.08491	3.67808e-07	1.12258e-05	B230312C02Rik
Tmem106a	68.1765	1.10471	0.313629	3.52236	0.000427724	0.00533937	Tmem106a
MSTRG.19539	335.576	1.10425	0.309492	3.56794	0.000359795	0.00464455	MSTRG.19539
Prph	1359.62	1.10402	0.25994	4.24719	2.1647e-05	0.000432632	Prph
Skap2	497.119	1.10389	0.093919	11.7536	6.76497e-32	1.98769e-29	Skap2
Ptrf	47.1574	1.10039	0.365514	3.01052	0.00260797	0.0225276	Ptrf
Nptx1	2608.76	1.10003	0.225989	4.86761	1.12954e-06	3.15853e-05	Nptx1
Adamts15	21.9016	1.09775	0.426821	2.57193	0.0101134	0.0625712	Adamts15
Ticam1	64.3044	1.09715	0.443237	2.47531	0.0133122	0.0768063	Ticam1
Frs3os	12.3459	1.09703	0.739258	1.48397	0.137818	0.364857	Frs3os
Ocel1	702.31	1.09652	0.364552	3.00785	0.00263103	0.0226691	Ocel1
Tor3a	321.524	1.09618	0.272204	4.02704	5.64829e-05	0.000992233	Tor3a
Sema4c	88.8272	1.0946	0.256471	4.26793	1.97296e-05	0.000399174	Sema4c
MSTRG.14676	13.8286	1.09217	0.592359	1.84376	0.0652179	0.227356	MSTRG.14676
S100a16	21.4542	1.08981	0.453894	2.40102	0.0163494	0.0887876	S100a16
Olfm3	176.894	1.08879	0.404493	2.69175	0.00710784	0.0480181	Olfm3
AC124426.3	19.2123	1.08562	0.798631	1.35936	0.174034	0.417577	AC124426.3
Afap1l2	29.0894	1.08493	1.01319	1.0708	0.284259	0.55013	Afap1l2
Slc37a1	88.0894	1.08443	0.436224	2.48594	0.0129211	0.0750496	Slc37a1
Cacna2d1	2332.46	1.08244	0.18332	5.90462	3.53466e-09	1.68076e-07	Cacna2d1
Mfsd2a	17.7632	1.07934	0.468753	2.30258	0.0213027	0.106736	Mfsd2a
Scara3	61.6702	1.07928	0.333084	3.24027	0.00119417	0.0121995	Scara3
Spsb1	91.1044	1.07768	0.294506	3.6593	0.000252908	0.00345987	Spsb1
Pi4kb	320.977	1.07689	0.54541	1.97446	0.0483289	0.185506	Pi4kb
Cacnb2	468.322	1.07639	0.262927	4.09387	4.2423e-05	0.000776152	Cacnb2
Ephx3	11.7719	1.07629	0.684477	1.57243	0.115851	0.328718	Ephx3
Osbpl3	87.7616	1.07377	0.222981	4.81554	1.46801e-06	3.94799e-05	Osbpl3
Gm3468	72.9466	1.07318	0.475775	2.25564	0.0240935	0.117199	Gm3468
Trp53inp2	789.93	1.07199	0.206205	5.19865	2.00745e-07	6.61203e-06	Trp53inp2
Ush1g	71.7597	1.0705	0.200252	5.34577	9.00357e-08	3.21095e-06	Ush1g
C230031I18Rik	176.31	1.06937	0.690297	1.54915	0.121345	0.338837	C230031I18Rik
Gsdma	271.65	1.06694	0.17899	5.96091	2.50833e-09	1.21923e-07	Gsdma
Vill	11.2728	1.06518	0.433789	2.45552	0.014068	0.0798568	Vill
Gm26853	225.835	1.06477	0.345651	3.08048	0.00206668	0.0187669	Gm26853
Nav1	3561.54	1.0619	0.140645	7.55022	4.34535e-14	3.65567e-12	Nav1
Ifi27	2165.81	1.06045	0.129321	8.20017	2.40055e-16	2.37473e-14	Ifi27
Rec114	303.256	1.05966	0.232236	4.56285	5.04627e-06	0.000119832	Rec114
Rhoh	10.5997	1.05779	0.575066	1.83942	0.065853	0.228873	Rhoh
Boc	16.765	1.05767	0.340586	3.10542	0.00190006	0.0175774	Boc
Fam69c	10.9367	1.05395	0.556636	1.89343	0.0583013	0.211094	Fam69c
Ankrd33	42.523	1.05373	0.344024	3.06296	0.0021916	0.0196645	Ankrd33
Fam189b	921.062	1.05329	0.17404	6.05201	1.43054e-09	7.16579e-08	Fam189b
Cnn3	1647.48	1.0519	0.211082	4.98335	6.24943e-07	1.84447e-05	Cnn3
Tfrc	680.038	1.05175	0.278365	3.77833	0.000157885	0.00234753	Tfrc
Myadm	350.531	1.05097	0.255531	4.1129	3.90721e-05	0.000725635	Myadm
Lmo2	330.393	1.05022	0.254506	4.12648	3.68355e-05	0.00068669	Lmo2
Gm44441	21.8922	1.04905	0.529089	1.98275	0.0473956	0.182983	Gm44441
Slc16a9	12.121	1.04884	0.42589	2.4627	0.0137893	0.0786843	Slc16a9
Igsf1	14.8158	1.04844	0.333419	3.1445	0.00166374	0.01583	Igsf1
A330041J22Rik	113.334	1.04796	0.249819	4.19488	2.73011e-05	0.000530552	A330041J22Rik
Gm6569	104.808	1.04752	0.301338	3.47621	0.000508547	0.00608587	Gm6569
Gm7334	17.2278	1.0467	0.499917	2.09374	0.0362832	0.153938	Gm7334
Wdfy1	2113.41	1.04669	0.257805	4.06001	4.90712e-05	0.000886253	Wdfy1
Carhsp1	1776.24	1.04624	0.302001	3.46436	0.000531504	0.00633364	Carhsp1
Shroom3	50.7268	1.04332	0.202734	5.14626	2.65737e-07	8.41046e-06	Shroom3
Exoc3l4	28.2174	1.04247	0.346378	3.00964	0.00261558	0.0225835	Exoc3l4
Sema4a	248.586	1.04218	0.166124	6.2735	3.5303e-10	1.91982e-08	Sema4a
Gm30382	66.2652	1.04209	0.445668	2.33826	0.0193737	0.100155	Gm30382
Vwc2l	134.928	1.04191	0.210667	4.94574	7.58537e-07	2.18632e-05	Vwc2l
Lpar6	28.5131	1.04173	0.278704	3.73775	0.000185677	0.00268768	Lpar6
Fgf10	15.5864	1.04115	0.50861	2.04706	0.0406524	0.165485	Fgf10
Parm1	692.124	1.03513	0.199911	5.17795	2.24339e-07	7.31182e-06	Parm1
Plcl1	293.44	1.03225	0.230616	4.47605	7.60361e-06	0.000172647	Plcl1
Gm43707	104.816	1.02952	0.43503	2.36654	0.017955	0.0944836	Gm43707
Mal2	706.063	1.02927	0.271865	3.78596	0.000153115	0.0022835	Mal2
Etv4	11.3361	1.02811	0.550323	1.86819	0.061735	0.219847	Etv4
Alox5ap	135.985	1.02583	0.222635	4.60768	4.07182e-06	9.91035e-05	Alox5ap
Gm37437	27.4018	1.02538	0.524237	1.95595	0.0504714	0.19089	Gm37437
Itga5	224.679	1.02417	0.56304	1.81901	0.0689104	0.235352	Itga5
Pvalb	8277.35	1.02329	0.230191	4.44537	8.77418e-06	0.000196282	Pvalb
Pde1c	1353.83	1.0219	0.12515	8.16544	3.20271e-16	3.10584e-14	Pde1c
Prag1	143.265	1.01917	0.260391	3.914	9.07811e-05	0.00146726	Prag1
Gm10440	12.3723	1.01849	0.406124	2.50783	0.0121474	0.0715302	Gm10440
Ostf1	2275.46	1.01846	0.185839	5.48034	4.24516e-08	1.65159e-06	Ostf1
Tmem158	3006.68	1.0177	0.249929	4.07197	4.66166e-05	0.00084723	Tmem158
Maff	233.325	1.01636	0.293149	3.46702	0.000526254	0.00627959	Maff
Crtac1	1587.14	1.0146	0.176112	5.76108	8.3576e-09	3.6725e-07	Crtac1
Islr	79.5016	1.01244	0.256828	3.94209	8.07741e-05	0.00133122	Islr
Fam163a	414.947	1.01098	0.226598	4.46155	8.13677e-06	0.000183483	Fam163a
Oasl1	13.0607	1.01062	1.07059	0.943981	0.34518	0.610864	Oasl1
Cdkn3	26.9115	1.00754	0.408941	2.46377	0.0137484	0.0785953	Cdkn3
Dio2	13.1507	1.00707	0.390882	2.57639	0.00998378	0.0619064	Dio2
Btbd3	468.661	1.00614	0.174021	5.78173	7.39381e-09	3.30056e-07	Btbd3
Nrg1	1530.13	1.00466	0.165222	6.08067	1.19683e-09	6.08806e-08	Nrg1
Lix1	884.507	1.00422	0.244276	4.11101	3.93938e-05	0.000730921	Lix1
Nin	510.601	1.00291	0.177819	5.6401	1.6995e-08	7.01392e-07	Nin
Pabpc4	389.982	1.00212	0.24434	4.10134	4.10767e-05	0.000754325	Pabpc4
MSTRG.17412	22.1203	1.00109	0.498205	2.00938	0.0444963	0.174981	MSTRG.17412
Unc5c	662.716	1.00033	0.27217	3.6754	0.000237475	0.00328526	Unc5c
Gna13	1297.48	1.00017	0.161578	6.19	6.01656e-10	3.20981e-08	Gna13
Flna	330.895	0.99857	0.152278	6.55754	5.47028e-11	3.27319e-09	Flna
Gfpt2	10.9405	0.994579	0.564504	1.76186	0.0780922	0.255794	Gfpt2
CT009757.3	652.844	0.993942	0.327027	3.03933	0.00237105	0.0209692	CT009757.3
Lifr	831.305	0.993096	0.195077	5.09079	3.56576e-07	1.09169e-05	Lifr
MSTRG.2499	39.7122	0.99267	0.491677	2.01895	0.0434924	0.172445	MSTRG.2499
Gm43814	11.2143	0.989642	0.847014	1.16839	0.24265	0.50351	Gm43814
1700086L19Rik	853.497	0.989554	0.250057	3.95732	7.57951e-05	0.00126417	1700086L19Rik
Gm10110	22.1068	0.989331	0.428855	2.30691	0.0210597	0.105888	Gm10110
Gm37891	38.3618	0.988905	0.358091	2.7616	0.00575192	0.0409788	Gm37891
Gm10076	1415.96	0.9861	0.649637	1.51792	0.129033	0.350704	Gm10076
Cpeb4	854.279	0.985836	0.425942	2.31448	0.0206412	0.104539	Cpeb4
C1rl	15.8279	0.984225	0.424288	2.31971	0.0203566	0.10355	C1rl
Tescl	29.2486	0.982485	0.825396	1.19032	0.233921	0.494072	Tescl
AC158365.1	109.073	0.981886	0.502066	1.95569	0.0505018	0.190931	AC158365.1
Patj	553.338	0.981763	0.13253	7.40787	1.28346e-13	1.02708e-11	Patj
Antxr2	26.2589	0.981647	0.293086	3.34935	0.000810019	0.00891338	Antxr2
Urb2	103.57	0.97879	0.287149	3.40864	0.000652864	0.00748967	Urb2
Rnf19b	1468.72	0.975997	0.190919	5.1121	3.18594e-07	9.8459e-06	Rnf19b
Hmcn1	37.3373	0.975504	0.234398	4.16175	3.15822e-05	0.000601284	Hmcn1
Kcna1	1669.75	0.974028	0.146632	6.64268	3.0803e-11	1.90688e-09	Kcna1
Arhgap42	165.24	0.973646	0.177502	5.48527	4.12844e-08	1.6222e-06	Arhgap42
Ccdc33	108.046	0.971707	0.351876	2.7615	0.00575359	0.0409788	Ccdc33
Gm19705	43.4003	0.971447	0.476334	2.03942	0.0414078	0.166971	Gm19705
Baz1a	53.4999	0.971444	0.477986	2.03237	0.0421161	0.169066	Baz1a
Socs2	1886.95	0.966654	0.148563	6.50669	7.68239e-11	4.50106e-09	Socs2
2900018N21Rik	38.773	0.96529	0.480374	2.00946	0.0444889	0.174981	2900018N21Rik
MSTRG.4156	630.138	0.965041	0.518443	1.86142	0.0626847	0.221625	MSTRG.4156
4732496C06Rik	10.7792	0.964831	0.56476	1.70839	0.0875638	0.276602	4732496C06Rik
Gm43674	17.3774	0.963977	0.286974	3.35911	0.000781934	0.00866731	Gm43674
Gm43237	43.4358	0.963838	0.21389	4.50623	6.59891e-06	0.000152651	Gm43237
Cartpt	55603.4	0.962085	0.162024	5.9379	2.88701e-09	1.39298e-07	Cartpt
Dlc1	614.947	0.962067	0.134418	7.15729	8.22861e-13	5.99957e-11	Dlc1
Usp50	911.44	0.961664	0.41431	2.32112	0.0202803	0.103282	Usp50
Hist1h4i	155.562	0.96065	0.229192	4.19146	2.77171e-05	0.000537575	Hist1h4i
Nudt4	2152.44	0.959186	0.183527	5.2264	1.72838e-07	5.77673e-06	Nudt4
Gm8773	153.787	0.954194	0.343301	2.77946	0.00544485	0.0393493	Gm8773
Cd59a	2344.54	0.953863	0.371553	2.56723	0.0102514	0.0630455	Cd59a
Gm12111	34.8855	0.952369	0.392029	2.42933	0.0151267	0.0841434	Gm12111
Trdc	35.385	0.952069	0.710318	1.34034	0.180135	0.425859	Trdc
Gm44639	69.0569	0.951648	0.41245	2.30731	0.0210378	0.10584	Gm44639
Arap1	20.5543	0.950576	0.384443	2.47261	0.0134131	0.0772332	Arap1
Nek8	63.3911	0.948938	0.179618	5.28308	1.27027e-07	4.36414e-06	Nek8
Gm43490	75.2788	0.948261	0.459164	2.06519	0.0389051	0.160904	Gm43490
Il4ra	412.911	0.947413	0.267288	3.54454	0.000393292	0.00499185	Il4ra
Slc1a6	447.548	0.94682	0.163451	5.79269	6.92661e-09	3.14187e-07	Slc1a6
Nov	32.4238	0.944645	0.667992	1.41416	0.157316	0.394915	Nov
Taf5l	263.676	0.944185	0.406448	2.32302	0.0201782	0.102989	Taf5l
Rgs17	5257.04	0.944008	0.117462	8.03671	9.22803e-16	8.65062e-14	Rgs17
Gm16133	87.6096	0.942449	0.716637	1.3151	0.188476	0.43616	Gm16133
Gm37460	49.9093	0.942298	0.285968	3.29512	0.00098379	0.0104404	Gm37460
Shisa5	4219.78	0.94022	0.325829	2.88563	0.00390636	0.0306866	Shisa5
Nfkbiz	187.22	0.939988	0.229029	4.10423	4.05668e-05	0.000747052	Nfkbiz
Hk2	67.8608	0.938395	0.318506	2.94624	0.00321665	0.0262642	Hk2
Abhd2	330.759	0.937736	0.247729	3.78533	0.000153507	0.00228667	Abhd2
Abca1	85.4142	0.934482	0.452823	2.06368	0.0390482	0.161356	Abca1
Junos	30.0521	0.934054	0.289491	3.22654	0.00125298	0.0127145	Junos
Ttyh3	1064.53	0.933575	0.102858	9.07639	1.1224e-19	1.50674e-17	Ttyh3
Gm20721	122.131	0.931165	0.422805	2.20235	0.0276404	0.128242	Gm20721
Dock5	25.9275	0.92965	0.236187	3.93608	8.28246e-05	0.00135824	Dock5
Csmd2os	10.3655	0.929591	0.566796	1.64008	0.100988	0.302734	Csmd2os
Dysf	227.868	0.929093	0.150206	6.18547	6.19163e-10	3.29428e-08	Dysf
Erbb4	23.6822	0.928566	0.39362	2.35904	0.0183221	0.0959855	Erbb4
Cfap58	73.935	0.926295	0.500399	1.85111	0.0641535	0.22496	Cfap58
Slc6a12	61.7424	0.922961	0.625782	1.47489	0.140241	0.368548	Slc6a12
Gm42636	82.9675	0.922236	0.449425	2.05204	0.0401662	0.16415	Gm42636
Cep112it	31.8185	0.920338	0.46567	1.97637	0.0481128	0.184918	Cep112it
Gm43338	10.1973	0.919391	0.497309	1.84873	0.0644965	0.225761	Gm43338
Rnf144b	77.5394	0.917538	0.187433	4.89528	9.81647e-07	2.78856e-05	Rnf144b
Frrs1	41.8286	0.917342	0.322169	2.84739	0.00440793	0.0337775	Frrs1
Rin1	66.8412	0.917139	0.510216	1.79755	0.0722482	0.242958	Rin1
Fam171a1	240.821	0.916747	0.148849	6.15892	7.32432e-10	3.86366e-08	Fam171a1
AC159104.1	18.2566	0.91666	0.277931	3.29816	0.000973215	0.0103505	AC159104.1
Gm45441	146.386	0.915242	0.308034	2.97124	0.00296601	0.0247534	Gm45441
Gm37396	81.3663	0.915108	0.158429	5.77614	7.64323e-09	3.38885e-07	Gm37396
Prkd3	32.822	0.914195	0.859172	1.06404			Prkd3
BC028471	69.3609	0.912728	0.353737	2.58024	0.00987304	0.0613706	BC028471
Ifi27l2a	34.9476	0.912709	0.85805	1.0637	0.287464	0.552922	Ifi27l2a
Ovol2	12.2868	0.912022	0.776216	1.17496	0.240011	0.500897	Ovol2
Mcm4	91.797	0.909112	0.319147	2.84857	0.00439162	0.0336787	Mcm4
Ptger3	29.8333	0.90797	0.285843	3.17646	0.00149083	0.0145433	Ptger3
Spon1	1228.29	0.90788	0.148006	6.13409	8.56498e-10	4.46059e-08	Spon1
Brinp2	1056.27	0.907105	0.24532	3.69763	0.000217621	0.00304917	Brinp2
Plek2	10.3275	0.906139	0.433794	2.08887	0.0367196	0.155154	Plek2
Ar	281.068	0.905788	0.21136	4.28552	1.82309e-05	0.00037191	Ar
Hist1h4h	51.0814	0.905632	0.557423	1.62468	0.104232	0.30829	Hist1h4h
Porcn	2094.95	0.90287	0.147522	6.12026	9.34225e-10	4.85255e-08	Porcn
Atp9a	5245.33	0.902477	0.0946907	9.53078	1.56102e-21	2.43891e-19	Atp9a
Zdhhc18	540.232	0.901988	0.405076	2.22671	0.0259664	0.123056	Zdhhc18
Gm15477	12.3915	0.900834	0.528631	1.70409	0.0883646	0.277962	Gm15477
Slc16a2	15.4694	0.900414	0.399319	2.25487	0.0241414	0.117322	Slc16a2
Tmprss4	11.1921	0.9004	0.329518	2.73248	0.00628597	0.0438193	Tmprss4
Dusp6	285.613	0.89987	0.404728	2.22339	0.0261893	0.123814	Dusp6
Slc29a4	1331	0.89979	0.157915	5.69795	1.2126e-08	5.15577e-07	Slc29a4
Clip4	1361.37	0.898674	0.2271	3.95718	7.58397e-05	0.00126417	Clip4
Pla2r1	12.9633	0.898567	0.379318	2.3689	0.017841	0.0941804	Pla2r1
Pank4	143.114	0.897928	0.414087	2.16845	0.0301243	0.135953	Pank4
Prr15	51.4116	0.897917	0.319181	2.8132	0.00490519	0.0363979	Prr15
Chst11	382.87	0.897848	0.147606	6.08273	1.1815e-09	6.02565e-08	Chst11
BC030867	16.5198	0.897661	0.475242	1.88885	0.0589118	0.212679	BC030867
Csrnp1	741.572	0.895921	0.35783	2.50376	0.0122881	0.0721453	Csrnp1
Sstr3	52.8008	0.895379	0.396309	2.2593	0.0238649	0.116461	Sstr3
Apoa2	173.669	0.895143	0.241624	3.70469	0.000211648	0.00298033	Apoa2
Wdhd1	190.372	0.892255	0.285116	3.12944	0.00175138	0.0165601	Wdhd1
Rgs20	1098.04	0.888881	0.154813	5.74166	9.37548e-09	4.0743e-07	Rgs20
Gm37079	44.2378	0.887924	0.360305	2.46437	0.0137255	0.0785238	Gm37079
A930015D03Rik	222.163	0.88746	0.359358	2.46957	0.0135276	0.0777419	A930015D03Rik
Chpf2	408.059	0.884049	0.203132	4.35209	1.34843e-05	0.000286357	Chpf2
BC048403	32.5691	0.881649	0.342966	2.57066	0.0101506	0.0627292	BC048403
Ankrd34c	132.09	0.88107	0.19188	4.59177	4.39501e-06	0.00010603	Ankrd34c
Plec	998.178	0.879869	0.0732915	12.0051	3.34186e-33	1.04425e-30	Plec
D430019H16Rik	726.201	0.879804	0.170315	5.16575	2.39481e-07	7.75399e-06	D430019H16Rik
Ehhadh	20.1143	0.8798	0.658434	1.3362	0.181484	0.427867	Ehhadh
Gm20417	156.367	0.879615	0.692662	1.26991	0.204118	0.456986	Gm20417
Grik1	364.248	0.878761	0.179073	4.90728	9.235e-07	2.62717e-05	Grik1
Aim1l	33.5086	0.877435	0.257315	3.40997	0.000649695	0.00746637	Aim1l
Bhlhe40	1811.8	0.877307	0.329031	2.66633	0.00766838	0.0509827	Bhlhe40
Rnf135	77.0235	0.875929	0.281825	3.10806	0.00188323	0.0174791	Rnf135
E2f3	161.71	0.875679	0.148371	5.90194	3.59261e-09	1.7001e-07	E2f3
Selenon	471.338	0.872672	0.251709	3.46699	0.00052633	0.00627959	Selenon
Cox18	1517.06	0.872194	0.185003	4.71448	2.42324e-06	6.25215e-05	Cox18
Rdh10	418.504	0.871542	0.291187	2.99306	0.00276193	0.0235782	Rdh10
Fndc3b	153.968	0.869838	0.188347	4.61826	3.86962e-06	9.48659e-05	Fndc3b
Gm6576	13.9525	0.869183	0.562967	1.54393	0.122605	0.340602	Gm6576
Cryga	15.1871	0.8685	0.311869	2.78483	0.00535563	0.0388471	Cryga
Rapgef5	479.862	0.868458	0.214044	4.05739	4.96247e-05	0.000892972	Rapgef5
Ccdc68	24.9179	0.867279	0.388264	2.23374	0.0255003	0.12152	Ccdc68
Slc24a3	3177.75	0.866996	0.0951788	9.10912	8.30506e-20	1.14331e-17	Slc24a3
Plekhd1	309.258	0.864923	0.167918	5.15085	2.59304e-07	8.24662e-06	Plekhd1
Ubash3b	1848.87	0.864871	0.159035	5.43823	5.38132e-08	2.06102e-06	Ubash3b
Dcbld2	271.368	0.86287	0.159312	5.41622	6.08717e-08	2.30446e-06	Dcbld2
Map2k3os	102.269	0.862671	0.228823	3.77003	0.000163225	0.00241054	Map2k3os
Fcho1	428.906	0.862141	0.132092	6.52684	6.71726e-11	3.97105e-09	Fcho1
Gm42534	10.8102	0.862119	0.504949	1.70734	0.0877593	0.276939	Gm42534
Atp6ap1l	894.954	0.859433	0.193551	4.44034	8.98174e-06	0.000200698	Atp6ap1l
Cpne2	410.355	0.858278	0.261612	3.28072	0.00103541	0.0108942	Cpne2
Itga4	153.343	0.857068	0.241757	3.54516	0.000392376	0.00498342	Itga4
2310022B05Rik	126.62	0.856142	0.226179	3.78524	0.00015356	0.00228667	2310022B05Rik
Itga6	58.9084	0.855624	0.242375	3.53017	0.000415289	0.00520725	Itga6
Gcnt2	341.985	0.855238	0.258814	3.30446	0.000951611	0.0101536	Gcnt2
Opn1mw	37.9584	0.854966	0.239582	3.56858	0.000358918	0.00463626	Opn1mw
Lbh	1106.13	0.854573	0.16161	5.28788	1.23745e-07	4.28129e-06	Lbh
Kpna2	86.4941	0.854032	0.330476	2.58425	0.00975916	0.0609708	Kpna2
MSTRG.21490	114.985	0.852497	0.141427	6.02782	1.66188e-09	8.19943e-08	MSTRG.21490
Ptprg	456.594	0.851653	0.186118	4.57587	4.74235e-06	0.000113024	Ptprg
Gm20324	13.6577	0.851365	0.38462	2.21353	0.0268615	0.125971	Gm20324
Sstr1	15.7374	0.851266	0.572496	1.48694	0.137031	0.363509	Sstr1
Sema3e	1169.19	0.8508	0.214766	3.96152	7.44746e-05	0.00124563	Sema3e
Ppard	256.955	0.850057	0.171256	4.96367	6.91739e-07	2.00954e-05	Ppard
Gm24525	13.7005	0.849166	0.418546	2.02885	0.042474	0.170051	Gm24525
Gm38056	31.6443	0.848765	0.495811	1.71187	0.0869199	0.275274	Gm38056
Dgki	645.751	0.84857	0.316197	2.68367	0.00728186	0.0489437	Dgki
Btbd11	807.273	0.847885	0.157753	5.37478	7.66783e-08	2.80053e-06	Btbd11
Cav2	393.066	0.847543	0.606467	1.39751	0.162261	0.40124	Cav2
Gm27040	35.5023	0.847248	0.27488	3.08225	0.00205444	0.018672	Gm27040
Gm43523	50.7325	0.846431	0.28513	2.96858	0.00299182	0.0248762	Gm43523
St8sia6	80.9494	0.844818	0.254514	3.31934	0.000902307	0.00972239	St8sia6
Ptk2	343.208	0.844334	0.236416	3.57139	0.000355093	0.00458986	Ptk2
Ybx3	624.003	0.844282	0.409472	2.06188	0.0392193	0.161739	Ybx3
Ptpru	27.14	0.843844	0.259017	3.25787	0.00112253	0.0116245	Ptpru
Mdh1b	17.6797	0.843214	0.37181	2.26787	0.0233374	0.114284	Mdh1b
Flot2	2090.42	0.842996	0.20204	4.17243	3.0137e-05	0.000576557	Flot2
Ism1	279.337	0.842986	0.203742	4.13752	3.51074e-05	0.00065947	Ism1
MSTRG.3638	54.1498	0.842418	0.759399	1.10932	0.267292	0.532246	MSTRG.3638
Ssbp4	3964.38	0.841316	0.147214	5.71491	1.09764e-08	4.6771e-07	Ssbp4
Dact1	72.4841	0.841117	0.358201	2.34817	0.018866	0.0981233	Dact1
AC092710.3	25.3965	0.839339	0.27165	3.08978	0.00200306	0.0183491	AC092710.3
Cdh13	2156.65	0.836017	0.189384	4.41439	1.01294e-05	0.000222304	Cdh13
Adcyap1r1	119.455	0.835462	0.189244	4.41473	1.01135e-05	0.000222203	Adcyap1r1
Pkp3	46.018	0.834828	0.584606	1.42802	0.153287	0.389519	Pkp3
Rbm15b	13.3974	0.834544	0.487838	1.7107	0.0871364	0.27565	Rbm15b
Ppef1	590.55	0.832905	0.270383	3.08046	0.00206678	0.0187669	Ppef1
Lrat	11.1923	0.832121	0.435595	1.91031	0.0560936	0.205635	Lrat
Dusp16	264.805	0.830921	0.261645	3.17575	0.00149448	0.0145717	Dusp16
Mctp1	222.787	0.830313	0.315092	2.63514	0.0084102	0.0545513	Mctp1
E130311K13Rik	390.705	0.830278	0.257786	3.22081	0.00127829	0.0129115	E130311K13Rik
1110002O04Rik	12.3625	0.82936	0.785501	1.05584	0.291043	0.55653	1110002O04Rik
Epha4	1462.92	0.82858	0.249303	3.32359	0.000888674	0.0096229	Epha4
Rnf152	1120.18	0.828521	0.161627	5.12613	2.95763e-07	9.1981e-06	Rnf152
Chp1	1268.14	0.828485	0.182397	4.54221	5.56678e-06	0.000130929	Chp1
Rgs16	131.962	0.826201	0.228924	3.60907	0.0003073	0.00405735	Rgs16
D730045B01Rik	13.5466	0.825493	0.442499	1.86553	0.0621076	0.220537	D730045B01Rik
Cited4	85.5174	0.824027	0.205315	4.01347	5.98328e-05	0.00103869	Cited4
Tmem181a	284.537	0.823225	0.177919	4.62697	3.71049e-06	9.15347e-05	Tmem181a
Rnf112	467.575	0.82264	0.195378	4.2105	2.54802e-05	0.000500602	Rnf112
Slc41a1	424.419	0.821812	0.18677	4.40013	1.08185e-05	0.000236112	Slc41a1
Cers6	744.504	0.820704	0.099084	8.28291	1.20198e-16	1.2425e-14	Cers6
5830408C22Rik	12.0216	0.819786	0.363101	2.25773	0.0239624	0.116734	5830408C22Rik
Atp5s	501.647	0.819776	0.274523	2.98618	0.00282482	0.0239119	Atp5s
Psen2	1109.52	0.818697	0.151985	5.38668	7.1771e-08	2.67592e-06	Psen2
Scn4b	39.725	0.817694	0.292299	2.79746	0.00515067	0.0377242	Scn4b
Shc3	185.286	0.81764	0.316912	2.58002	0.00987932	0.0613903	Shc3
Hcn1	2678.61	0.817499	0.280334	2.91616	0.00354369	0.0283236	Hcn1
MSTRG.21208	223.452	0.817164	0.177501	4.60371	4.15028e-06	0.000100621	MSTRG.21208
Ndrg4	14816.2	0.816976	0.375658	2.17479	0.029646	0.134441	Ndrg4
Aldh18a1	476.946	0.816345	0.331986	2.45898	0.0139334	0.0792295	Aldh18a1
Nrp1	1172.26	0.814708	0.197041	4.13472	3.55385e-05	0.00066503	Nrp1
Ccnyl1	31.7306	0.814594	0.330163	2.46725	0.0136155	0.0780305	Ccnyl1
AC123705.3	42.7229	0.813657	0.342672	2.37445	0.0175752	0.0932574	AC123705.3
Gm11837	22.7363	0.813395	0.307998	2.6409	0.00826851	0.0539353	Gm11837
Tmem56	808.468	0.813181	0.127645	6.37064	1.88235e-10	1.06483e-08	Tmem56
Gm2237	63.5944	0.81161	0.350939	2.31268	0.0207404	0.104879	Gm2237
Gm9905	40.8558	0.810807	0.286029	2.8347	0.00458684	0.0347695	Gm9905
4833422C13Rik	29.9283	0.807817	0.351219	2.30004	0.0214462	0.107345	4833422C13Rik
Kbtbd11	416.391	0.807571	0.27541	2.93225	0.00336515	0.0272059	Kbtbd11
Noc4l	779.888	0.806354	0.150363	5.36272	8.19797e-08	2.95577e-06	Noc4l
Adra2a	114.538	0.805786	0.211728	3.80576	0.000141369	0.00212929	Adra2a
Uck2	643.401	0.804447	0.213671	3.76489	0.000166625	0.00244789	Uck2
Sgpp1	940.497	0.804442	0.152264	5.28322	1.26936e-07	4.36414e-06	Sgpp1
Gria1	1456.09	0.804422	0.21467	3.74726	0.000178779	0.00259738	Gria1
Arhgef28	299.862	0.803122	0.185697	4.32492	1.5259e-05	0.000318885	Arhgef28
1700123K08Rik	17.4557	0.800822	1.04979	0.762837	0.44556	0.699466	1700123K08Rik
Elovl7	583.118	0.800482	0.120375	6.64989	2.93314e-11	1.8215e-09	Elovl7
Dlg5	221.253	0.799916	0.165475	4.83405	1.3378e-06	3.66285e-05	Dlg5
Sfrp1	1038.86	0.799406	0.287973	2.77597	0.00550365	0.0396454	Sfrp1
Mt1	12374.7	0.798909	0.207761	3.84534	0.000120388	0.00185008	Mt1
Gm37781	27.3064	0.798331	0.374284	2.13296	0.0329284	0.144532	Gm37781
Nepro	63.9328	0.797962	0.222266	3.59012	0.000330521	0.0043291	Nepro
Gstt1	199.148	0.796651	0.146718	5.4298	5.64175e-08	2.15239e-06	Gstt1
Nacc2	2604.67	0.796594	0.141114	5.64504	1.6514e-08	6.84409e-07	Nacc2
Dnmt3l	159.94	0.796488	0.90346	0.881598	0.377994	0.641353	Dnmt3l
Ergic1	1504.94	0.796344	0.165316	4.81709	1.45664e-06	3.92324e-05	Ergic1
Acap3	1061.47	0.795021	0.268625	2.95959	0.00308049	0.0254266	Acap3
Atp2b1	8916.27	0.794755	0.0927225	8.57133	1.02294e-17	1.15733e-15	Atp2b1
Mb21d1	12.9901	0.7946	0.444987	1.78567	0.0741528	0.247085	Mb21d1
Hcrtr2	15.4666	0.794181	0.444394	1.78711	0.0739196	0.24668	Hcrtr2
Pacs1	700.631	0.793838	0.118225	6.71462	1.88554e-11	1.20125e-09	Pacs1
Arhgap8	16.8119	0.792662	0.836445	0.947656	0.343305	0.609203	Arhgap8
Rnd3	724.439	0.792611	0.274983	2.8824	0.00394664	0.030892	Rnd3
Cntn3	39.8699	0.792267	0.26654	2.97241	0.00295469	0.0246884	Cntn3
Cecr2	12.4953	0.79163	0.425674	1.85971	0.0629265	0.222105	Cecr2
CT025556.1	27.6457	0.790852	0.345608	2.28829	0.0221206	0.1098	CT025556.1
Hivep2	821.533	0.790053	0.171332	4.61125	4.00263e-06	9.80046e-05	Hivep2
Zfp429	26.4582	0.789957	0.318168	2.48283	0.0130342	0.0756016	Zfp429
Srsf12	285.952	0.786557	0.31987	2.45899	0.013933	0.0792295	Srsf12
MSTRG.21209	143.936	0.786392	0.182203	4.31603	1.5886e-05	0.000329659	MSTRG.21209
Ucp1	15.8521	0.786262	0.531018	1.48067	0.138695	0.365963	Ucp1
Rbms3	2321.85	0.786187	0.136633	5.754	8.71557e-09	3.81277e-07	Rbms3
Kcna6	5429.95	0.786125	0.0926791	8.48222	2.20934e-17	2.45723e-15	Kcna6
Aoc2	34.8976	0.785487	0.280291	2.8024	0.00507241	0.0372873	Aoc2
Dkk2	13.2736	0.785215	0.309102	2.54031	0.0110754	0.0667779	Dkk2
Pparg	36.6844	0.784957	0.422815	1.8565	0.0633821	0.22313	Pparg
Gm43560	156.536	0.784732	0.264951	2.9618	0.00305843	0.0252869	Gm43560
MSTRG.11364	21.3145	0.784515	0.49772	1.57622	0.114976	0.32713	MSTRG.11364
Gpr149	153.905	0.782447	0.232328	3.36785	0.000757561	0.0084648	Gpr149
Clic5	10.2552	0.781981	0.542056	1.44262	0.149128	0.383154	Clic5
Gfi1	61.0989	0.7818	0.325595	2.40114	0.0163442	0.0887876	Gfi1
Slc26a6	55.0099	0.779447	0.217027	3.59147	0.000328814	0.00430961	Slc26a6
Gm3696	47.6801	0.779164	0.484794	1.60721	0.108009	0.314769	Gm3696
Itga7	149.398	0.778113	0.312639	2.48886	0.0128154	0.0746183	Itga7
Mb21d2	373.153	0.777809	0.327255	2.37677	0.017465	0.0929782	Mb21d2
Fam19a2	1423.66	0.777336	0.32817	2.3687	0.0178508	0.0941804	Fam19a2
Pdgfc	10.8145	0.776944	0.601753	1.29114	0.196657	0.446733	Pdgfc
Gm45220	92.7064	0.775665	0.223695	3.46752	0.000525292	0.00627481	Gm45220
AI429214	34.7737	0.775462	0.414537	1.87067	0.0613906	0.219096	AI429214
Gm44834	20.8785	0.775451	0.305763	2.53612	0.0112088	0.0674789	Gm44834
6530437J22Rik	25.4475	0.775041	0.466662	1.66082	0.0967502	0.294746	6530437J22Rik
Gca	107.788	0.774661	0.259596	2.9841	0.00284414	0.0239888	Gca
Hap1	1061.78	0.774453	0.240285	3.22306	0.00126828	0.0128367	Hap1
Col11a2	33.5961	0.774339	0.270984	2.85751	0.00426979	0.0329757	Col11a2
Bmper	58.3039	0.772712	0.286999	2.69238	0.0070944	0.0479681	Bmper
Pcdh17	1834.1	0.772695	0.127346	6.06768	1.29771e-09	6.55045e-08	Pcdh17
Necab1	142.793	0.772616	0.257068	3.0055	0.00265149	0.0228135	Necab1
Gch1	73.5021	0.77178	0.542069	1.42377	0.154514	0.391156	Gch1
Syngr2	14.3021	0.770638	0.70095	1.09942	0.271585	0.53609	Syngr2
Man1a	383.774	0.769551	0.243104	3.16552	0.00154807	0.0149898	Man1a
Gm42897	42.9026	0.7692	0.380639	2.02081	0.0432991	0.172057	Gm42897
Cidea	329.781	0.769017	0.236396	3.2531	0.00114155	0.0117669	Cidea
Prkg1	25.7905	0.76839	0.410464	1.872	0.0612061	0.218551	Prkg1
Sh3pxd2b	361.04	0.768357	0.170868	4.49679	6.89861e-06	0.000157914	Sh3pxd2b
Tnfsf13os	26.4383	0.768258	0.291153	2.63867	0.00832315	0.054183	Tnfsf13os
Gnai1	2989.62	0.768061	0.208725	3.67978	0.000233439	0.0032431	Gnai1
Rgmb	1075.99	0.76749	0.138431	5.54421	2.95289e-08	1.18392e-06	Rgmb
Olfr1124	15.5284	0.767162	0.404579	1.8962	0.0579338	0.210422	Olfr1124
Hapln4	376.332	0.766428	0.281248	2.72509	0.0064283	0.0446061	Hapln4
Gm37999	230.65	0.764276	0.30874	2.47547	0.0133062	0.0767942	Gm37999
Mid1	446.469	0.764223	0.357148	2.13979	0.0323717	0.142648	Mid1
AC110043.1	19.4303	0.763855	0.356601	2.14205	0.0321898	0.142083	AC110043.1
Fxyd7	69.1539	0.763313	0.536167	1.42365	0.154549	0.39116	Fxyd7
Pqlc1	4570.89	0.762661	0.191344	3.9858	6.7252e-05	0.00114427	Pqlc1
Irak3	107.782	0.762256	0.248018	3.07339	0.00211638	0.0191203	Irak3
Emc2	1495.38	0.762151	0.0826752	9.21862	3.00961e-20	4.45468e-18	Emc2
Sned1	25.7923	0.760025	0.249611	3.04484	0.00232804	0.0206534	Sned1
Gm26974	10.7898	0.759929	0.434024	1.75089	0.0799649	0.260067	Gm26974
Calr3	325.173	0.758857	0.234124	3.24126	0.00119003	0.0121698	Calr3
Fam83h	22.4051	0.758797	0.320958	2.36416	0.018071	0.0949777	Fam83h
Gm3764	22.1298	0.758008	0.635082	1.19356	0.232651	0.49282	Gm3764
Ptp4a1	523.361	0.757693	0.218062	3.47466	0.000511504	0.00611754	Ptp4a1
A530017D24Rik	173.922	0.757398	0.255441	2.96506	0.0030262	0.0250791	A530017D24Rik
Syce1	31.9849	0.756818	0.276421	2.73791	0.00618302	0.0431627	Syce1
Adamts20	11.2498	0.756387	0.405509	1.86528	0.0621426	0.220613	Adamts20
MSTRG.10333	10.948	0.756304	0.77311	0.978262	0.327945	0.593484	MSTRG.10333
Flot1	4979	0.754133	0.242105	3.11491	0.00184003	0.0171921	Flot1
Ccrl2	102.003	0.754084	0.466495	1.61649	0.105988	0.31123	Ccrl2
Ngef	526.304	0.753936	0.14033	5.37261	7.76054e-08	2.82392e-06	Ngef
Ephb1	615.232	0.751835	0.181945	4.1322	3.59302e-05	0.000671721	Ephb1
Polr2l	1537.73	0.750666	0.342691	2.1905	0.0284878	0.130908	Polr2l
2900064F13Rik	39.3755	0.749779	0.19312	3.88246	0.000103407	0.00162464	2900064F13Rik
Gpc5	91.4343	0.749414	0.339922	2.20466	0.0274777	0.127667	Gpc5
Tnfrsf21	993.65	0.747007	0.240874	3.10124	0.00192714	0.0177528	Tnfrsf21
AC156031.2	172.535	0.746263	0.183432	4.06834	4.73493e-05	0.000857514	AC156031.2
Atp8a1	1048.78	0.746094	0.20833	3.5813	0.000341883	0.00444912	Atp8a1
Pth1r	180.832	0.745864	0.145381	5.1304	2.8912e-07	9.03432e-06	Pth1r
Lrp4	87.2509	0.745455	0.212222	3.51262	0.000443709	0.00549362	Lrp4
Fam151b	36.4754	0.745337	1.05308	0.707766	0.479091	0.72432	Fam151b
Slc30a5	369.384	0.744267	0.364992	2.03913	0.041437	0.16702	Slc30a5
Fbxo42	402.104	0.744121	0.152561	4.87753	1.0742e-06	3.01665e-05	Fbxo42
Gcc1	151.626	0.74375	0.40422	1.83996	0.0657735	0.228686	Gcc1
Rab31	252.827	0.7433	0.201687	3.68541	0.000228338	0.00318347	Rab31
Rbp4	71.7857	0.742522	0.261537	2.83907	0.0045245	0.0343764	Rbp4
Ssh3	125.406	0.741915	0.353694	2.09761	0.0359392	0.152973	Ssh3
Gm43753	13.3564	0.741774	0.443839	1.67127	0.0946689	0.290469	Gm43753
Adam8	363.015	0.740953	0.296296	2.50072	0.0123941	0.0725478	Adam8
Bsx	13.95	0.739749	0.855403	0.864796	0.387151	0.648413	Bsx
Nefm	30189.8	0.739241	0.188365	3.92451	8.69069e-05	0.00141509	Nefm
1110006O24Rik	29.6682	0.739233	0.311918	2.36996	0.01779	0.0940288	1110006O24Rik
2610012C04Rik	137.089	0.739173	0.207966	3.55429	0.000379002	0.00484798	2610012C04Rik
Olfml2b	31.7039	0.738768	0.340631	2.16882	0.0300963	0.135919	Olfml2b
Gm26797	107.849	0.738679	0.261764	2.82193	0.00477358	0.0356903	Gm26797
Cyp26b1	43.7941	0.737865	0.432632	1.70553	0.0880963	0.277438	Cyp26b1
Kcnq2	2619.85	0.737216	0.104533	7.05248	1.75762e-12	1.24016e-10	Kcnq2
A830018L16Rik	395.6	0.737181	0.186699	3.94851	7.86404e-05	0.00130079	A830018L16Rik
Mgat3	526.984	0.735982	0.112798	6.52481	6.80892e-11	4.0012e-09	Mgat3
Wnt4	83.6937	0.735676	0.32325	2.27587	0.0228539	0.112426	Wnt4
Zic2	14.483	0.735203	0.529978	1.38723	0.165371	0.405164	Zic2
Slitrk1	182.903	0.734554	0.193543	3.79531	0.000147462	0.00220924	Slitrk1
Gm28403	13.4681	0.734532	0.653029	1.12481	0.260671	0.5247	Gm28403
Bhlhb9	1246.54	0.734514	0.347242	2.11528	0.0344061	0.148848	Bhlhb9
Gm45869	25.2962	0.734424	0.278246	2.63948	0.00830337	0.0540901	Gm45869
MSTRG.5722	27.2896	0.733426	0.512769	1.43032	0.152624	0.388799	MSTRG.5722
BC023719	314.059	0.733072	1.59671	0.459113	0.646153	0.8356	BC023719
AC123720.1	156.949	0.732224	0.372465	1.96589	0.0493117	0.187839	AC123720.1
Psme2	3701.64	0.732174	0.248125	2.95082	0.00316927	0.0259851	Psme2
Frzb	14.3909	0.732118	0.327571	2.23499	0.0254181	0.121363	Frzb
Eml1	646.739	0.729019	0.178499	4.08415	4.42376e-05	0.0008071	Eml1
Mapk4	202.66	0.729011	0.227082	3.21034	0.00132577	0.0133023	Mapk4
AC158802.1	23.4874	0.728809	0.344593	2.11499	0.0344309	0.148848	AC158802.1
Frs3	379.098	0.728747	0.306446	2.37806	0.0174041	0.0928503	Frs3
Ptpro	228.841	0.728125	0.135512	5.37315	7.73731e-08	2.82068e-06	Ptpro
Tlcd1	47.3079	0.728065	0.193688	3.75896	0.000170624	0.00249733	Tlcd1
Sntg2	148.934	0.727931	0.258308	2.81808	0.00483125	0.0360091	Sntg2
Gdf11	125.028	0.727091	0.168327	4.31951	1.56374e-05	0.000325411	Gdf11
Tes	2034.78	0.723781	0.232077	3.11872	0.0018164	0.0170437	Tes
Prps2	213.076	0.723171	0.186313	3.88148	0.000103822	0.00162857	Prps2
Fam189a1	51.8989	0.722961	0.189085	3.82347	0.000131587	0.00200342	Fam189a1
AC165164.2	281.414	0.722189	0.482099	1.49801	0.134131	0.359105	AC165164.2
Gm43281	35.3866	0.721484	0.229316	3.14625	0.00165378	0.0157549	Gm43281
Dyrk2	398.576	0.720571	0.254626	2.82991	0.00465606	0.0350916	Dyrk2
Rrp12	259.321	0.720015	0.21143	3.40546	0.000660537	0.00755568	Rrp12
Slc44a5	57.5764	0.719916	0.233086	3.08863	0.00201085	0.018396	Slc44a5
Gm42941	13.3159	0.719153	0.528414	1.36096	0.173525	0.416892	Gm42941
Tjap1	172.445	0.71908	0.183494	3.91881	8.89872e-05	0.0014414	Tjap1
Taf4b	211.743	0.718732	0.208179	3.45248	0.000555468	0.00656648	Taf4b
Jchain	14.6121	0.718269	0.417052	1.72225	0.0850237	0.27116	Jchain
Ccdc6	511.598	0.717525	0.179388	3.99984	6.33854e-05	0.00108886	Ccdc6
Lrrtm1	561.415	0.717235	0.192963	3.71696	0.000201634	0.00287331	Lrrtm1
St3gal1	15.297	0.717046	0.318631	2.25039	0.0244241	0.118143	St3gal1
Adgra3	107.163	0.717032	0.172543	4.15568	3.24318e-05	0.000614488	Adgra3
Ppp1r3b	24.4987	0.716471	0.275887	2.59697	0.00940489	0.0592273	Ppp1r3b
Gm45223	93.1989	0.716063	0.185081	3.86892	0.000109318	0.00170526	Gm45223
Vegfc	36.0909	0.715965	0.239374	2.99099	0.00278078	0.0236469	Vegfc
Dmpk	75.5627	0.715863	0.208874	3.42725	0.000609729	0.00708149	Dmpk
Hsph1	2611.24	0.715613	0.182223	3.92713	8.59661e-05	0.00140093	Hsph1
Zfp41	34.6242	0.715154	0.298409	2.39656	0.0165498	0.0895946	Zfp41
Gm37633	37.8062	0.714012	0.358128	1.99373	0.0461813	0.179775	Gm37633
Gm9844	919.55	0.713835	0.546962	1.30509	0.191862	0.440724	Gm9844
Eif1a	2831.73	0.713607	0.10065	7.09	1.34112e-12	9.56566e-11	Eif1a
Slc18a1	19.9868	0.713464	0.390746	1.8259	0.0678647	0.232944	Slc18a1
Gpr155	292.964	0.713342	0.229399	3.10962	0.00187331	0.0174281	Gpr155
Cela1	331.631	0.712701	0.324277	2.19782	0.0279623	0.129339	Cela1
Nhsl1	76.8928	0.712039	0.298527	2.38518	0.0170708	0.0915933	Nhsl1
Glyat	37.1227	0.711647	0.988103	0.720215	0.471393	0.71881	Glyat
Phactr3	2518.95	0.711588	0.147544	4.82288	1.415e-06	3.84216e-05	Phactr3
5033417F24Rik	28.5997	0.710987	0.30479	2.33271	0.0196633	0.10128	5033417F24Rik
Rps6ka3	739.97	0.710566	0.151006	4.70555	2.53178e-06	6.48123e-05	Rps6ka3
Irf2bpl	1419.13	0.709861	0.297796	2.38372	0.0171387	0.0918325	Irf2bpl
Susd2	391.355	0.709198	0.127311	5.57062	2.53837e-08	1.02608e-06	Susd2
Gm44791	34.1999	0.708993	0.522439	1.35708	0.174755	0.418469	Gm44791
Slc25a1	885.856	0.707402	0.150682	4.69466	2.67051e-06	6.76599e-05	Slc25a1
Grin2c	39.4439	0.706062	0.258521	2.73116	0.00631119	0.0439795	Grin2c
Afg3l2	891.118	0.705722	0.257545	2.74019	0.00614029	0.0429847	Afg3l2
Limd1	124.129	0.705353	0.225185	3.13233	0.00173423	0.0164518	Limd1
Glrb	3037.15	0.704006	0.348656	2.0192	0.0434665	0.172387	Glrb
Wipf3	57.5156	0.704004	0.236463	2.97723	0.0029087	0.0243974	Wipf3
Scn7a	309.544	0.703451	0.178164	3.94833	7.86973e-05	0.00130079	Scn7a
Slc35a3	213.507	0.702856	0.186976	3.75908	0.000170543	0.00249733	Slc35a3
Lrrn3	526.581	0.702213	0.295585	2.37567	0.0175172	0.0930301	Lrrn3
Jak1	3687.43	0.702058	0.127072	5.52487	3.29735e-08	1.31135e-06	Jak1
Gm27010	12.5663	0.701337	0.549657	1.27595	0.201972	0.453727	Gm27010
Taf9b	427.464	0.701211	0.205938	3.40496	0.000661729	0.00756104	Taf9b
Gm11725	13.5027	0.700097	0.4548	1.53935	0.123718	0.342211	Gm11725
Klhl41	27.7614	0.699943	0.725216	0.96515	0.33447	0.600161	Klhl41
Ext1	467.353	0.699765	0.196456	3.56194	0.000368122	0.00472724	Ext1
Lrrc8b	347.384	0.699017	0.23656	2.95493	0.00312741	0.0257276	Lrrc8b
Abhd17b	1630.78	0.6987	0.207207	3.37199	0.000746281	0.00836634	Abhd17b
Gm16008	15.8288	0.698629	0.405655	1.72223	0.0850283	0.27116	Gm16008
Adamts5	533.524	0.698484	0.179233	3.89708	9.73589e-05	0.00154565	Adamts5
Pik3r3	1281.78	0.697415	0.151877	4.59197	4.39077e-06	0.00010603	Pik3r3
Sdf2l1	1042.23	0.697397	0.265737	2.62439	0.00868038	0.05568	Sdf2l1
Sav1	320.611	0.696602	0.312553	2.22875	0.0258305	0.122678	Sav1
Crtc2	178.25	0.696339	0.216225	3.22044	0.00127993	0.0129214	Crtc2
Fam222a	100.371	0.695439	0.386841	1.79774	0.0722188	0.242901	Fam222a
Vsig10l	148.49	0.695368	0.274317	2.53491	0.0112475	0.0676108	Vsig10l
Memo1	465.902	0.695273	0.134898	5.15406	2.54901e-07	8.15932e-06	Memo1
Ptpn1	1258.01	0.695262	0.118989	5.84306	5.12515e-09	2.40223e-07	Ptpn1
Camk1	18188.2	0.695227	0.292322	2.37829	0.0173932	0.0928172	Camk1
Gm17251	128.115	0.694974	0.158559	4.38306	1.17023e-05	0.000252323	Gm17251
Kcnh4	15.2593	0.694964	0.712178	0.975829	0.329149	0.594635	Kcnh4
Kdelc2	91.0323	0.694683	0.175255	3.96385	7.37499e-05	0.00123772	Kdelc2
Gm42858	14.2675	0.693603	0.411607	1.68511	0.0919669	0.284582	Gm42858
Aaed1	1104.63	0.691926	0.147098	4.70386	2.55294e-06	6.51525e-05	Aaed1
March6	1155.08	0.691706	0.119577	5.78459	7.26877e-09	3.25211e-07	March6
Suclg2	42.2848	0.691692	0.266641	2.5941	0.00948401	0.0596493	Suclg2
Ebp	1640.46	0.689608	0.146484	4.70772	2.50503e-06	6.44627e-05	Ebp
Bnc2	192.116	0.689536	0.326001	2.11513	0.0344185	0.148848	Bnc2
Cox15	100.777	0.689113	0.230046	2.99555	0.00273951	0.0234173	Cox15
Carnmt1	536.448	0.688762	0.0814615	8.45506	2.78935e-17	3.06766e-15	Carnmt1
Maf	185.845	0.688305	0.24402	2.82069	0.00479203	0.0358147	Maf
Acsl4	1050.56	0.687805	0.28895	2.38036	0.0172956	0.0924217	Acsl4
Gm17634	228.598	0.687614	0.261277	2.63174	0.00849484	0.0549554	Gm17634
Ythdf3	447.906	0.687562	0.318446	2.15911	0.0308413	0.13784	Ythdf3
Lynx1	7337.8	0.687077	0.227634	3.01835	0.00254159	0.022129	Lynx1
Oxct1	2997.48	0.687057	0.164566	4.17497	2.98028e-05	0.000571831	Oxct1
Slc11a2	509.012	0.686937	0.128313	5.35361	8.62157e-08	3.09152e-06	Slc11a2
Pskh1	78.2559	0.686457	0.267053	2.57049	0.0101556	0.0627309	Pskh1
Gm38263	79.9809	0.686152	0.246107	2.78802	0.00530305	0.0385674	Gm38263
Cd164l2	168.924	0.685681	0.198813	3.44888	0.000562914	0.00663962	Cd164l2
Aen	128.876	0.68549	0.183609	3.73343	0.000188892	0.0027262	Aen
Peg10	47.5094	0.68515	0.302337	2.26618	0.0234404	0.114703	Peg10
Tceal9	14079.2	0.684591	0.201794	3.39252	0.000692516	0.00785304	Tceal9
Itgb1	1830.42	0.684367	0.221926	3.08376	0.00204402	0.0186031	Itgb1
Ttc39c	1999.95	0.683831	0.138397	4.94107	7.76958e-07	2.23288e-05	Ttc39c
B630019K06Rik	1225	0.683417	0.209717	3.25875	0.00111904	0.0116066	B630019K06Rik
Zdhhc12	94.8149	0.683385	0.243483	2.80671	0.00500504	0.0369368	Zdhhc12
B4galt5	797.84	0.6833	0.168332	4.05923	4.92338e-05	0.000888374	B4galt5
Epdr1	3700.23	0.68295	0.141374	4.83079	1.35991e-06	3.71822e-05	Epdr1
Slc26a1	25.3325	0.682673	0.352353	1.93747	0.0526877	0.196665	Slc26a1
Gpx3	650.838	0.682474	0.353759	1.92921	0.0537052	0.199517	Gpx3
Fzd5	25.4631	0.682407	0.496967	1.37314	0.169708	0.411945	Fzd5
Slc11a1	11.572	0.68233	0.613811	1.11163	0.266298	0.531405	Slc11a1
Bag3	408.957	0.681432	0.202245	3.36933	0.00075351	0.00842819	Bag3
Kbtbd12	50.6323	0.680998	0.380805	1.78831	0.0737258	0.246342	Kbtbd12
Gm15688	116.331	0.6807	0.237718	2.86348	0.0041902	0.0324502	Gm15688
MSTRG.15693	20.3872	0.680148	0.509712	1.33438	0.18208	0.428313	MSTRG.15693
Gm21887	200.419	0.679767	0.460349	1.47663	0.139774	0.367713	Gm21887
Kansl2	58.853	0.679694	0.356893	1.90447	0.0568484	0.207436	Kansl2
Sez6	859.307	0.679395	0.171887	3.95257	7.73175e-05	0.00128445	Sez6
Tnpo2	600.833	0.679313	0.323348	2.10087	0.035652	0.152112	Tnpo2
Atg4c	361.115	0.678607	0.539961	1.25677	0.208836	0.462759	Atg4c
D930028M14Rik	113.978	0.678046	0.265325	2.55552	0.0106028	0.0646412	D930028M14Rik
Gm37297	362.206	0.677686	0.314587	2.15421	0.0312239	0.139066	Gm37297
Arhgef10l	346.337	0.677088	0.200743	3.37291	0.000743781	0.00834781	Arhgef10l
Gm38273	21.1995	0.67593	0.268423	2.51815	0.0117973	0.0700366	Gm38273
Fgfr1op	499.329	0.675656	0.193301	3.49535	0.00047344	0.00577098	Fgfr1op
4930463O16Rik	10.1224	0.675169	0.624938	1.08038	0.279974	0.545487	4930463O16Rik
D030068K23Rik	11.9792	0.674678	0.354956	1.90074	0.0573366	0.208869	D030068K23Rik
Plppr4	2481.28	0.674346	0.220186	3.06262	0.00219406	0.0196686	Plppr4
Scd1	179.033	0.674221	0.119852	5.62544	1.8504e-08	7.60481e-07	Scd1
MSTRG.7059	501.402	0.674134	0.283649	2.37665	0.0174706	0.0929782	MSTRG.7059
Mafk	219.152	0.674032	0.427456	1.57685	0.114831	0.326954	Mafk
Rad23a	2490.45	0.673784	0.441862	1.52487	0.12729	0.347647	Rad23a
Fam185a	170.19	0.673283	0.213665	3.15111	0.00162652	0.0155586	Fam185a
Txnrd1	1532.66	0.672517	0.25592	2.62784	0.00859295	0.055454	Txnrd1
Nexn	157.395	0.671804	0.180861	3.71447	0.000203628	0.00289849	Nexn
2900079G21Rik	243.925	0.671753	0.165708	4.05384	5.03844e-05	0.000905652	2900079G21Rik
Gm10053	71.2767	0.671245	0.648873	1.03448	0.300913	0.566434	Gm10053
Kcna5	55.4843	0.670866	0.239252	2.80402	0.005047	0.037156	Kcna5
Msh2	810.36	0.670604	0.182479	3.67496	0.000237884	0.00328861	Msh2
Serpinb1b	437.991	0.67052	0.194939	3.43963	0.000582502	0.00682975	Serpinb1b
Gm44616	21.2957	0.669441	0.569192	1.17612	0.239545	0.500338	Gm44616
Zbtb2	144.01	0.669246	0.382477	1.74977	0.0801586	0.260353	Zbtb2
4632428C04Rik	78.003	0.668528	0.225928	2.95904	0.003086	0.0254615	4632428C04Rik
Slc44a1	237.473	0.666559	0.167048	3.99022	6.60112e-05	0.00112804	Slc44a1
Vash2	189.854	0.666389	0.33224	2.00574	0.0448836	0.176117	Vash2
Fn3k	28.8566	0.665807	0.475794	1.39936	0.161705	0.400418	Fn3k
B3galt2	779.877	0.665082	0.171345	3.88154	0.000103797	0.00162857	B3galt2
Tmem88b	177.683	0.664983	0.4463	1.48999	0.136227	0.362453	Tmem88b
Hacd1	719.162	0.664082	0.188822	3.51697	0.000436509	0.00542204	Hacd1
Adora1	3121.25	0.663897	0.0817028	8.12575	4.44597e-16	4.26943e-14	Adora1
Sgk3	27.5122	0.663053	0.296618	2.23538	0.0253927	0.121306	Sgk3
Bvht	69.2936	0.662903	0.171915	3.856	0.000115258	0.00177818	Bvht
Gm42536	21.9265	0.662836	0.540966	1.22528	0.220468	0.477305	Gm42536
Lrrc8c	370.795	0.662561	0.144452	4.58672	4.5026e-06	0.000108227	Lrrc8c
Tcf19	341.236	0.662446	0.299194	2.2141	0.026822	0.125958	Tcf19
Gm14023	21.5724	0.661949	0.371844	1.78018	0.0750465	0.249134	Gm14023
Cyp39a1	14.1143	0.661928	0.373786	1.77088	0.0765812	0.252578	Cyp39a1
Gm44022	59.4637	0.66142	0.463636	1.42659	0.153697	0.390143	Gm44022
Gpr3	83.5165	0.661004	0.332521	1.98786	0.0468277	0.181574	Gpr3
Arvcf	611.148	0.660987	0.22214	2.97554	0.00292476	0.0244904	Arvcf
Gm44229	63.0694	0.660733	0.241263	2.73864	0.00616938	0.0430937	Gm44229
Lrrn1	595.581	0.660602	0.333443	1.98115	0.0475741	0.183523	Lrrn1
Ppp4r1	342.718	0.660466	0.121916	5.41737	6.04812e-08	2.29409e-06	Ppp4r1
AF529169	64.3136	0.659757	0.271097	2.43366	0.014947	0.0835691	AF529169
Fbrs	247.569	0.659471	0.18578	3.54973	0.000385624	0.00491034	Fbrs
Gm37090	72.7226	0.659231	0.165343	3.98705	6.68994e-05	0.00114024	Gm37090
Elovl5	548.211	0.658665	0.170925	3.85354	0.000116423	0.00179335	Elovl5
Robo1	72.1987	0.658182	0.34224	1.92316	0.0544596	0.201521	Robo1
Mex3d	235.999	0.657313	0.296427	2.21746	0.0265919	0.125098	Mex3d
Slc13a5	17.953	0.657003	0.768931	0.854437	0.392863	0.653753	Slc13a5
Cpd	438.19	0.65694	0.234881	2.7969	0.00515949	0.0377582	Cpd
Prune2	11427.3	0.654869	0.280934	2.33104	0.0197512	0.101547	Prune2
Gpsm2	62.5492	0.654803	0.318317	2.05708	0.0396786	0.162936	Gpsm2
2010001A14Rik	375.741	0.654259	0.242965	2.69281	0.00708519	0.0479681	2010001A14Rik
Sema4f	607.938	0.654046	0.232093	2.81804	0.00483177	0.0360091	Sema4f
Thsd7a	3224.67	0.652054	0.166829	3.90852	9.28614e-05	0.00149338	Thsd7a
B3glct	959.975	0.651953	0.0870769	7.4871	7.04144e-14	5.76987e-12	B3glct
Ctla2a	31.199	0.651938	0.649785	1.00331	0.31571	0.581228	Ctla2a
Gdpd3	48.9814	0.65174	0.27814	2.34321	0.0191186	0.099034	Gdpd3
Arg2	45.923	0.651061	0.349094	1.865	0.0621807	0.220658	Arg2
Csnk1d	1748.47	0.651048	0.192906	3.37495	0.000738297	0.00829573	Csnk1d
Ltbp4	59.2692	0.651029	0.205866	3.16239	0.0015648	0.0150781	Ltbp4
D130043K22Rik	94.4852	0.651007	0.292928	2.22241	0.0262554	0.124067	D130043K22Rik
Gm38357	42.9514	0.65096	0.578393	1.12546	0.260392	0.524538	Gm38357
Tmem110	391.957	0.65057	0.162283	4.00886	6.10116e-05	0.00105543	Tmem110
Twsg1	242.083	0.650452	0.246788	2.63567	0.00839713	0.0544845	Twsg1
Gm3411	15.0189	0.650025	0.65274	0.995841	0.319328	0.584982	Gm3411
Pde6a	127.745	0.649501	0.443016	1.46609	0.142624	0.37257	Pde6a
Gm37818	24.5876	0.64946	0.48428	1.34108	0.179893	0.425494	Gm37818
Arhgdig	6644.11	0.647523	0.226985	2.85271	0.00433486	0.0333502	Arhgdig
Spcs3	306.297	0.647474	0.276981	2.33761	0.0194076	0.100304	Spcs3
Mov10	28.59	0.647388	0.379603	1.70543	0.0881137	0.277448	Mov10
CT009757.7	206.662	0.647272	0.631366	1.02519	0.305272	0.570278	CT009757.7
Gm43533	11.7133	0.646791	0.519999	1.24383	0.213562	0.469112	Gm43533
2900026A02Rik	547.564	0.646562	0.147029	4.39752	1.09497e-05	0.000238221	2900026A02Rik
Fam214b	879.5	0.646189	0.284876	2.26832	0.02331	0.114178	Fam214b
Fah	746.661	0.646161	0.225392	2.86684	0.00414597	0.0321509	Fah
Dok3	40.4131	0.646043	0.245502	2.63152	0.00850034	0.054973	Dok3
Rassf8	503.053	0.645905	0.10234	6.31134	2.76626e-10	1.53399e-08	Rassf8
MSTRG.21469	11.3993	0.645535	0.672955	0.959254	0.337431	0.603106	MSTRG.21469
Cnr1	768.57	0.645516	0.185538	3.47916	0.000502985	0.00603766	Cnr1
Gm44021	34.2597	0.64549	0.421992	1.52963	0.12611	0.346186	Gm44021
Phactr2	585.763	0.644451	0.20907	3.08247	0.00205293	0.018667	Phactr2
Cbx4	1486.87	0.643687	0.413835	1.55542	0.119846	0.336082	Cbx4
Tnfrsf12a	16855	0.64303	0.283073	2.2716	0.0231106	0.11337	Tnfrsf12a
B3galt5	56.2627	0.642365	0.183838	3.49418	0.000475514	0.00578552	B3galt5
Clu	29659.6	0.641978	0.214987	2.98613	0.00282531	0.0239119	Clu
Kcnn3	27.9282	0.641969	0.368556	1.74185	0.0815344	0.26349	Kcnn3
Rbm46	43.6476	0.641691	0.261275	2.456	0.0140492	0.079796	Rbm46
Adra1b	627.395	0.641676	0.24142	2.65792	0.00786248	0.0520797	Adra1b
Myo1e	24.6783	0.64116	0.310148	2.06727	0.0387084	0.16039	Myo1e
Anxa7	2272.6	0.640787	0.132473	4.83713	1.31726e-06	3.61667e-05	Anxa7
Aspdh	13.4977	0.640765	0.30076	2.13049	0.0331314	0.1451	Aspdh
Kctd12	364.393	0.640707	0.251344	2.54913	0.0107993	0.065656	Kctd12
Gm38365	147.069	0.640582	0.251786	2.54415	0.0109544	0.0662166	Gm38365
Psmb10	3958.04	0.64016	0.207071	3.09151	0.00199145	0.0182682	Psmb10
Gm44230	78.4089	0.639937	0.214197	2.98761	0.00281166	0.0238399	Gm44230
Tnnt1	75.8871	0.639336	0.714918	0.894279	0.371173	0.63492	Tnnt1
Ung	144.907	0.639042	0.209872	3.04491	0.00232749	0.0206534	Ung
Mkx	74.181	0.638549	0.300366	2.1259	0.0335113	0.145985	Mkx
Gm43275	12.6509	0.638515	0.606397	1.05296	0.292357	0.557635	Gm43275
Gm43570	26.9255	0.638375	0.317394	2.0113	0.0442938	0.174394	Gm43570
AC125374.3	14.3335	0.638358	0.347169	1.83875	0.0659515	0.229062	AC125374.3
Prkd1	18.2309	0.638168	0.295054	2.16289	0.03055	0.137089	Prkd1
Smox	443.1	0.637933	0.268392	2.37687	0.0174604	0.0929782	Smox
Arsg	96.4098	0.637896	0.228933	2.78639	0.00532983	0.0387027	Arsg
Gm13523	12.5753	0.637378	0.547904	1.1633	0.244707	0.506445	Gm13523
4930539E08Rik	11.8632	0.636991	0.47108	1.35219	0.176313	0.420257	4930539E08Rik
Adam15	1306.01	0.636944	0.145291	4.38391	1.16566e-05	0.000251614	Adam15
Nptn	4426.51	0.636444	0.551328	1.15438	0.248343	0.510619	Nptn
Gm37672	16.0279	0.636268	0.599809	1.06079	0.288787	0.5541	Gm37672
Tmem169	361.912	0.636255	0.461733	1.37797	0.168212	0.409982	Tmem169
Cramp1l	308.843	0.635942	0.253918	2.50452	0.0122619	0.0720347	Cramp1l
Gnmt	12.7724	0.63561	0.401225	1.58417	0.113154	0.324244	Gnmt
Ttll12	201.737	0.635525	0.137929	4.60764	4.07268e-06	9.91035e-05	Ttll12
Fem1c	457.794	0.635462	0.245743	2.58588	0.00971307	0.0607793	Fem1c
B3galt1	1312.29	0.634362	0.252355	2.51377	0.011945	0.0707	B3galt1
Ctnnd2	2316.54	0.634289	0.173837	3.64875	0.000263519	0.00357029	Ctnnd2
Tdrd7	385.614	0.634002	0.272221	2.32899	0.0198594	0.10197	Tdrd7
Gm44242	49.2311	0.633684	0.261313	2.425	0.0153084	0.0848906	Gm44242
Nipa2	1074.7	0.633504	0.189916	3.33572	0.000850801	0.00928944	Nipa2
Gm10729	33.6043	0.632441	0.363543	1.73966	0.0819185	0.26409	Gm10729
Otud7a	167.902	0.631764	0.43445	1.45417	0.145899	0.378316	Otud7a
Wwc1	498.314	0.631672	0.124856	5.0592	4.21021e-07	1.26731e-05	Wwc1
Tnip2	209.304	0.63159	0.200375	3.15204	0.00162134	0.0155242	Tnip2
P3h2	92.371	0.631059	0.276755	2.2802	0.0225957	0.1114	P3h2
Nckap5l	65.6738	0.630489	0.22701	2.77737	0.00548015	0.0395028	Nckap5l
Arpc1a	11514.3	0.630339	0.0732907	8.60054	7.93423e-18	9.13411e-16	Arpc1a
Mbd2	1138.48	0.629232	0.587058	1.07184	0.283792	0.549642	Mbd2
Ankrd2	21.8516	0.62846	0.424708	1.47975	0.138941	0.366353	Ankrd2
Zfp850	56.7316	0.62815	0.271734	2.31164	0.0207978	0.104954	Zfp850
Gm4419	32.6842	0.627808	0.606921	1.03441	0.300943	0.566437	Gm4419
Cmtm6	59.9235	0.627771	0.396828	1.58197	0.113656	0.324971	Cmtm6
Zfp275	150.422	0.627736	0.174906	3.589	0.00033195	0.00434182	Zfp275
Fzd4	65.901	0.626968	0.310214	2.02108	0.0432713	0.171984	Fzd4
Zbtb1	162.01	0.626564	0.296798	2.11108	0.0347655	0.149707	Zbtb1
Tbl1xr1	653.422	0.626347	0.166558	3.76055	0.000169542	0.00248519	Tbl1xr1
Tmtc4	249.707	0.626248	0.229403	2.7299	0.00633527	0.0441256	Tmtc4
Psd2	131.929	0.62621	0.257065	2.436	0.0148509	0.0831261	Psd2
Dusp5	424.467	0.624956	0.168259	3.71425	0.000203805	0.00289892	Dusp5
Tmem117	290.229	0.62489	0.161427	3.87104	0.000108372	0.00169184	Tmem117
Uhrf1bp1	156.111	0.624733	0.155083	4.02838	5.61632e-05	0.00098805	Uhrf1bp1
Dchs1	123.57	0.624651	0.178527	3.49892	0.00046715	0.00572266	Dchs1
Phf21b	120.236	0.624152	0.145303	4.29553	1.74278e-05	0.000357752	Phf21b
Amotl2	302.841	0.623802	0.170138	3.66644	0.00024595	0.00337406	Amotl2
Zdhhc2	1726.54	0.623587	0.128456	4.85447	1.20708e-06	3.34683e-05	Zdhhc2
D930030I03Rik	16.1856	0.623521	0.334618	1.86338	0.0624084	0.221006	D930030I03Rik
Gm37289	41.8756	0.623014	0.220066	2.83103	0.00463978	0.035016	Gm37289
Reep3	707.723	0.622779	0.148913	4.18216	2.88757e-05	0.00055621	Reep3
MSTRG.8658	20.0029	0.622747	0.38971	1.59797	0.110049	0.31817	MSTRG.8658
Irf9	32.3866	0.622728	0.288226	2.16055	0.0307298	0.137582	Irf9
Golph3	1059.22	0.621951	0.184735	3.36672	0.000760688	0.00848436	Golph3
Slc27a4	1521.96	0.621929	0.167713	3.7083	0.000208656	0.00295937	Slc27a4
Sesn3	2499.02	0.621629	0.147483	4.21491	2.49878e-05	0.000492403	Sesn3
Slc19a2	97.4086	0.621585	0.291887	2.12954	0.0332093	0.145376	Slc19a2
Dnaaf5	32.9145	0.62113	0.358096	1.73454	0.0828228	0.265979	Dnaaf5
Impg2	31.9591	0.620957	0.294861	2.10593	0.0352105	0.15085	Impg2
Myh3	175.63	0.620881	0.634588	0.9784	0.327877	0.593484	Myh3
Pank3	331.283	0.620563	0.196861	3.1523	0.00161991	0.015518	Pank3
Picalm	1293.3	0.619419	0.156753	3.95156	7.76445e-05	0.00128725	Picalm
Amotl1	1840.76	0.618584	0.136015	4.5479	5.41837e-06	0.000128359	Amotl1
St6gal1	297.27	0.618328	0.181374	3.40913	0.000651711	0.00748517	St6gal1
Erich6	58.2384	0.618293	0.243115	2.54321	0.0109839	0.0663628	Erich6
Aunip	12.2379	0.61814	0.40253	1.53564	0.124627	0.34376	Aunip
Ak2	1208.92	0.617697	0.186038	3.32027	0.000899304	0.00969535	Ak2
Agbl5	70.0675	0.617621	0.214645	2.8774	0.00400965	0.0312734	Agbl5
Galnt16	298.79	0.617416	0.132744	4.65119	3.30022e-06	8.21343e-05	Galnt16
Trafd1	1426.62	0.617347	0.153119	4.03182	5.53467e-05	0.000976304	Trafd1
AI506816	119.329	0.617128	0.166561	3.70512	0.000211287	0.00298033	AI506816
Hmox1	1127.96	0.617032	0.130554	4.72628	2.2867e-06	5.96238e-05	Hmox1
Nup93	1075.84	0.616148	0.141596	4.35146	1.35232e-05	0.000286873	Nup93
Cdr2l	1352.03	0.616102	0.182008	3.38503	0.000711712	0.0080383	Cdr2l
Slfn5	25.5067	0.615913	0.364701	1.68882	0.0912545	0.283583	Slfn5
Clic4	1895.96	0.615845	0.250218	2.46123	0.0138463	0.0788936	Clic4
Kcnt1	452.796	0.615362	0.13324	4.61845	3.86618e-06	9.48659e-05	Kcnt1
Gm15862	12.4592	0.61526	0.440283	1.39742	0.162288	0.401244	Gm15862
Zfp991	104.933	0.614866	0.337365	1.82255	0.0683709	0.234078	Zfp991
Clhc1	12.1967	0.614543	0.5108	1.2031	0.228938	0.48781	Clhc1
Prss41	72.3162	0.614345	0.723759	0.848825	0.395979	0.656405	Prss41
Fancf	70.1152	0.613699	0.701589	0.874727	0.381722	0.643851	Fancf
Srl	59.2243	0.613672	0.308727	1.98775	0.0468392	0.181583	Srl
Sqle	2301.46	0.613396	0.19852	3.08985	0.00200256	0.0183491	Sqle
Pno1	1079.67	0.613345	0.168441	3.6413	0.00027126	0.00365505	Pno1
Ccnd2	445.714	0.613327	0.316185	1.93977	0.0524071	0.195878	Ccnd2
Slc25a22	1100.9	0.613308	0.213689	2.8701	0.00410341	0.031891	Slc25a22
Arrb1	2706.94	0.613165	0.157034	3.90465	9.43617e-05	0.00150902	Arrb1
Slc16a10	41.3918	0.612908	0.268425	2.28335	0.0224097	0.110816	Slc16a10
Brsk2	910.244	0.61288	0.263115	2.32933	0.0198418	0.101906	Brsk2
Prrxl1	93.511	0.61278	0.223684	2.7395	0.00615334	0.0430166	Prrxl1
Akt2	699.643	0.612724	0.170512	3.59344	0.000326337	0.00428284	Akt2
Arnt2	535.412	0.612597	0.106851	5.73318	9.85644e-09	4.26448e-07	Arnt2
Nxpe4	84.4433	0.612527	0.234812	2.60858	0.00909175	0.0577169	Nxpe4
Syt2	811.772	0.612443	0.116156	5.27257	1.34526e-07	4.58975e-06	Syt2
Gramd1a	1858.6	0.611971	0.158564	3.85945	0.000113642	0.00176431	Gramd1a
Slc2a9	22.9086	0.611608	0.51402	1.18985	0.234104	0.49427	Slc2a9
Spata2	101.876	0.611272	0.186512	3.27739	0.0010477	0.0110059	Spata2
MSTRG.8390	17.1558	0.610979	0.377646	1.61786	0.105692	0.310732	MSTRG.8390
AC159813.1	10.4293	0.610766	0.472701	1.29208	0.196331	0.44637	AC159813.1
Slc7a7	45.183	0.610475	0.214301	2.84868	0.00439013	0.0336787	Slc7a7
Arf3	4416.85	0.610116	0.236567	2.57904	0.00990755	0.0615268	Arf3
Fastkd5	61.2168	0.609906	0.352582	1.72983	0.083661	0.267971	Fastkd5
MSTRG.1755	2023.35	0.609303	0.421561	1.44535	0.14836	0.381929	MSTRG.1755
AI593442	2712.97	0.608892	0.131489	4.63073	3.64382e-06	9.01158e-05	AI593442
Prmt6	323.526	0.608548	0.217231	2.80138	0.00508844	0.0373646	Prmt6
Dpp10	845.155	0.608492	0.229985	2.64579	0.00815004	0.0534806	Dpp10
Cluh	376.776	0.608478	0.108851	5.59	2.27065e-08	9.25466e-07	Cluh
Hhat	42.9621	0.608184	0.249832	2.43437	0.0149177	0.0834291	Hhat
Fgfr2	31.7846	0.608062	0.255916	2.37602	0.0175005	0.0930301	Fgfr2
Bcl2	536.687	0.607185	0.123016	4.93583	7.98113e-07	2.28699e-05	Bcl2
Amfr	2071.13	0.606212	0.253899	2.38761	0.0169583	0.091122	Amfr
Gins4	766.886	0.605719	0.290095	2.088	0.0367979	0.155418	Gins4
Lipa	757.537	0.605698	0.135109	4.48303	7.3589e-06	0.000167477	Lipa
Postn	97.0101	0.60555	0.605357	1.00032	0.317156	0.582854	Postn
Tdg	757.18	0.605543	0.258368	2.34372	0.0190926	0.0989879	Tdg
Efhc1	17.5256	0.605069	0.335804	1.80185	0.0715686	0.241457	Efhc1
Ube4b	2208.39	0.604757	0.0958337	6.31049	2.78159e-10	1.53816e-08	Ube4b
MSTRG.11683	187.486	0.604012	0.406023	1.48763	0.136848	0.36317	MSTRG.11683
Ccdc177	175.37	0.603889	0.294286	2.05205	0.0401652	0.16415	Ccdc177
Spink10	72.5189	0.603778	0.279208	2.16247	0.0305821	0.13717	Spink10
Dnaja4	666.813	0.60348	0.121817	4.95397	7.27142e-07	2.10508e-05	Dnaja4
Stxbp5	1331.16	0.602934	0.151643	3.97601	7.00816e-05	0.00118831	Stxbp5
Pde11a	67.245	0.602506	0.274582	2.19427	0.0282162	0.129994	Pde11a
Akr1b10	364.474	0.60245	0.221231	2.72317	0.00646586	0.0448036	Akr1b10
AC125444.3	18.3247	0.601212	0.502281	1.19696	0.231321	0.490762	AC125444.3
Gm26876	11.7348	0.601149	0.426743	1.40869	0.158926	0.397336	Gm26876
Wbp1l	449.926	0.600706	0.202865	2.96112	0.00306525	0.0253221	Wbp1l
Rad51b	19.4162	0.600003	0.359464	1.66916	0.0950859	0.291484	Rad51b
Fam126a	43.6027	0.599814	0.271683	2.20777	0.0272604	0.127083	Fam126a
Dgkd	505.792	0.599791	0.195857	3.06239	0.00219576	0.0196749	Dgkd
Gm27217	88.9913	0.599732	0.272664	2.19953	0.0278403	0.128998	Gm27217
4930502E18Rik	11.1061	0.599507	0.4283	1.39974	0.161592	0.400341	4930502E18Rik
Rnf121	1607.03	0.599293	0.189021	3.17051	0.00152172	0.0147934	Rnf121
Spin4	15.7219	0.599275	0.501843	1.19415	0.23242	0.492617	Spin4
Nsdhl	996.317	0.598233	0.158691	3.7698	0.000163381	0.00241104	Nsdhl
Gbe1	546.456	0.598218	0.248168	2.41054	0.015929	0.0872746	Gbe1
Tada2b	123.135	0.597661	0.350336	1.70596	0.088015	0.277359	Tada2b
Gm4208	12.619	0.597622	0.621715	0.961249	0.336427	0.602497	Gm4208
Defb42	115.549	0.597604	0.225545	2.6496	0.0080587	0.0530403	Defb42
Dhx32	1233.51	0.597167	0.192568	3.10107	0.00192826	0.0177548	Dhx32
Slc41a2	337.193	0.5969	0.13779	4.33196	1.47788e-05	0.000310167	Slc41a2
Dnmt3b	17.1834	0.596851	0.281543	2.11993	0.0340124	0.147533	Dnmt3b
Rpl7a-ps5	16.3187	0.596423	0.623009	0.957327	0.338402	0.604189	Rpl7a-ps5
Nefl	88110.9	0.596365	0.0684899	8.70735	3.11061e-18	3.73387e-16	Nefl
D630023F18Rik	74.9795	0.596243	0.264065	2.25794	0.0239495	0.116701	D630023F18Rik
Senp3	535.125	0.595899	0.199486	2.98718	0.00281567	0.0238611	Senp3
Lgalsl	1050.35	0.59508	0.218266	2.72639	0.00640305	0.044478	Lgalsl
Gm42571	21.6376	0.594775	0.301556	1.97235	0.0485693	0.185946	Gm42571
AC156636.1	11.8275	0.594772	0.400273	1.48592	0.137301	0.36393	AC156636.1
MSTRG.8659	1701.3	0.594312	0.563975	1.05379	0.291978	0.55729	MSTRG.8659
A930012O16Rik	20.7433	0.59352	0.309325	1.91876	0.0550149	0.203042	A930012O16Rik
Ly75	33.5348	0.593383	0.357798	1.65843	0.0972305	0.295337	Ly75
Gm12371	122.824	0.593027	0.155227	3.82038	0.000133244	0.00202239	Gm12371
Erf	292.324	0.592694	0.267943	2.21202	0.0269655	0.126211	Erf
Gm37773	15.9257	0.592562	0.48178	1.22994	0.218719	0.475138	Gm37773
Gm37537	28.3608	0.592504	0.556811	1.0641	0.287283	0.552922	Gm37537
Gm37276	46.0461	0.592412	0.226153	2.61951	0.0088055	0.0562626	Gm37276
Cnnm2	336.7	0.5924	0.21135	2.80294	0.00506395	0.0372669	Cnnm2
Gm15513	36.9809	0.59212	0.338609	1.74868	0.0803455	0.260788	Gm15513
MSTRG.13506	56.2755	0.59169	0.451244	1.31124	0.189776	0.437886	MSTRG.13506
Pafah2	84.3267	0.591107	0.16943	3.48881	0.000485185	0.005885	Pafah2
Eaf1	177.186	0.590327	0.192048	3.07386	0.0021131	0.0191081	Eaf1
Sdc3	1182.98	0.589918	0.186092	3.17003	0.00152425	0.0148107	Sdc3
Slc35f5	271.792	0.58991	0.23882	2.47011	0.0135073	0.077659	Slc35f5
Gm20512	11.8031	0.589604	0.440756	1.33771	0.180991	0.427114	Gm20512
Gm10118	13.1508	0.588666	0.384453	1.53118	0.125726	0.345724	Gm10118
Armc10	459.182	0.588633	0.189947	3.09893	0.00194223	0.0178667	Armc10
Scly	487.195	0.588558	0.196676	2.99253	0.00276679	0.023587	Scly
Oprm1	43.8426	0.588205	0.30739	1.91354	0.0556785	0.204608	Oprm1
Sntb1	15.6111	0.587557	0.557105	1.05466	0.29158	0.556926	Sntb1
Olfr267	66.2399	0.586835	0.323258	1.81537	0.0694665	0.236841	Olfr267
Gm37333	465.081	0.586422	0.165649	3.54014	0.000399912	0.00505875	Gm37333
Dclk2	679.66	0.586017	0.246537	2.377	0.0174543	0.0929782	Dclk2
Styk1	11.6028	0.585545	0.563868	1.03844	0.299064	0.56462	Styk1
Tmem104	127.042	0.585511	0.142471	4.10968	3.96202e-05	0.000734429	Tmem104
Exoc6b	1661.55	0.585506	0.123052	4.75821	1.95315e-06	5.15411e-05	Exoc6b
Glra3	264.307	0.584712	0.25623	2.28198	0.0224907	0.111043	Glra3
MSTRG.6905	69.8906	0.584613	0.415153	1.40819	0.159076	0.397388	MSTRG.6905
Dcaf7	1002.35	0.584136	0.0908394	6.43043	1.27243e-10	7.32427e-09	Dcaf7
Setbp1	161.568	0.58354	0.377831	1.54445	0.12248	0.34059	Setbp1
Kif3c	1754.11	0.583534	0.196707	2.96652	0.00301192	0.0249969	Kif3c
Hyou1	180.618	0.583063	0.27892	2.09043	0.036579	0.154726	Hyou1
Gm43966	10.5463	0.582655	0.484756	1.20196	0.229381	0.488278	Gm43966
AC153380.1	15.9286	0.58222	0.554769	1.04948	0.293956	0.559375	AC153380.1
Gm19345	214.55	0.581845	0.271737	2.1412	0.0322577	0.142287	Gm19345
Kank4	84.1797	0.581538	0.298653	1.9472	0.0515108	0.193704	Kank4
Srm	2488.58	0.581315	0.215753	2.69436	0.00705247	0.0478082	Srm
Plekhm1	224.479	0.581248	0.136544	4.25685	2.07325e-05	0.000416468	Plekhm1
Abcc1	173.498	0.580886	0.16301	3.5635	0.000365944	0.0047054	Abcc1
MSTRG.20873	22.397	0.580305	0.601724	0.964405	0.334843	0.600612	MSTRG.20873
Slit2	808.851	0.579783	0.245786	2.35889	0.0183297	0.0959934	Slit2
Crym	273.944	0.579545	0.416424	1.39172	0.164008	0.403382	Crym
Xkr4	783.77	0.579396	0.364412	1.58995	0.111847	0.322059	Xkr4
Gm37686	66.4543	0.578836	0.383319	1.51006	0.131027	0.353925	Gm37686
MSTRG.15969	200.768	0.578559	0.355692	1.62657	0.103828	0.307466	MSTRG.15969
Gm43062	45.1188	0.578422	0.282046	2.0508	0.040286	0.164469	Gm43062
Zrsr1	1542.93	0.577909	0.348281	1.65932	0.0970518	0.295093	Zrsr1
Hacd2	291.181	0.577824	0.183352	3.15144	0.00162468	0.0155486	Hacd2
Ptger1	16.7195	0.577818	0.392877	1.47074	0.141363	0.370013	Ptger1
Cln6	314.054	0.577718	0.194312	2.97314	0.00294767	0.0246508	Cln6
Acta1	508.188	0.5775	0.243597	2.37072	0.0177537	0.0940159	Acta1
Fzd1	267.083	0.577133	0.290499	1.98669	0.0469564	0.181715	Fzd1
Gm45120	41.3562	0.577076	0.375982	1.53485	0.124821	0.344156	Gm45120
Spry1	21.3764	0.576281	0.867095	0.664611	0.506299	0.745779	Spry1
Smad1	1788.49	0.576116	0.0706934	8.1495	3.65424e-16	3.52634e-14	Smad1
Gm11738	12.3075	0.575857	0.62591	0.920033	0.357556	0.622576	Gm11738
Ipo11	357.974	0.575854	0.173355	3.32182	0.000894316	0.00966805	Ipo11
Eng	16.9623	0.57559	0.378611	1.52027	0.128444	0.349731	Eng
Rpl41	41240.1	0.575371	0.259994	2.21301	0.0268968	0.125998	Rpl41
Lclat1	243.183	0.574859	0.17844	3.22158	0.00127485	0.0128834	Lclat1
Scn9a	791.813	0.574804	0.099635	5.76909	7.96994e-09	3.52576e-07	Scn9a
Snx10	7099.1	0.573726	0.154494	3.71358	0.000204344	0.00290449	Snx10
Reep1	2517.41	0.572769	0.201401	2.84392	0.00445619	0.0340413	Reep1
Ndufa4l2	22.4294	0.572723	0.315667	1.81433	0.0696274	0.237213	Ndufa4l2
Abhd13	414.402	0.571798	0.133656	4.27814	1.88462e-05	0.00038327	Abhd13
Vcan	21.5896	0.57117	0.362151	1.57716	0.114759	0.326931	Vcan
Gm26737	33.5361	0.570712	0.41492	1.37548	0.168984	0.411049	Gm26737
Itfg1	3722.72	0.570535	0.182223	3.13097	0.00174229	0.0165056	Itfg1
Ankrd42	153.13	0.570232	0.153917	3.70481	0.000211546	0.00298033	Ankrd42
Map7d1	4691.68	0.570027	0.181223	3.14544	0.00165836	0.0157865	Map7d1
Sowahb	54.9062	0.569929	0.376538	1.51361	0.130126	0.352457	Sowahb
Wdr26	1587.19	0.569668	0.213999	2.66201	0.00776752	0.05152	Wdr26
BC018473	17.0884	0.569492	0.666862	0.853988	0.393111	0.653776	BC018473
Tmem185b	351.623	0.569426	0.186695	3.05004	0.00228814	0.0204005	Tmem185b
Kat2a	697.498	0.568607	0.207933	2.73457	0.00624617	0.0435573	Kat2a
Tirap	221.187	0.568229	0.187126	3.03662	0.00239249	0.0211204	Tirap
Slc39a1	558.263	0.567997	0.277796	2.04465	0.040889	0.165922	Slc39a1
C030015A19Rik	19.7855	0.567794	0.38528	1.47372	0.140558	0.368888	C030015A19Rik
Naa40	181.707	0.56763	0.182404	3.11195	0.00185858	0.0173239	Naa40
K230015D01Rik	82.3906	0.567475	0.236472	2.39975	0.0164061	0.0889969	K230015D01Rik
Rtn4rl2	343.575	0.567037	0.119755	4.73496	2.19095e-06	5.7279e-05	Rtn4rl2
Hs2st1	1876.25	0.566896	0.2146	2.64163	0.00825074	0.0539257	Hs2st1
Col5a3	150.157	0.566871	0.256581	2.20933	0.0271517	0.126751	Col5a3
Elmsan1	141.917	0.566722	0.335279	1.6903	0.0909703	0.283003	Elmsan1
Gm15445	11.9897	0.566507	0.475374	1.19171	0.233376	0.49358	Gm15445
Ctps	977.306	0.56647	0.237275	2.38739	0.0169683	0.0911383	Ctps
Arhgef7	804.362	0.566434	0.0991152	5.71491	1.09763e-08	4.6771e-07	Arhgef7
MSTRG.8917	25.485	0.566227	0.497228	1.13877	0.254801	0.518129	MSTRG.8917
Lmtk2	312.407	0.565835	0.293964	1.92485	0.0542487	0.201019	Lmtk2
Gfap	13.0792	0.565619	0.780812	0.724399	0.468821	0.7167	Gfap
Ociad2	2042.59	0.565458	0.128701	4.39358	1.115e-05	0.00024174	Ociad2
Fn3krp	260.01	0.564939	0.458305	1.23267	0.217699	0.473915	Fn3krp
Agfg1	1892.75	0.56487	0.187251	3.01665	0.00255586	0.022218	Agfg1
AC125351.1	14.5931	0.564854	0.549583	1.02779	0.30405	0.568913	AC125351.1
Tle1	668.574	0.56462	0.2031	2.78001	0.0054358	0.0392983	Tle1
1700030C10Rik	69.4305	0.564307	0.455992	1.23754	0.215888	0.471771	1700030C10Rik
Tbc1d10b	952.914	0.564244	0.234473	2.40643	0.0161091	0.0878702	Tbc1d10b
Itga8	19.6882	0.564193	0.350987	1.60745	0.107956	0.314709	Itga8
Mstn	204.404	0.562649	0.349751	1.60871	0.107679	0.31425	Mstn
Gsr	2102.43	0.562572	0.169375	3.32145	0.000895497	0.0096755	Gsr
Tbc1d19	1622.27	0.562324	0.145582	3.8626	0.000112187	0.00174447	Tbc1d19
Mpv17l	757.276	0.562303	0.116796	4.81439	1.47651e-06	3.96002e-05	Mpv17l
Cenpe	28.3375	0.561767	0.275211	2.04122	0.0412285	0.16659	Cenpe
1700001L05Rik	15.5736	0.561369	0.298345	1.88161	0.0598891	0.215496	1700001L05Rik
Scpep1	465.471	0.560918	0.156014	3.59531	0.000324	0.00426354	Scpep1
MSTRG.8322	234.305	0.560503	0.170894	3.27982	0.00103872	0.0109232	MSTRG.8322
Sox2ot	11.3593	0.560485	0.574569	0.975489	0.329318	0.594766	Sox2ot
Msmo1	2286.88	0.560176	0.255943	2.18867	0.0286205	0.131395	Msmo1
Lrp8	390.977	0.560099	0.160074	3.49901	0.00046699	0.00572266	Lrp8
Garem1	90.6416	0.560054	0.326637	1.71461	0.086417	0.274255	Garem1
Gm7879	73.3034	0.559939	0.5083	1.10159	0.27064	0.53502	Gm7879
Chst14	20.2327	0.559181	0.356315	1.56934	0.116568	0.329989	Chst14
Lpin2	889.104	0.559145	0.185716	3.01076	0.00260598	0.0225204	Lpin2
Sgms2	122.512	0.558544	0.211897	2.63592	0.00839096	0.0544624	Sgms2
Cul2	839.375	0.558449	0.271833	2.05438	0.0399385	0.163525	Cul2
AC153529.2	10.978	0.558369	0.49307	1.13243	0.257452	0.521527	AC153529.2
Nova1	453.528	0.558363	0.166136	3.36087	0.000776962	0.00863165	Nova1
Gm15551	15.2543	0.557283	0.314288	1.77316	0.076202	0.25177	Gm15551
Gm28528	20.9019	0.557008	0.286688	1.94291	0.0520276	0.194954	Gm28528
Ehd3	4204.86	0.557001	0.118754	4.69039	2.72687e-06	6.8999e-05	Ehd3
Gm21984	37.0642	0.55691	0.862942	0.645362	0.518693	0.754257	Gm21984
Fads1	675.75	0.556769	0.141702	3.92916	8.52442e-05	0.00139263	Fads1
MSTRG.10068	25.2794	0.556761	0.425494	1.30851	0.190702	0.439237	MSTRG.10068
Gm30191	255.123	0.556709	0.429196	1.2971	0.194598	0.444363	Gm30191
Ppp1r36	27.866	0.556512	0.56985	0.976594	0.32877	0.594377	Ppp1r36
Ubtd1	478.94	0.556348	0.212876	2.61349	0.00896224	0.0570419	Ubtd1
Tcte3	25.0065	0.556268	0.342551	1.6239	0.104397	0.308445	Tcte3
D830030K20Rik	178.403	0.556143	0.403496	1.37831	0.168107	0.409827	D830030K20Rik
Ccl12	117.64	0.555995	0.770783	0.721338	0.470701	0.718368	Ccl12
Fpr2	17.396	0.555907	0.582081	0.955035	0.33956	0.605542	Fpr2
Ptpn9	372.704	0.555847	0.210285	2.6433	0.00821017	0.0537855	Ptpn9
Spry4	109.696	0.555723	0.375868	1.47851	0.139272	0.36703	Spry4
Slc9a1	399.444	0.555086	0.131457	4.22256	2.41545e-05	0.000478858	Slc9a1
Itpripl2	12.4546	0.554756	0.512805	1.08181	0.279338	0.544946	Itpripl2
Gm37802	30.4058	0.554691	0.260536	2.12904	0.0332512	0.145495	Gm37802
Eif2ak3	326.489	0.554686	0.171683	3.23087	0.00123413	0.0125751	Eif2ak3
MSTRG.18041	30.9935	0.554625	0.466411	1.18913	0.234387	0.494508	MSTRG.18041
Spred3	265.047	0.554037	0.203402	2.72385	0.00645259	0.0447274	Spred3
Gm29427	149.16	0.553457	0.20102	2.75325	0.00590076	0.0417221	Gm29427
Cltb	18541	0.553267	0.320892	1.72415	0.0846799	0.270355	Cltb
Gm43571	86.9915	0.553197	0.353492	1.56495	0.117594	0.331894	Gm43571
Bard1	44.3239	0.552304	0.222641	2.4807	0.0131126	0.0759061	Bard1
Cntnap3	98.5051	0.551239	0.194455	2.83479	0.00458554	0.0347695	Cntnap3
Mfsd14b	436.157	0.551217	0.279131	1.97476	0.0482954	0.185475	Mfsd14b
Ints5	169.499	0.551206	0.170819	3.22685	0.0012516	0.0127145	Ints5
Tesc	195.841	0.551086	0.198375	2.778	0.00546953	0.0394685	Tesc
Eno2	12472.7	0.551082	0.364967	1.50995	0.131056	0.353954	Eno2
Slc12a2	225.679	0.550891	0.293038	1.87993	0.060118	0.216043	Slc12a2
Gng10	27.6687	0.550778	0.476822	1.1551	0.248049	0.510347	Gng10
Pirt	694.567	0.550494	0.182622	3.01439	0.00257498	0.0223112	Pirt
Tgfbr1	202.633	0.550313	0.179406	3.06742	0.00215912	0.0194173	Tgfbr1
Prodh	23.4589	0.549225	0.295263	1.86012	0.0628684	0.222076	Prodh
Slc4a11	117.24	0.549029	0.409026	1.34228	0.179504	0.425081	Slc4a11
Ctso	181.481	0.54889	0.208397	2.63387	0.00844181	0.0547022	Ctso
Mfsd4b4	30.9401	0.54845	0.299059	1.83392	0.0666655	0.23089	Mfsd4b4
Tapbpl	548.35	0.54841	0.221018	2.4813	0.0130905	0.0758388	Tapbpl
Etv5	314.519	0.547434	0.259039	2.11333	0.0345728	0.149236	Etv5
Trpc3	222.624	0.547309	0.269398	2.0316	0.0421945	0.169242	Trpc3
Arsj	10.1542	0.54728	0.402335	1.36026	0.173748	0.417122	Arsj
Gm43843	352.834	0.546946	0.258123	2.11894	0.0340954	0.147777	Gm43843
Trim47	18.3854	0.546775	0.884552	0.618138	0.536484	0.766387	Trim47
Gm45399	10.5328	0.54633	0.514319	1.06224	0.288127	0.553336	Gm45399
Nell2	5083.98	0.546298	0.281288	1.94213	0.0521212	0.195068	Nell2
Dennd4a	991.499	0.546188	0.155541	3.51154	0.000445514	0.0055125	Dennd4a
Ankrd45	855.829	0.546055	0.205495	2.65727	0.00787766	0.0521276	Ankrd45
Ermp1	511.871	0.545953	0.161109	3.38871	0.000702222	0.0079448	Ermp1
Gm26848	217.95	0.545908	0.281921	1.93639	0.0528201	0.197009	Gm26848
Gm38223	35.8821	0.545853	0.313383	1.74181	0.0815419	0.26349	Gm38223
Gm38148	174.769	0.545662	0.230221	2.37016	0.0177802	0.0940288	Gm38148
Card9	10.8991	0.545655	0.417308	1.30756	0.191023	0.439604	Card9
Sphk1	340.202	0.545482	0.412654	1.32189	0.186205	0.432983	Sphk1
Cog3	141.661	0.545413	0.254564	2.14254	0.0321501	0.142003	Cog3
Lrp11	2544.05	0.545341	0.3182	1.71383	0.0865599	0.274527	Lrp11
Car2	2018.12	0.545213	0.147094	3.70656	0.000210096	0.00297145	Car2
Zdhhc15	27.9628	0.545153	0.39316	1.38659	0.165566	0.405378	Zdhhc15
Parp4	192.312	0.54508	0.172306	3.16345	0.00155909	0.0150453	Parp4
Lrrtm2	462.578	0.544904	0.334625	1.6284	0.103439	0.306919	Lrrtm2
Focad	208.721	0.544661	0.140026	3.8897	0.000100367	0.00157977	Focad
Gm11077	1112.79	0.544642	0.293705	1.85439	0.0636839	0.223735	Gm11077
[truncated: 14,958 more rows]

## Sheet: cdKO-7dpi vs WT-7dpi
	baseMean	log2FoldChange	lfcSE	stat	pvalue	padj	Symbol
[truncated: 16,643 more rows]

[truncated: 4 more sheets: cdKO-7dpi vs cdKO-Naive, cdKO-2dpi vs WT-2dpi, cdKO-2dpi vs cdKO-Naive, cdKO-21dpi vs cdKO-Naive]
